# Supplementary material for: What’s in a Name? Drug Nomenclature and Medicinal Chemistry Trends using INN Publications
Source: J Med Chem. 2021 Apr 13;64(8):4410–29. doi: 10.1021/acs.jmedchem.1c00181 (PMC8154580; doi:10.1021/acs.jmedchem.1c00181)
Supplement: Supplementary file 1 — jm1c00181_si_001.xlsx [file jm1c00181_si_001.xlsx]

## Sheet: Supporting
Supporting Information
What’s in a name? Drug nomenclature and medicinal chemistry trends using INN publications
Marta Serafini,‡ Sarah Cargnin,‡ Alberto Massarotti,‡ Gian Cesare Tron, Tracey Pirali, and Armando A. Genazzani*
Department of Pharmaceutical Sciences, Università del Piemonte Orientale, Largo Donegani 2, 28100 Novara, Italy
‡These authors contributed equally.
*armando.genazzani@uniupo.it
Table of contents:
Dataset of the INN molecules (sheets 2 and 3) and list of SMARTS used for searching functional groups (sheet 4).

## Sheet: Database_all
total number of INN	numer of INN per year	Year of the Recommended INN list	Recommended list number	INN	CAS	Category	Indication	Marketed (YES/NO)	FDA (year of approval)	EMA (year of approval)	PMDA (year of approval)	First year of approval	Approval latency (years)
1	1	2000	43	abetimus	167362-48-3	Biologicals	immunosuppressant	NO					N/A
2	2	2000	43	caloxetic acid	135306-78-4	Other	pharmaceutical aid	NO					N/A
3	3	2000	43	anidulafungin	166663-25-8	Organic drugs	antifungal	YES	2006	2007		2006	6
4	4	2000	43	artenimol	81496-81-3	Organic drugs	antimalarial	YES		2011		2011	11
5	5	2000	43	atizoram*	135637-46-6	Organic drugs		NO					N/A
6	6	2000	43	atliprofen*	678173-92-7	Organic drugs		NO					N/A
7	7	2000	43	beclamide*	501-68-8	Organic drugs		NO					N/A
8	8	2000	43	bexlosteride	148905-78-6	Organic drugs	antineoplastic	NO					N/A
9	9	2000	43	bicifadine*	71195-57-8	Organic drugs		NO					N/A
10	10	2000	43	bornelone*	2226-11-1	Organic drugs		NO					N/A
11	11	2000	43	cadrofloxacin	153808-85-6	Organic drugs	antibacterial	NO					N/A
12	12	2000	43	cefmatilen	140128-74-1	Organic drugs	antibiotic	NO					N/A
13	13	2000	43	ciadox*	65884-46-0	Organic drugs		NO					N/A
14	14	2000	43	cilengitide	188968-51-6	Biologicals	angiogenesis inhibitor	NO					N/A
15	15	2000	43	cipemastat	190648-49-8	Organic drugs	matrix metalloproteinase inhibitor, antirheumatic	NO					N/A
16	16	2000	43	cloperastine*	3703-76-2	Organic drugs		NO					N/A
17	17	2000	43	clorexolone*	2127-01-7	Organic drugs		NO					N/A
18	18	2000	43	cloroperone*	61764-61-2	Organic drugs		NO					N/A
19	19	2000	43	corticotropin zinc hydroxide*	9050-75-3	Biologicals		NO					N/A
20	20	2000	43	cresotamide*	14008-60-7	Organic drugs		NO					N/A
21	21	2000	43	difenidol*	972-02-1	Organic drugs		NO					N/A
22	22	2000	43	diosmin*	520-27-4	Organic drugs		NO					N/A
23	23	2000	43	divabuterol*	54592-27-7	Organic drugs		NO					N/A
24	24	2000	43	eledoisin*	69-25-0	Biologicals		NO					N/A
25	25	2000	43	eritrityl tetranitrate*	7297-25-8	Organic drugs		NO					N/A
26	26	2000	43	esketamine	33643-46-8	Organic drugs	anaesthetic	YES	2019	2019		2019	19
27	27	2000	43	etanercept	185243-69-0	Biologicals	immunomodulator	YES	1998	2000	2005	1998	-2
28	28	2000	43	exatecan	171335-80-1	Organic drugs	anti neoplastic	NO					N/A
29	29	2000	43	exepanol*	77416-65-0	Organic drugs		NO					N/A
30	30	2000	43	falnidamol	196612-93-8	Organic drugs	antineoplastic	NO					N/A
31	31	2000	43	fenaclon*	306-20-7	Organic drugs		NO					N/A
32	32	2000	43	fenoprofen*	29679-58-1	Organic drugs		YES	1976			1976	-24
33	33	2000	43	finrozole	204714-56-7	Organic drugs	antineoplastic, aromatase inhibitor	NO					N/A
34	34	2000	43	fluquazone*	37554-40-8	Organic drugs		NO					N/A
35	35	2000	43	fosfructose	488-69-7	Organic drugs	cardioprotectant	NO					N/A
36	36	2000	43	frakefamide	188196-22-7	Organic drugs	analgesic	NO					N/A
37	37	2000	43	ganstigmine	457075-21-7	Organic drugs	cholinesterase inhibitor	NO					N/A
38	38	2000	43	gemifloxacin	204519-64-2	Organic drugs	antibacterial	YES	2003			2003	3
39	39	2000	43	glutaurine*	56488-60-9	Organic drugs		NO					N/A
40	40	2000	43	guaifylline*	5634-38-8	Mixtures		NO					N/A
41	41	2000	43	halazone*	80-13-7	Organic drugs		NO					N/A
42	42	2000	43	ibritumomab tiuxetan	206181-63-7	Conjugates	immunomodulator	YES	2002	2004	2008	2002	2
43	43	2000	43	idremcinal	110480-13-2	Organic drugs	motilin agonist	NO					N/A
44	44	2000	43	ilodecakin	149824-15-7	Biologicals	immunosuppressant	NO					N/A
45	45	2000	43	izonsteride	176975-26-1	Organic drugs	antineoplastic	NO					N/A
46	46	2000	43	kebuzone*	853-34-9	Organic drugs		NO					N/A
47	47	2000	43	lasofoxifene	180916-16-9	Organic drugs	partial estrogen agonistlantagonist	YES		2009		2009	9
48	48	2000	43	liatermin	188630-14-0	Biologicals	transforming growth factor	NO					N/A
49	49	2000	43	licarbazepine	29331-92-8	Organic drugs	anticonvulsant	NO					N/A
50	50	2000	43	mepolizumab	196078-29-2	mAbs	immunomodulator	YES	2015	2015	2016	2015	15
51	51	2000	43	metamfepramone*	15351-09-4	Organic drugs		NO					N/A
52	52	2000	43	meticillin*	61-32-5	Organic drugs		NO					N/A
53	53	2000	43	moquizone*	19395-58-5	Organic drugs		NO					N/A
54	54	2000	43	nabilone*	51022-71-0	Organic drugs		YES	1985			1985	-15
55	55	2000	43	nonabine*	16985-03-8	Organic drugs		NO					N/A
56	56	2000	43	norgesterone*	13563-60-5	Organic drugs		NO					N/A
57	57	2000	43	odalprofen*	137460-88-9	Organic drugs		NO					N/A
58	58	2000	43	olanexidine	146510-36-3	Organic drugs	antimicrobial	YES			2015	2015	15
59	59	2000	43	oletimol*	5879-67-4	Organic drugs		NO					N/A
60	60	2000	43	pentiapine*	81382-51-6	Organic drugs		NO					N/A
61	61	2000	43	pibrozelesin	154889-68-6	Organic drugs	antineoplastic	NO					N/A
62	62	2000	43	pimecrolimus	137071-32-0	Organic drugs	immunosuppressant	YES	2001			2001	1
63	63	2000	43	plauracin*	62107-94-2	Mixtures		NO					N/A
64	64	2000	43	prazarelix	134457-28-6	Biologicals	gonadotropin-releasing hormone antagonist	NO					N/A
65	65	2000	43	ranpirnase	196488-72-9	Biologicals	antineoplastic	NO					N/A
66	66	2000	43	rasburicase	134774-45-1	Biologicals	enzyme	YES	2002	2001	2009	2001	1
67	67	2000	43	rovelizumab	197099-66-4	mAbs	immunomodu/ator	NO					N/A
68	68	2000	43	sarakalim	148430-28-8	Organic drugs	potassium channel activator	NO					N/A
69	69	2000	43	selamectin	165108-07-6	Veterinary drugs	veterinary antiparasitic	YES		1999		1999	-1
70	70	2000	43	sibrotuzumab	216669-97-5	mAbs	immunomodulator	NO					N/A
71	71	2000	43	siramesine	147817-50-3	Organic drugs	anxiolytic, a-ligand	NO					N/A
72	72	2000	43	sulisatin*	54935-03-4	Organic drugs		NO					N/A
73	73	2000	43	talnetant	17 4636-32-9	Organic drugs	neurokinin NK-3 receptor antagonist	NO					N/A
74	74	2000	43	tandamine*	42408-80-0	Organic drugs		NO					N/A
75	75	2000	43	teopranitol*	81792-35-0	Organic drugs		NO					N/A
76	76	2000	43	tesmilifene	98774-23-3	Organic drugs	antiestrogen	NO					N/A
77	77	2000	43	tezosentan	180384-57-0	Organic drugs	endothelin receptor antagonist	NO					N/A
78	78	2000	43	ticarcillin*	34787-01-4	Organic drugs		YES	1976			1976	-24
79	79	2000	43	tienocarbine*	75458-65-0	Organic drugs		NO					N/A
80	80	2000	43	tocladesine	41941-56-4	Organic drugs	immunomodulator	NO					N/A
81	81	2000	43	triclofos*	306-52-5	Organic drugs		NO					N/A
82	82	2000	43	triflocin*	13422-16-7	Organic drugs		NO					N/A
83	83	2000	43	trimecaine*	616-68-2	Organic drugs		NO					N/A
84	84	2000	43	troxacitabine	145918-75-8	Organic drugs	antineoplastic	NO					N/A
85	85	2000	43	zolazepam*	31352-82-6	Organic drugs		NO					N/A
86	86	2000	44	adalimumab	331731-18-1	mAbs	immunomodulator	YES	2002	2003	2008	2002	2
87	87	2000	44	adrogolide	171752-56-0	Organic drugs	antiparkinsonian, dopamine 01 receptor agonist	NO					N/A
88	88	2000	44	alemcinal	150785-53-8	Organic drugs	motilin agonist	NO					N/A
89	89	2000	44	altinicline	179120-92-4	Organic drugs	antiparkinsonian, acetylcholinic receptor agonist	NO					N/A
90	90	2000	44	amiglumide	119363-62-1	Organic drugs	antiulcer agent	NO					N/A
91	91	2000	44	anisperimus	170368-04-4	Organic drugs	immunosuppressant	NO					N/A
92	92	2000	44	ataquimast	182316-31-0	Organic drugs	tumor necrosis factor antagonist	NO					N/A
93	93	2000	44	axitirome	1567 40-57-7	Organic drugs	antihyperlipidaemic	NO					N/A
94	94	2000	44	bilastine	202189-78-4	Organic drugs	histamine-H1 receptor antagonist	YES			2016	2016	16
95	95	2000	44	binetrakin	207137-56-2	Biologicals	immunomodufator, interleukin derivative	NO					N/A
96	96	2000	44	cangrelor	163706-06-7	Organic drugs	platelet aggregation inhibitor	YES	2015	2015		2015	15
97	97	2000	44	cetuximab	205923-56-4	mAbs	immunomodulator	YES	2004	2004	2008	2004	4
98	98	2000	44	cilomilast	153259-65-5	Organic drugs	antiasthmatic	NO					N/A
99	99	2000	44	conivaptan	210101-16-9	Organic drugs	vasopressin V1 and V2 receptor antagonist	YES	2005			2005	5
100	100	2000	44	crobenetine	221019-25-6	Organic drugs	sodium channel blocker	NO					N/A
101	101	2000	44	cystine	56-89-3	Organic drugs	amino acid	NO					N/A
102	102	2000	44	darusentan	171714-84-4	Organic drugs	endothelin receptor antagonist	NO					N/A
103	103	2000	44	donitriptan	170912-52-4	Organic drugs	antimigraine, serotonin receptor agonist	NO					N/A
104	104	2000	44	doxercalciferol	54573-75-0	Organic drugs	vitamin D analogue	YES	1999			1999	-1
105	105	2000	44	emfilermin	159075-60-2	Biologicals	growth factor	NO					N/A
106	106	2000	44	emivirine	149950-60-7	Organic drugs	antiviral	NO					N/A
107	107	2000	44	entecavir	142217-69-4	Organic drugs	antiviral	YES	2005	2006	2006	2005	5
108	108	2000	44	epitumomab	nr	mAbs	antineoplastic	NO					N/A
109	109	2000	44	epratuzumab	205923-57-5	mAbs	immunomodulator	NO					N/A
110	110	2000	44	eptapirone	179756-85-5	Organic drugs	serotonin receptor agonist	NO					N/A
111	111	2000	44	escitalopram	128196-01-0	Organic drugs	antidepressant	YES	2002		2011	2002	2
112	112	2000	44	evernimicin	109545-84-8	Organic drugs	antibacterial	NO					N/A
113	113	2000	44	everolimus	159351-69-6	Organic drugs	immunosuppressant	YES	2009	2009	2007	2007	7
114	114	2000	44	ezlopitant	147116-64-1	Organic drugs	tachykinin receptor antagonist	NO					N/A
115	115	2000	44	fiduxosin	208993-54-8	Organic drugs	a 1 a·adrenoreceptor antagonist	NO					N/A
116	116	2000	44	figopitant	nr	Organic drugs	neurokinin NK-1 receptor antagonist	NO					N/A
117	117	2000	44	implitapide	177469-96-4	Organic drugs	antihyperlipidaemic	NO					N/A
118	118	2000	44	irampanel	206260-33-5	Organic drugs	AMP A-antagonist	NO					N/A
119	119	2000	44	irofulven	158440-71-2	Organic drugs	neoplastic	NO					N/A
120	120	2000	44	itriglumide	201605-51-8	Organic drugs	antiulcer agent	NO					N/A
121	121	2000	44	lanicemine	153322-05-5	Organic drugs	NMDA receptor antagonist	NO					N/A
122	122	2000	44	lusaperidone	214548-46-6	Organic drugs	antidepressant	NO					N/A
123	123	2000	44	metreleptin	186018-45-1	Biologicals	antihyperlipidaemic	YES	2014	2018	2013	2013	13
124	124	2000	44	mitumomab	216503-58-1	mAbs	immunomodulator	NO					N/A
125	125	2000	44	motexafin	nr	Organic drugs	antineoplastic	NO					N/A
126	126	2000	44	neboglamine	163000-63-3	Organic drugs	NMDA receptor antagonist	NO					N/A
127	127	2000	44	onercept	199685-57-9	Biologicals	immunomodulator	NO					N/A
128	128	2000	44	pegvisomant	nr	Biologicals	growth hormone antagonist	YES	2003	2002	2007	2002	2
129	129	2000	44	perflexane	355-42-0	Other	ultrasound contrast agent	YES	1993			1993	-7
130	130	2000	44	perflutren	76-19-7	Other	ultrasound contrast agent	YES	2001	1998		1998	-2
131	131	2000	44	pinokalant	149759-26-2	Organic drugs	ion channel blocker	NO					N/A
132	132	2000	44	posaconazole	171228-49-2	Organic drugs	antifungal	YES	2006	2005	2020	2005	5
133	133	2000	44	prinomastat	192329-42-3	Organic drugs	matrix metalloproteinase inhibitor	NO					N/A
134	134	2000	44	pumafentrine	207993-12-2	Organic drugs	phosphodiesterase inhibitor	NO					N/A
135	135	2000	44	relcovaptan	150375-75-0	Organic drugs	vasopressin V1 receptor antagonist	NO					N/A
136	136	2000	44	repifermin	219527-63-6	Biologicals	fibroblast growth factor	NO					N/A
137	137	2000	44	resiquimod	144875-48-9	Organic drugs	immunomodulator	NO					N/A
138	138	2000	44	risarestat	79714-31-1	Organic drugs	aldose reductase inhibitor	NO					N/A
139	139	2000	44	rubitecan	91421-42-0	Organic drugs	antineoplastic	NO					N/A
140	140	2000	44	sulamserod	nr	Organic drugs	serotonin receptor antagonist	NO					N/A
141	141	2000	44	tanomastat	179545-77-8	Organic drugs	matrix metalloproteinase inhibitor	NO					N/A
142	142	2000	44	tebipenem pivoxil	161715-24-8	Organic drugs	antibiotic	YES			2009	2009	9
143	143	2000	44	tenofovir	147127-20-6	Organic drugs	antiviral	YES	2018	2002	2005	2002	2
144	144	2000	44	tiplimotide	178823-49-9	Biologicals	immunomodulator	NO					N/A
145	145	2000	44	valrocemide	92262-58-3	Organic drugs	antiepileptic	NO					N/A
146	146	2000	44	vardenafil	224785-90-4	Organic drugs	vasodilatator	YES	2003	2003	2004	2003	3
147	147	2000	44	vofopitant	168266-90-8	Organic drugs	antiemetic, tachykinin receptor antagonist	NO					N/A
148	1	2001	45	adekalant	227940-00-3	Organic drugs	potassium channel blocker	NO					N/A
149	2	2001	45	alemtuzumab	216503-57-0	mAbs	immunomodulator	YES	2001	2001	2014	2001	0
150	3	2001	45	aliskiren	173334-57-1	Organic drugs	renin inhibitor	YES	2007	2007	2009	2007	6
151	4	2001	45	amiloxate	71617-10-2	Other	sunscreen	NO					N/A
152	5	2001	45	bevacizumab	216974-75-3	mAbs	immunomodulator	YES	2004	2005	2007	2004	3
153	6	2001	45	biotin	58-85-5	Organic drugs		YES	1947			1947	-54
154	7	2001	45	bivatuzumab	214559-60-1	mAbs	immunomodulator	NO					N/A
155	8	2001	45	capravirine	178979-85-6	Organic drugs	antiviral	NO					N/A
156	9	2001	45	capromorelin	193273-66-4	Organic drugs	growth hormone release stimulating peptide	NO					N/A
157	10	2001	45	cridanimod	38609-97-1	Organic drugs	immunomodulator	NO					N/A
158	11	2001	45	doripenem	148016-81-3	Organic drugs	antibacterial	YES	2007	2008	2005	2005	4
159	12	2001	45	ecraprost	136892-64-3	Organic drugs	prostaglandin	NO					N/A
160	13	2001	45	elarofiban	198958-88-2	Organic drugs	fibrinogen receptor antagonist	NO					N/A
161	14	2001	45	ensulizole	27503-81-7	Other	sunscreen	NO					N/A
162	15	2001	45	enzacamene	36861-47-9	Other	sunscreen	YES	2015			2015	14
163	16	2001	45	eptaplatin	146665-77-2	Organic drugs	antineoplastic	NO					N/A
164	17	2001	45	ezetimibe	163222-33-1	Organic drugs	antihyperlipidaemic	YES	2002	2020	2007	2002	1
165	18	2001	45	fondaparinux sodium	114870-03-0	Organic drugs		YES	2001	2002	2007	2001	0
166	19	2001	45	fosamprenavir	226700-79-4	Organic drugs	antiviral	YES	2003	2004	2004	2003	2
167	20	2001	45	fosfluconazole	194798-83-9	Organic drugs	antifungal	NO					N/A
168	21	2001	45	fosveset	193901-91-6	Other	pharmaceutical aid	NO					N/A
169	22	2001	45	gadofosveset	193901-90-5	Other	diagnostico	YES	2008	2005		2005	4
170	23	2001	45	gemtuzumab	220578-59-6	mAbs	immunomodulator	NO					N/A
171	24	2001	45	idraparinux sodium	149920-56-9	Organic drugs	antithrombotic	NO					N/A
172	25	2001	45	isatoribine	122970-40-5	Organic drugs	immunomodulator	NO					N/A
173	26	2001	45	labradimil	159768-75-9	Biologicals	bradykinin receptor agonist	NO					N/A
174	27	2001	45	ladirubicin	171047-47-5	Organic drugs	antineoplastic antibiotic	NO					N/A
175	28	2001	45	lerdelimumab	285985-06-0	mAbs	immunomodulator	NO					N/A
176	29	2001	45	levmetamfetamine	33817-09-3	Organic drugs	sympathomimetic	NO					N/A
177	30	2001	45	lixivaptan	168079-32-1	Organic drugs	vasopressin V2 receptor antagonist	NO					N/A
178	31	2001	45	melevodopa	7101-51-1	Organic drugs	dopamine receptor agonist	NO					N/A
179	32	2001	45	meradimate	134-09-8	Other	sunscreen	NO					N/A
180	33	2001	45	norelgestromin	53016-31-2	Organic drugs	contraceptive	YES	2001	2002		2001	0
181	34	2001	45	octinoxate	5466-77-3	Other	sunscreen	YES	1992			1992	-9
182	35	2001	45	octisalate	118-60-5	Other	sunscreen	NO					N/A
183	36	2001	45	opaviraline	178040-94-3	Organic drugs	antiviral	NO					N/A
184	37	2001	45	opebacan	206254-79-7	Biologicals	antimicrobial	NO					N/A
185	38	2001	45	oritavancin	171099-57-3	Organic drugs	antibacterial	YES	2014	2015		2014	13
186	39	2001	45	ozogamicin	400046-53-9	Organic drugs	immunomodulator	NO					N/A
187	40	2001	45	paliperidone	144598-75-4	Organic drugs	antidepressant	YES	2006	2007	2010	2006	5
188	41	2001	45	pitavastatin	147511-69-1	Organic drugs		YES	2009		2013	2009	8
189	42	2001	45	rimonabant	168273-06-1	Organic drugs	CB1 cannabinoid receptor antagonist	YES		2006		2006	5
190	43	2001	45	rostaporfin	284041-10-7	Organic drugs	photosensitizer	NO					N/A
191	44	2001	45	rosuvastatin	287714-41-4	Organic drugs	antithyperlipidaemic	YES	2003		2005	2003	2
192	45	2001	45	rotigotine	99755-59-6	Organic drugs	antiparkinsonian, dopamine D2 receptor agonist	YES	2007	2006	2012	2006	5
193	46	2001	45	ruplizumab	220651-94-5	mAbs	immunomodulator	NO					N/A
194	47	2001	45	sitaxentan	184036-34-8	Organic drugs	endothelin receptor antagonist	YES		2006		2006	5
195	48	2001	45	sulfamazone	65761-24-2	Organic drugs		NO					N/A
196	49	2001	45	talaporfin	110230-98-3	Organic drugs	photosensitizer	YES			2013	2013	12
197	50	2001	45	ticalopride	202590-69-0	Organic drugs	D2/5HT2A antagonist	NO					N/A
198	51	2001	45	tolvaptan	150683-30-0	Organic drugs	vasopressin V2 receptor antagonist	YES	2009	2009	2010	2009	8
199	52	2001	45	vilazodone	163521-08-2	Organic drugs		YES	2011			2011	10
200	53	2001	46	abrineurin	178535-93-8	Biologicals	neurotrophic factor	NO					N/A
201	54	2001	46	carglumic acid	1188-38-1	Organic drugs	antihyperammonaemia agent	YES	2010	2003	2016	2003	2
202	55	2001	46	lidadronic acid	63132-38-7	Organic drugs	carrier	NO					N/A
203	56	2001	46	agalsidase alfa	104138-64-9	Biologicals	enzyme	YES		2001	2007	2001	0
204	57	2001	46	agalsidase beta	104138-64-9	Biologicals	enzyme	YES	2003	2001	2018	2001	0
205	58	2001	46	alefacept	222535-22-0	Biologicals	antipsoriatic	NO					N/A
206	59	2001	46	alfatradiol	57-91-0	Organic drugs	topical inhibitor 5 alfa reductase	NO					N/A
207	60	2001	46	aprepitant	170729-80-3	Organic drugs	antiemetic tachykinin receptor anatgonist	YES	2003	2003	2009	2003	2
208	61	2001	46	atrasentan	195733-43-8	Organic drugs	endothelin receptor antagonist	NO					N/A
209	62	2001	46	aviscumine	223577-45-5	Biologicals	antineoplastic	NO					N/A
210	63	2001	46	balaglitazone	199113-98-9	Organic drugs	antidiabetic	NO					N/A
211	64	2001	46	bimosiamose	187269-40-5	Organic drugs	non-steroidal anti-inflammatory	NO					N/A
212	65	2001	46	brostallicin	203258-60-0	Organic drugs	antineoplastic	NO					N/A
213	66	2001	46	dabigatran	211914-51-1	Organic drugs	thrombin inhibitor	YES	2010			2010	9
214	67	2001	46	diflomotecan	220997-97-7	Organic drugs	antineoplastic	NO					N/A
215	68	2001	46	edotreotide	204318-14-9	Biologicals	antineoplastic	YES		2016		2016	15
216	69	2001	46	edronocaine	190258-12-9	Organic drugs	analgesic (Na-channel blocker)	NO					N/A
217	70	2001	46	eflucimibe	202340-45-2	Organic drugs	antihyperlipidaemic	NO					N/A
218	71	2001	46	eganoprost	63266-93-3	Organic drugs	prostaglandin	NO					N/A
219	72	2001	46	emodepside	155030-63-0	Biologicals	antihelminthic	YES		2005		2005	4
220	73	2001	46	erlizumab	211323-03-4	mAbs	immunomodulator	NO					N/A
221	74	2001	46	ertapenem	153832-46-3	Organic drugs	antibacterial	YES	2001	2002		2001	0
222	75	2001	46	etoricoxib	202409-33-4	Organic drugs	cyclooxygenase-2 inhibitor	NO					N/A
223	76	2001	46	eufauserase	nr	Biologicals	enzyme	NO					N/A
224	77	2001	46	farglitazar	196808-45-4	Organic drugs	antidiabetic	NO					N/A
225	78	2001	46	fesoterodine	286930-03-8	Organic drugs	treatment of urinary incontinence	YES	2008	2007	2012	2007	6
226	79	2001	46	gavilimomab	244096-20-6	mAbs	immunomodulator	NO					N/A
227	80	2001	46	gemopatrilat	160135-92-2	Organic drugs	ACE inhibitor	NO					N/A
228	81	2001	46	imatinib	152459-95-5	Organic drugs	antineoplastic	YES	2001	2001	2007	2001	0
229	82	2001	46	insulin glulisine	207748-29-6	Biologicals	antidiabetic	YES	2004	2004	2009	2004	3
230	83	2001	46	lemalesomab	250242-54-7	mAbs	diagnostic agent	NO					N/A
231	84	2001	46	litomeglovir	321915-31-5	Organic drugs	antiviral	NO					N/A
232	85	2001	46	micafungin	235114-32-6	Organic drugs	antifungal	YES	2005	2008	2006	2005	4
233	86	2001	46	mozenavir	174391-92-5	Organic drugs	antiviral	NO					N/A
234	87	2001	46	navuridine	84472-85-5	Organic drugs	antiviral	NO					N/A
235	88	2001	46	neramexane	219810-59-0	Organic drugs	NMDA antagonist receptor	NO					N/A
236	89	2001	46	nolomirole	90060-42-7	Organic drugs	dopamine receptor agonist	NO					N/A
237	90	2001	46	omaciclovir	124265-89-0	Organic drugs	antiviral	NO					N/A
238	91	2001	46	omalizumab	242138-07-4	mAbs	immunomodulator	YES	2003	2005	2009	2003	2
239	92	2001	46	peginterferon alfa-2a	198153-51-4	Biologicals	immunomodulator	YES	2002	2002	2007	2002	1
240	93	2001	46	peginterferon alfa-2b	215647-85-1	Biologicals	immunomodulator	YES	2001	2000	2004	2000	-1
241	94	2001	46	pipendoxifene	198480-55-6	Organic drugs	antineoplastic	NO					N/A
242	95	2001	46	pitrakinra	nr	Biologicals	immunomodulator (IL-4 antagonist receptor)	NO					N/A
243	96	2001	46	pradofloxacin	195532-12-8	Organic drugs	antibacterial	YES		2011		2011	10
244	97	2001	46	reglitazar	170861-63-9	Organic drugs	antidiabetic	NO					N/A
245	98	2001	46	rivoglitazone	185428-18-6	Organic drugs	antidiabetic	NO					N/A
246	99	2001	46	sabiporide	324758-66-9	Organic drugs	Na+/H+ antiport inhibitor	NO					N/A
247	100	2001	46	safinamide	133865-89-1	Organic drugs	anticonvulsant	YES	2017	2015	2019	2015	14
248	101	2001	46	sibenadet	154189-40-9	Organic drugs	dopamine receptor agonist-beta adrenoreceptor agonist	NO					N/A
249	102	2001	46	soblidotin	149606-27-9	Organic drugs	antineoplastic	NO					N/A
250	103	2001	46	soneclosan	3380-30-1	Other	antimicrobial	NO					N/A
251	104	2001	46	sumanirole	179386-43-7	Organic drugs	antiparkinsonian, dopamine receptor agonist	NO					N/A
252	105	2001	46	taplitumomab paptox	235428-87-2	Conjugates	immunomodulator	NO					N/A
253	106	2001	46	tezacitabine	130306-02-4	Organic drugs	antineoplastic	NO					N/A
254	107	2001	46	tidembersat	175013-73-7	Organic drugs	antimigraine agent	NO					N/A
255	108	2001	46	tilmacoxib	180200-68-4	Organic drugs	cyclooxygenase-2 inhibitor	NO					N/A
256	109	2001	46	tipifarnib	192185-72-1	Organic drugs	antineoplastic	NO					N/A
257	110	2001	46	tomeglovir	233254-24-5	Organic drugs	antiviral	NO					N/A
258	111	2001	46	traxoprodil	134234-12-1	Organic drugs	NMDA antagonist receptor	NO					N/A
259	112	2001	46	tridolgosir	72741-87-8	Organic drugs	antineoplastic	NO					N/A
260	113	2001	46	valomaciclovir	195157-34-7	Organic drugs	antiviral	NO					N/A
261	114	2001	46	vatalanib	212141-54-3	Organic drugs	antineoplastic	NO					N/A
262	115	2001	46	visilizumab	219716-33-3	mAbs	immunomodulator	NO					N/A
263	116	2001	46	ximelagatran	192939-46-1	Organic drugs	antithrombotic	NO					N/A
264	117	2001	46	zelandopam	139233-53-7	Organic drugs	dopamine D1 receptor agonist	NO					N/A
265	118	2001	46	ziralimumab	nr	mAbs	immunomodulator	NO					N/A
266	1	2002	47	gadocoletic acid	280776-87-6	Other	diagnostic agent	NO					N/A
267	2	2002	47	afeletecan	215604-75-4	Organic drugs	antineoplastic	NO					N/A
268	3	2002	47	alfimeprase	259074-76-5	Biologicals	antithrombotic	NO					N/A
269	4	2002	47	alicaforsen	185229-68-9	DNA/RNA based therapies	antisense phosphorotioate oligonucleotide	NO					N/A
270	5	2002	47	alilusem	144506-11-6	Organic drugs	diuretic	NO					N/A
271	6	2002	47	ambrisentan	177036-94-1	Organic drugs	endothelin receptor antagonist	YES	2007	2008	2010	2007	5
272	7	2002	47	amdoxovir	145514-04-1	Organic drugs	antiviral	NO					N/A
273	8	2002	47	amelubant	346735-24-8	Organic drugs	leukotriene receptor antagonist	NO					N/A
274	9	2002	47	amotosalen	161262-29-9	Organic drugs	photochemical therapy	NO					N/A
275	10	2002	47	bimatoprost	155206-00-1	Organic drugs	antiglaucoma	YES	2001	2002	2009	2001	-1
276	11	2002	47	caldaret	133804-44-1	Organic drugs	cardiac stimulant	NO					N/A
277	12	2002	47	cipralisant	213027-19-1	Organic drugs	histamine H3 receptor antagonist	NO					N/A
278	13	2002	47	darbepoetin alfa	209810-58-2	Biologicals	antianaemic	YES	2001	2001	2007	2001	-1
279	14	2002	47	drotrecogin alfa (activated)	98530-76-8	Biologicals	anticoagulant	YES		2002		2002	0
280	15	2002	47	ecalcidene	150337-94-3	Organic drugs	antipsoriatic	NO					N/A
281	16	2002	47	efalizumab	214745-43-4	mAbs	immunomodulator	YES		2004		2004	2
282	17	2002	47	enfuvirtide	159519-65-0	Biologicals	antiviral	YES	2003	2003		2003	1
283	18	2002	47	epafipase	208576-22-1	Biologicals	antiallergic, antiasthmatic	NO					N/A
284	19	2002	47	epoetin delta	261356-80-3	Biologicals	antianaemic	YES		2002		2002	0
285	20	2002	47	erlotinib	183321-74-6	Organic drugs	antineoplastic	YES	2004	2005	2007	2004	2
286	21	2002	47	febuxostat	144060-53-7	Organic drugs	xanthine oxidase and xabthine dehydrogenase inhibitor	YES	2009	2008	2011	2008	6
287	22	2002	47	feloprentan	204267-33-4	Organic drugs	endothelin receptor antagonist	NO					N/A
288	23	2002	47	finafloxacin	209342-40-5	Organic drugs	antibacterial	YES	2014			2014	12
289	24	2002	47	gadomelitol	227622-74-4	Other	diagnostic agent	NO					N/A
290	25	2002	47	garnocestim	246861-96-1	Biologicals	immunomodulator	NO					N/A
291	26	2002	47	gefitinib	184475-35-2	Organic drugs	antineoplastic	YES	2003	2009	2011	2003	1
292	27	2002	47	ingliforib	186392-65-4	Organic drugs	antidiabetic	NO					N/A
293	28	2002	47	ipravacaine	166181-63-1	Organic drugs	local anaesthetic	NO					N/A
294	29	2002	47	iseganan	257277-05-7	Biologicals	antibacterial	NO					N/A
295	30	2002	47	labetuzumab	219649-07-7	mAbs	immunomodulator	NO					N/A
296	31	2002	47	laniquidar	197509-46-9	Organic drugs	antineoplastic	NO					N/A
297	32	2002	47	lapisteride	142139-60-4	Organic drugs	5alfa-reductase inhibitor	NO					N/A
298	33	2002	47	laquinimod	248281-84-7	Organic drugs	immunomodulator	NO					N/A
299	34	2002	47	laronidase	210589-09-6	Biologicals	enzyme	YES	2003	2003	2006	2003	1
300	35	2002	47	lirimilast	329306-27-6	Organic drugs	antiasthmatic	NO					N/A
301	36	2002	47	livaraparin calcium	36441-41-5	Biologicals	anticoagulant	NO					N/A
302	37	2002	47	manifaxine	135306-39-7	Organic drugs	antidepressant	NO					N/A
303	38	2002	47	miglustat	72599-27-0	Organic drugs	glucosyltransferase inhibitor	YES	2003	2002	2012	2002	0
304	39	2002	47	miriplatin	141977-79-9	Organic drugs	antineoplastic	YES			2009	2009	7
305	40	2002	47	mirostipen	244130-01-6	Biologicals	myeloprotectant	NO					N/A
306	41	2002	47	mureletecan	246527-99-1	Polymers	antineoplastic	NO					N/A
307	42	2002	47	nasaruplase beta	136653-69-5	Biologicals	enzyme	NO					N/A
308	43	2002	47	netoglitazone	161600-01-7	Organic drugs	antidiabetic	NO					N/A
309	44	2002	47	ospemifene	128607-22-7	Organic drugs	antiestrogen	YES	2013	2015		2013	11
310	45	2002	47	pegfilgrastim	208265-92-3	Biologicals	immunomodulator	YES	2002	2002	2014	2002	0
311	46	2002	47	pexelizumab	219685-93-5	mAbs	immunomodulator	NO					N/A
312	47	2002	47	pralnacasan	192755-52-5	Organic drugs	caspase inhibitor	NO					N/A
313	48	2002	47	pratosartan	153804-05-8	Organic drugs	angiotensin II receptor antagonist	NO					N/A
314	49	2002	47	ragaglitazar	222834-30-2	Organic drugs	antidiabetic	NO					N/A
315	50	2002	47	reslizumab	241473-69-8	mAbs	immunomodulator	YES	2016	2016		2016	14
316	51	2002	47	ruboxistaurin	169939-94-0	Organic drugs	PKC alfa inhibitor	NO					N/A
317	52	2002	47	semaxanib	194413-58-6	Organic drugs	antineoplastic	NO					N/A
318	53	2002	47	senazodan	98326-32-0	Organic drugs	cardiac stimulant	NO					N/A
319	54	2002	47	silodosin	160970-54-7	Organic drugs	alfa1a-adrenoreceptor antagonist	YES	2008	2010	2006	2006	4
320	55	2002	47	solifenacin	242478-37-1	Organic drugs	muscarin receptor antagonist	YES	2004		2006	2004	2
321	56	2002	47	tadalafil	171596-29-5	Organic drugs	vasodilator	YES	2003	2002	2007	2002	0
322	57	2002	47	tafluposide	179067-42-6	Organic drugs	cytostatic	NO					N/A
323	58	2002	47	telbermin	205887-54-3	Biologicals	angiogene	NO					N/A
324	59	2002	47	tenivastatin	121009-77-6	Organic drugs	antihyperlipidaemic	NO					N/A
325	60	2002	47	tesaglitazar	251565-85-2	Organic drugs	antidiabetic	NO					N/A
326	61	2002	47	tofimilast	185954-27-2	Organic drugs	antiasthmatic	NO					N/A
327	62	2002	47	xidecaflur	207916-33-4	Other	dental product, anticariers	NO					N/A
328	63	2002	47	zanapezil	142852-50-4	Organic drugs	nootropic agent	NO					N/A
329	64	2002	47	zonampanel	210245-80-0	Organic drugs	AMPA receptor antagonist	NO					N/A
330	65	2002	47	zoniporide	241800-98-6	Organic drugs	Na+/H+ antiport inhibitor	NO					N/A
331	66	2002	47	zoticasone	678160-57-1	Organic drugs	corticosteroid	NO					N/A
332	67	2002	48	acolbifene	182167-02-8	Organic drugs	antiestrogen	NO					N/A
333	68	2002	48	ASOPRISNIL	199396-76-4	Organic drugs	progesterone receptor modulator	NO					N/A
334	69	2002	48	atomoxetine	82248-59-7	Organic drugs		YES	2002		2009	2002	0
335	70	2002	48	bazedoxifene	198481-32-2	Organic drugs	antiestrogen	YES	2013	2009	2010	2009	7
336	71	2002	48	bifarcept	163796-60-9	Biologicals	immunomodulator	NO					N/A
337	72	2002	48	coluracetam	135463-81-9	Organic drugs	nootropic agent	NO					N/A
338	73	2002	48	dapivirin	244767-67-7	Organic drugs	antiviral	NO					N/A
339	74	2002	48	deferasirox	201530-41-8	Organic drugs	chelating agent	YES	2005	2006	2008	2005	3
340	75	2002	48	degarelix	214766-78-6	Biologicals	gonadotropin releasing hormone antagonist	YES	2008	2009	2012	2008	6
341	76	2002	48	dersalazine	188913-58-8	Organic drugs	antiinflammatory	NO					N/A
342	77	2002	48	detiviciclovir	220984-26-9	Organic drugs	antiviral	NO					N/A
343	78	2002	48	edonentan	210891-04-6	Organic drugs	endothelin receptor antagonist	NO					N/A
344	79	2002	48	efaproxiral	131179-95-8	Organic drugs	allosteric modifier of hemoglobin	NO					N/A
345	80	2002	48	fadolmidine	189353-32-0	Organic drugs		NO					N/A
346	81	2002	48	flindokalner	187523-35-9	Organic drugs	opener of calcium-activayed K channels	NO					N/A
347	82	2002	48	gimatecan	292618-32-7	Organic drugs	antineoplastic	NO					N/A
348	83	2002	48	icaridin	119515-38-7	Other	insect repellent	NO					N/A
349	84	2002	48	iguratimod	123663-49-0	Organic drugs	immunomodulator	YES			2012	2012	10
350	85	2002	48	ilaprazole	172152-36-2	Organic drugs	antiulcer agent	NO					N/A
351	86	2002	48	indiplon	325715-02-4	Organic drugs	sedative,hypnotic	NO					N/A
352	87	2002	48	indisulam	165668-41-7	Organic drugs	antineoplastic	NO					N/A
353	88	2002	48	leconotide	247207-64-3	Biologicals	analgesic	NO					N/A
354	89	2002	48	licofelone	156897-06-2	Organic drugs	antiinflammatory	NO					N/A
355	90	2002	48	lonafarnib	193275-84-2	Organic drugs	antineoplastic	NO					N/A
356	91	2002	48	lubazodone	161178-07-0	Organic drugs	antidepressant	NO					N/A
357	92	2002	48	luliconazole	187164-19-8	Organic drugs	antifungal	YES	2013		2005	2005	3
358	93	2002	48	meldonium	76144-81-5	Organic drugs	cardioprotectant	NO					N/A
359	94	2002	48	metelimumab	272780-74-2	mAbs	immunomodulator	NO					N/A
360	95	2002	48	mitemicinal	154738-42-8	Organic drugs	motilin agonist	NO					N/A
361	96	2002	48	naxifylline	166374-49-8	Organic drugs	adenosine receptor antagonist	NO					N/A
362	97	2002	48	oglufanide	38101-59-6	Organic drugs	immunomodulator	NO					N/A
363	98	2002	48	olcegepant	204697-65-4	Organic drugs	antimigraine agent, calcitonin gene related peptide receptor antagonist	NO					N/A
364	99	2002	48	oregovomab	213327-37-8	mAbs	immunomodulator	NO					N/A
365	100	2002	48	otamixaban	193153-04-7	Organic drugs	blood-coagulation factor xa inhibitor	NO					N/A
366	101	2002	48	palifermin	162394-19-6	Biologicals	fibrinoblast growth factor	YES	2004	2005		2004	2
367	102	2002	48	peramivir	229614-55-5	Organic drugs	antiviral	YES	2014	2018	2010	2010	8
368	103	2002	48	talibegron	146376-58-1	Veterinary drugs	beta3 adrenoreceptor agonist (veterinary drug)	NO					N/A
369	104	2002	48	tariquidar	206873-63-4	Organic drugs	multidrug resistant inhibitor, antineoplastic	NO					N/A
370	105	2002	48	tebanicline	198283-73-7	Organic drugs	analgesic, nicotinic acetylcholine receptor agonist	NO					N/A
371	106	2002	48	tecastemizole	75970-99-9	Organic drugs	antihistaminic	NO					N/A
372	107	2002	48	technetium (99mTc) fanolesomab	225239-31-6	Other	immunomodulator, radiodiagnostic agent	NO					N/A
373	108	2002	48	tigecycline	220620-09-7	Organic drugs	antibiotic	YES	2005	2006	2012	2005	3
374	109	2002	48	tiviciclovir	103024-93-7	Organic drugs	antiviral	NO					N/A
375	110	2002	48	tosagestin	110072-15-6	Organic drugs	contraceptive	NO					N/A
376	111	2002	48	trabectedin	114899-77-3	Organic drugs	antineoplastic	YES	2015	2007	2015	2007	5
377	112	2002	48	zosuquidar	167354-41-8	Organic drugs	multidrug resistant inhibitor, antineoplastic	NO					N/A
378	1	2003	49	albaconazole	187949-02-6	Organic drugs	antifungal	NO					N/A
379	2	2003	49	alvimopan	156053-89-3	Organic drugs	μ-opioid receptor antagonist	YES	2008			2008	5
380	3	2003	49	apaziquone	114560-48-4	Organic drugs	antineoplastic	NO					N/A
381	4	2003	49	apolizumab	267227-08-7	mAbs	immunomodulator	NO					N/A
382	5	2003	49	asenapine	65576-45-6	Organic drugs	psychostimulant	YES	2009	2010	2016	2009	6
383	6	2003	49	axomadol	187219-95-0	Organic drugs	analgesic	NO					N/A
384	7	2003	49	bifeprunox	350992-10-8	Organic drugs	antipsychotic	NO					N/A
385	8	2003	49	canertinib	267243-28-7	Organic drugs	antineoplastic	NO					N/A
386	9	2003	49	cefovecin	234096-34-5	Veterinary drugs	antibacterial (veterinary drug)	YES		2006		2006	3
387	10	2003	49	cethromycin	205110-48-1	Organic drugs	antibacterial	NO					N/A
388	11	2003	49	dabigatran etexilate	211915-06-9	Organic drugs	antithrombotic	YES	2010	2008	2011	2008	5
389	12	2003	49	ecromeximab	292819-64-8	mAbs	immunomodulator	NO					N/A
390	13	2003	49	eculizumab	219685-50-4	mAbs	immunomodulator	YES	2007	2007	2010	2007	4
391	14	2003	49	elzasonan	361343-19-3	Organic drugs	antidepressant	NO					N/A
392	15	2003	49	enecadin	259525-01-4	Organic drugs	sodium/calcium channel blocker	NO					N/A
393	16	2003	49	ertiprotafib	251303-04-5	Organic drugs	antidiabetic	NO					N/A
394	17	2003	49	eszopiclone	138729-47-2	Organic drugs	sedative, hypnotic	YES	2004		2012	2004	1
395	18	2003	49	fandosentan	221241-63-0	Organic drugs	endothelin receptor antagonist	NO					N/A
396	19	2003	49	fontolizumab	326859-36-3	mAbs	immunomodulator	NO					N/A
397	20	2003	49	garenoxacin	194804-75-6	Organic drugs	antibacterial	YES			2007	2007	4
398	21	2003	49	inecalcitol	163217-09-2	Organic drugs	vitamin D analogue	NO					N/A
399	22	2003	49	iroxanadine	276690-58-5	Organic drugs	cardiac stimulant	NO					N/A
400	23	2003	49	lidorestat	245116-90-9	Organic drugs	aldose reductase inhibitor	NO					N/A
401	24	2003	49	liraglutide	204656-20-2	Biologicals	antidiabetic	YES	2010	2009	2010	2009	6
402	25	2003	49	lubiprostone	333963-40-9	Organic drugs	prostaglandin	YES	2006		2012	2006	3
403	26	2003	49	lumiracoxib	220991-20-8	Organic drugs	cycloxygenase-2 inhibitor	NO					N/A
404	27	2003	49	merimepodib	198821-22-6	Organic drugs	immunosupressant	NO					N/A
405	28	2003	49	mozavaptan	137975-06-5	Organic drugs	vasopressin V2 receptor antagonist	YES			2006	2006	3
406	29	2003	49	nalfurafine	152657-84-6	Organic drugs	κ-opioid receptor agonist	YES			2009	2009	6
407	30	2003	49	naminidil	220641-11-2	Organic drugs	potassium channel opener	NO					N/A
408	31	2003	49	nemifitide	173240-15-8	Organic drugs	antidepressant	NO					N/A
409	32	2003	49	nortopixantrone	156090-17-4	Organic drugs	antineoplastic	NO					N/A
410	33	2003	49	oblimersen	190977-41-4	DNA/RNA based therapies	antineoplastic	NO					N/A
411	34	2003	49	ortataxel	186348-23-2	Organic drugs	antineoplastic	NO					N/A
412	35	2003	49	osemozotan	137275-81-1	Organic drugs	serotonin receptor agonist	NO					N/A
413	36	2003	49	pascolizumab	331243-22-2	mAbs	immunomodulator	NO					N/A
414	37	2003	49	pegaptanib	non c'è	Biologicals	angiogenesis inhibitor	YES	2004	2006	2008	2004	1
415	38	2003	49	pegsunercept	330988-75-5	Biologicals	tumor necrosis factor antagonist	NO					N/A
416	39	2003	49	perflubrodec	307-43-7	Other	oxygen carrier	NO					N/A
417	40	2003	49	picoplatin	181630-15-9	Organic drugs	antineoplastic	NO					N/A
418	41	2003	49	plevitrexed	153537-73-6	Organic drugs	antineoplastic	NO					N/A
419	42	2003	49	pumosetrag	153062-94-3	Organic drugs	laxative	NO					N/A
420	43	2003	49	siplizumab	288392-69-8	mAbs	immunomodulator	NO					N/A
421	44	2003	49	soraprazan	261944-46-1	Organic drugs	acid pump inhibitor	NO					N/A
422	45	2003	49	tapentadol	175591-23-8	Organic drugs	analgesic	YES	2008		2014	2008	5
423	46	2003	49	tecadenoson	204512-90-3	Organic drugs	adenosine receptor A agoniste	NO					N/A
424	47	2003	49	tecalcet	148717-54-8	Organic drugs	calcimimetic	NO					N/A
425	48	2003	49	teneliximab	299423-37-3	mAbs	immunomodulator	NO					N/A
426	49	2003	49	topixantrone	156090-18-5	Organic drugs	antineoplastic	NO					N/A
427	50	2003	49	toralizumab	252662-47-8	mAbs	immunomodulator	NO					N/A
428	51	2003	49	torcetrapib	262352-17-0	Organic drugs	antihyperlipidaemic	NO					N/A
429	52	2003	49	torcitabine	40093-94-5	Organic drugs	antiviral	NO					N/A
430	53	2003	49	treprostinil	81846-19-7	Organic drugs	vasodilator, prostacyclin	YES	2002	2020	2014	2002	-1
431	54	2003	49	triplatin tetranitrate	172903-00-3	Organic drugs	antineoplastic	NO					N/A
432	55	2003	49	tulathromycin A + B	217500-96-4 AND 280755-12-6	Veterinary drugs	antibacterial (veterinary drug)	YES		2003		2003	0
433	56	2003	49	vapaliximab	336801-86-6	mAbs	immunomodulator	NO					N/A
434	57	2003	49	varespladib	172732-68-2	Organic drugs	secretory phospholipase A2 inhibitor	NO					N/A
435	58	2003	50	arundic acid	185517-21-9	Organic drugs	neuroprotective agent	NO					N/A
436	59	2003	50	salcaprozic acid	183990-46-7	Other	absorption promotor	NO					N/A
437	60	2003	50	alvocidib	146426-40-6	Organic drugs	antineoplastic	NO					N/A
438	61	2003	50	anatibant	209733-45-9	Organic drugs	bradykinin B2 receptor antagonist	NO					N/A
439	62	2003	50	ardenermin	305391-49-5	Biologicals	immunostimulant	NO					N/A
440	63	2003	50	arimoclomol	289893-25-0	Organic drugs	symptomatic antidiabetic agent	NO					N/A
441	64	2003	50	aselizumab	395639-53-9	mAbs	immunomodulator	NO					N/A
442	65	2003	50	asoprisnil ecamate	222732-94-7	Organic drugs	progesterone receptor modulator	NO					N/A
443	66	2003	50	ataciguat	254877-67-3	Organic drugs	vasodilator	NO					N/A
444	67	2003	50	atazanavir	198904-31-3	Organic drugs	antiviral	YES	2003	2004		2003	0
445	68	2003	50	barixibat	263562-28-3	Organic drugs	bile acid absorption inhibitor	NO					N/A
446	69	2003	50	barusiban	285571-64-4	Organic drugs	oxytocin antagonist	NO					N/A
447	70	2003	50	bertilimumab	375348-49-5	mAbs	immunomodulator	NO					N/A
448	71	2003	50	bortezomib	179324-69-7	Organic drugs	antineoplastic	YES	2003	2004	2006	2003	0
449	72	2003	50	cinacalcet	226256-56-0	Organic drugs	calcimimetic	YES	2004	2004	2007	2004	1
450	73	2003	50	darunavir	206361-99-1	Organic drugs	antiviral	YES	2006	2007	2007	2006	3
451	74	2003	50	dexmethylphenidate	40431-64-9	Organic drugs	sympathomimetic	YES	2001			2001	-2
452	75	2003	50	disufenton sodium	168021-79-2	Organic drugs	neuroprotective agent	NO					N/A
453	76	2003	50	dofequidar	129716-58-1	Organic drugs	antineoplastic	NO					N/A
454	77	2003	50	doramapimod	285983-48-4	Organic drugs	immunomodulator	NO					N/A
455	78	2003	50	etiprednol dicloacetate	199331-40-3	Organic drugs	corticosteroid, anti-inflammatory	NO					N/A
456	79	2003	50	etravirine	269055-15-4	Organic drugs	antiviral	YES	2008	2008	2008	2008	5
457	80	2003	50	etriciguat	402595-29-3	Organic drugs	vasodilator	NO					N/A
458	81	2003	50	fipamezole	150586-58-6	Organic drugs	antiparkinsonian, α2-adrenoreceptor antagonist	NO					N/A
459	82	2003	50	gemcabene	183293-82-5	Organic drugs	antihyperlipidaemic	NO					N/A
460	83	2003	50	ibrolipim	133208-93-2	Organic drugs	antiatherogenic	NO					N/A
461	84	2003	50	iclaprim	192314-93-5	Organic drugs	antibacterial	NO					N/A
462	85	2003	50	iosimenol	181872-90-2	Other	contrast medium	NO					N/A
463	86	2003	50	latidectin A3+A4	371918-51-3 and 371918-44-4	Mixtures	antiparasitic	NO					N/A
464	87	2003	50	lurasidone	367514-87-2	Organic drugs	antipsychotic	YES	2010	2014	2020	2010	7
465	88	2003	50	mantabegron	36144-08-8	Veterinary drugs	β3-adrenoreceptor agonist (veterinay drug)	NO					N/A
466	89	2003	50	matuzumab	339186-68-4	mAbs	immunomodulator	NO					N/A
467	90	2003	50	meclinertant	146362-70-1	Organic drugs	neurotensin antagonist	NO					N/A
468	91	2003	50	mitratapide	179602-65-4	Veterinary drugs	microsomal triglyceride transfer protein (MTP) inhibitor (veterinay drug)	YES		2006		2006	3
469	92	2003	50	oxeglitazar	280585-34-4	Organic drugs	antidiabetic	NO					N/A
470	93	2003	50	posizolid	252260-02-9	Organic drugs	antibacterial	NO					N/A
471	94	2003	50	rafabegron	244081-42-3	Organic drugs	β3-adrenoreceptor agonist	NO					N/A
472	95	2003	50	rupintrivir	223537-30-2	Organic drugs	antiviral	NO					N/A
473	96	2003	50	sorafenib	284461-73-0	Organic drugs	antineoplastic	YES	2005	2006	2008	2005	2
474	97	2003	50	squalamine	148717-90-2	Organic drugs	antineoplastic	NO					N/A
475	98	2003	50	tacedinaline	112522-64-2	Organic drugs	antineoplastic	NO					N/A
476	99	2003	50	telbivudine	3424-98-4	Organic drugs	antiviral	YES	2006	2007		2006	3
477	100	2003	50	tolevamer	28210-41-5	Polymers	antidiarrhoeal	NO					N/A
478	1	2004	51	adargileukin alfa	250710-65-7	Biologicals	immunomodulator	NO					N/A
479	2	2004	51	alamifovir	193681-12-8	Organic drugs	antiviral	NO					N/A
480	3	2004	51	aprinocarsen	151879-73-1	DNA/RNA based therapies	antineoplastic	NO					N/A
481	4	2004	51	belimumab	356547-88-1	mAbs	immunomodulator	YES	2011	2011	2017	2011	7
482	5	2004	51	cantuzumab mertansine	400010-39-1	Conjugates	treatment of tumors that express C242 antigen	NO					N/A
483	6	2004	51	cimicoxib	265114-23-6	Organic drugs	cycloxygenase-2 inhibitor	YES		2011		2011	7
484	7	2004	51	dabuzalgron	219311-44-1	Organic drugs	α1-adrenoreceptor agonist	NO					N/A
485	8	2004	51	dacinostat	404951-53-7	Organic drugs	antitumour agent, inhibitor of histone deacetylase	NO					N/A
486	9	2004	51	dalbavancin	171500-79-1	Organic drugs	antibiotic	YES	2014	2015		2014	10
487	10	2004	51	deligoparin sodium	9041-08-1/	Biologicals	anticoagulant	NO					N/A
488	11	2004	51	desvenlafaxine	93413-62-8	Organic drugs	antidepressant	YES	2008			2008	4
489	12	2004	51	dibotermin alfa	246539-15-1	Biologicals	growth factor	YES		2002		2002	-2
490	13	2004	51	diquafosol	59985-21-6	Organic drugs	P2Y2 receptor agonist	NO					N/A
491	14	2004	51	disermolide	127943-53-7	Organic drugs	antineoplastic	NO					N/A
492	15	2004	51	edifoligide	328538-04-1	DNA/RNA based therapies	oligonucleotide	NO					N/A
493	16	2004	51	edotecarin	174402-32-5	Organic drugs	antineoplastic	NO					N/A
494	17	2004	51	edratide	433922-67-9	Biologicals	treatment of systemic lupus erythematosus	NO					N/A
495	18	2004	51	elsilimomab	468715-71-1	mAbs	immunomodulator	NO					N/A
496	19	2004	51	elvucitabine	181785-84-2	Organic drugs	antiviral	NO					N/A
497	20	2004	51	epitumomab cituxetan	263547-71-3	Conjugates	immunomodulator	NO					N/A
498	21	2004	51	eptotermin alfa	129805-33-0	Biologicals	growth factor	YES		2001		2001	-3
499	22	2004	51	exatecan alideximer	nr	Polymers	antineoplastic	NO					N/A
500	23	2004	51	exenatide	141758-74-9	Biologicals	antidiabetic	YES	2005	2006	2010	2005	1
501	24	2004	51	firocoxib	189954-96-9	Organic drugs	cycloxygenase-2 inhibitor	YES		2004		2004	0
502	25	2004	51	fispemifene	341524-89-8	Organic drugs	antiestrogen	NO					N/A
503	26	2004	51	fluorescein lisicol	140616-46-2	Other	diagnostic aid	NO					N/A
504	27	2004	51	freselestat	208848-19-5	Organic drugs	elastase inhibitor	NO					N/A
505	28	2004	51	galiximab	357613-77-5	mAbs	immunomodulator	NO					N/A
506	29	2004	51	hemoglobin raffimer	197462-97-8	Biologicals	oxygen carrier	NO					N/A
507	30	2004	51	icofungipen	198022-65-0	Organic drugs	antifungal	NO					N/A
508	31	2004	51	icrocaptide	169543-49-1	Organic drugs	anti-inflammatory	NO					N/A
509	32	2004	51	iferanserin	58754-46-4	Organic drugs	serotonin receptor antagonist	NO					N/A
510	33	2004	51	istradefylline	155270-99-8	Organic drugs	antiparkinsonian	YES	2019		2013	2013	9
511	34	2004	51	ixabepilone	219989-84-1	Organic drugs	antineoplastic	YES	2007			2007	3
512	35	2004	51	ladostigil	209394-27-4	Organic drugs	cholinesterase and monoamine oxidase inhibitor	NO					N/A
513	36	2004	51	lapatinib	231277-92-2	Organic drugs	antineoplastic	YES	2007	2008	2009	2007	3
514	37	2004	51	lomeguatrib	192441-08-0	Organic drugs	alkylguanine alkyltransferase inhibitor	NO					N/A
515	38	2004	51	odiparcil	137215-12-4	Organic drugs	antithrombotic	NO					N/A
516	39	2004	51	omiganan	204248-78-2	Biologicals	antimicrobial	NO					N/A
517	40	2004	51	pactimibe	189198-30-9	Organic drugs	antiatherosclerotic	NO					N/A
518	41	2004	51	patupilone	152044-54-7	Organic drugs	antineoplastic	NO					N/A
519	42	2004	51	pertuzumab	380610-27-5	mAbs	immunomodulator	YES	2012	2013	2013	2012	8
520	43	2004	51	pixantrone	144510-96-3	Organic drugs	antineoplastic	YES		2012		2012	8
521	44	2004	51	pritumumab	499212-74-7	mAbs	antineoplastic	NO					N/A
522	45	2004	51	priralfinamide	133865-88-0	Organic drugs	analgesic, sodium channel blocker	NO					N/A
523	46	2004	51	rebimastat	259188-38-0	Organic drugs	matrix metalloproteinase inhibitor	NO					N/A
524	47	2004	51	segesterone	7690-08-6	Organic drugs	contraceptive	NO					N/A
525	48	2004	51	semapimod	352513-83-8	Organic drugs	immunomodulator	NO					N/A
526	49	2004	51	sufugolix	308831-61-0	Organic drugs	luteinizing hormone-releasing-hormone (LHRH) antagonist	NO					N/A
527	50	2004	51	tacapenem	193811-33-5	Organic drugs	antibiotic	NO					N/A
528	51	2004	51	tafluprost	209860-87-7	Organic drugs	antiglaucoma	YES	2012		2008	2008	4
529	52	2004	51	talizumab	380610-22-0	mAbs	immunomodulator	YES	2004			2004	0
530	53	2004	51	technetium (99mTc) nitridocade	131608-78-1	Other	radiodiagnostic agent	NO					N/A
531	54	2004	51	tesofensine	195875-84-4	Organic drugs	antiparkinsonian	NO					N/A
532	55	2004	51	tifenazoxide	279215-43-9	Organic drugs	antidiabetic	NO					N/A
533	56	2004	51	tisocalcitate	156965-06-9	Organic drugs	vitamin D analogue	NO					N/A
534	57	2004	51	ulifloxacin	112984-60-8	Organic drugs	antibacterial	NO					N/A
535	58	2004	51	varenicline	249296-44-4	Organic drugs	nicotinic acetylcholine receptor agonist	YES	2006	2006	2008	2006	2
536	59	2004	52	adecatumumab	503605-66-1	mAbs	immunomodulator	NO					N/A
537	60	2004	52	arformoterol	67346-49-0	Organic drugs	bronchodilator	YES	2006			2006	2
538	61	2004	52	banoxantrone	136470-65-0	Organic drugs	antineoplastic	NO					N/A
539	62	2004	52	batabulin	195533-53-0	Organic drugs	antineoplastic	NO					N/A
540	63	2004	52	becampanel	188696-80-2	Organic drugs	AMPA receptor antagonist	NO					N/A
541	64	2004	52	beminafil	566906-50-1	Organic drugs	vasodilator	NO					N/A
542	65	2004	52	binodenoson	144348-08-3	Organic drugs	adenosine receptor A agonist	NO					N/A
543	66	2004	52	certolizumab pegol	428863-50-7	mAbs	immunomodulator	YES	2008	2008	2012	2008	4
544	67	2004	52	ciluprevir	300832-84-2	Organic drugs	antiviral (HCV)	NO					N/A
545	68	2004	52	clazosentan	180384-56-9	Organic drugs	endothelin receptor antagonist	NO					N/A
546	69	2004	52	clofarabine	123318-82-1	Organic drugs	antineoplastic	YES	2004	2006	2013	2004	0
547	70	2004	52	daglutril	182821-27-8	Organic drugs	antihypertensive (neutral endopeptidase inhibitor)	NO					N/A
548	71	2004	52	dextofisopam	82059-50-5	Organic drugs	anxiolytic	NO					N/A
549	72	2004	52	doranidazole	149838-23-3	Organic drugs	radiosensitizing agent	NO					N/A
550	73	2004	52	ecopladib	381683-92-7	Organic drugs	cytosolic phospholipase A2 inhibitor	NO					N/A
551	74	2004	52	eglumetad	176199-48-7	Organic drugs	psychostimulant	NO					N/A
552	75	2004	52	enzastaurin	170364-57-5	Organic drugs	antineoplastic	NO					N/A
553	76	2004	52	eslicarbazepine	104746-04-5	Organic drugs	anticonvulsant	YES	2013	2009		2009	5
554	77	2004	52	esoxybutynin	119618-22-3	Organic drugs	antispasmodic	NO					N/A
555	78	2004	52	parathyroid hormone	345663-45-8	Biologicals	hormone	YES	2015	2006		2006	2
556	79	2004	52	idursulfase	50936-59-9	Biologicals	enzyme	YES	2006	2007	2007	2006	2
557	80	2004	52	imidafenacin	170105-16-5	Organic drugs	muscarin receptor antagonist	YES			2007	2007	3
558	81	2004	52	lacosamide	175481-36-4	Organic drugs	anticonvulsant	YES	2008	2008	2016	2008	4
559	82	2004	52	lumiliximab	357613-86-6	mAbs	immunomodulator	NO					N/A
560	83	2004	52	maropitant	147116-67-4	Organic drugs	neurokinin NK1 receptor antagonist	YES		2006		2006	2
561	84	2004	52	mubritinib	366017-09-6	Organic drugs	antineoplastic	NO					N/A
562	85	2004	52	muraglitazar	331741-94-7	Organic drugs	antidiabetic	NO					N/A
563	86	2004	52	nebentan	403604-85-3	Organic drugs	endothelin receptor antagonist	NO					N/A
564	87	2004	52	netupitant	290297-26-6	Organic drugs	neurokinin NK1 receptor antagonist	YES	2014	2015		2014	10
565	88	2004	52	omigapil	181296-84-4	Organic drugs	neuroprotective agent	NO					N/A
566	89	2004	52	paclitaxel poliglumex	263351-82-2	Polymers	antineoplastic	NO					N/A
567	90	2004	52	pasireotide	396091-73-9	Biologicals	inhibition of growth hormone release	YES	2012	2012	2016	2012	8
568	91	2004	52	pelitrexol	446022-33-9	Organic drugs	antineoplastic	NO					N/A
569	92	2004	52	pruvanserin	443144-26-1	Organic drugs	serotonin receptor antagonist	NO					N/A
570	93	2004	52	ramelteon	196597-26-9	Organic drugs	selective melatonin receptor agonist	YES	2005		2010	2005	1
571	94	2004	52	ranibizumab	347396-82-1	mAbs	immunomodulator	YES	2006	2007	2009	2006	2
572	95	2004	52	razaxaban	218298-21-6	Organic drugs	anticoagulant	NO					N/A
573	96	2004	52	rivaroxaban	366789-02-8	Organic drugs	blood-coagulation factor Xa inhibitor	YES	2011	2008	2012	2008	4
574	97	2004	52	sabarubicin	211100-13-9	Organic drugs	antineoplastic, antibiotic	NO					N/A
575	98	2004	52	solabegron	252920-94-8	Organic drugs	β3-adrenoreceptor agonist	NO					N/A
576	99	2004	52	tadekinig alfa	220712-29-8	Biologicals	anti-inflammatory	NO					N/A
577	100	2004	52	tanaproget	304853-42-7	Organic drugs	non-steroidal progesterone receptor agonist	NO					N/A
578	101	2004	52	taneptacogin alfa	465540-87-8	Biologicals	anticoagulant	NO					N/A
579	102	2004	52	taprizosin	210538-44-6	Organic drugs	α1-adrenoreceptor antagonist	NO					N/A
580	103	2004	52	teduglutide	287714-30-1	Biologicals	gastrointestinal functions normalizing agent	YES	2012	2012		2012	8
581	104	2004	52	tocilizumab	375823-41-9	mAbs	immunomodulator	YES	2010	2009	2005	2005	1
582	105	2004	52	urtoxazumab	502496-16-4	mAbs	immunomodulator	NO					N/A
583	106	2004	52	valtorcitabine	380886-95-3	Organic drugs	antiviral	NO					N/A
584	107	2004	52	vildagliptin	274901-16-5	Organic drugs	antidiabetic agent	YES		2007	2010	2007	3
585	108	2004	52	zanolimumab	652153-01-0	mAbs	immunomodulator	NO					N/A
586	1	2005	53	abatacept	332348-12-6	Biologicals	immunomodulator	YES	2005	2007	2010	2005	0
587	2	2005	53	acotiamide	185106-16-5	Organic drugs	antiemetic (parasympathomimetic)	YES			2013	2013	8
588	3	2005	53	alagebrium chloride	341028-37-3	Organic drugs	agent influencing protein glycosylation	NO					N/A
589	4	2005	53	alglucosidase alfa	420784-05-0	Biologicals	enzyme	YES	2006	2006	2007	2006	1
590	5	2005	53	armodafinil	112111-43-0	Organic drugs	psychostimulant	YES	2007			2007	2
591	6	2005	53	bamirastine	215529-47-8	Organic drugs	histamine H1 receptor antagonist	NO					N/A
592	7	2005	53	befetupitant	290296-68-3	Organic drugs	neurokinin NK1 receptor antagonist	NO					N/A
593	8	2005	53	belotecan	256411-32-2	Organic drugs	antineoplastic agent	NO					N/A
594	9	2005	53	carmoterol	147568-66-9	Organic drugs	bronchodilator	NO					N/A
595	10	2005	53	cetilistat	282526-98-1	Organic drugs	gastro-intestinal lipase inhibitor	YES			2013	2013	8
596	11	2005	53	dasantafil	569351-91-3	Organic drugs	vasodilator	NO					N/A
597	12	2005	53	delucemine	186495-49-8	Organic drugs		NO					N/A
598	13	2005	53	denufosol	211448-85-0	Organic drugs	P2Y2 receptor agonist	NO					N/A
599	14	2005	53	depelestat	506433-25-6	Biologicals	neutrophil elastase inhibitor	NO					N/A
600	15	2005	53	dirlotapide	481658-94-0	Veterinary drugs	antihyperlipidaemic (veterinary drug)	YES		2007		2007	2
601	16	2005	53	edaglitazone	213411-83-7	Organic drugs	antidiabetic agent	NO					N/A
602	17	2005	53	exbivirumab	569658-80-6	mAbs	antiviral	NO					N/A
603	18	2005	53	fampronil	134183-95-2	Veterinary drugs	antiparasitic agent (veterinary drug)	NO					N/A
604	19	2005	53	fidexaban	183305-24-0	Organic drugs	blood coagulation factor Xa inhibitor	NO					N/A
605	20	2005	53	fingolimod	162359-55-9	Organic drugs	immunomodulator	YES	2010	2011	2011	2010	5
606	21	2005	53	gadodenterate	544697-52-1	Other	MNR contrast agent	NO					N/A
607	22	2005	53	gantacurium chloride	213998-46-0	Organic drugs	neuromuscular blocking agent	NO					N/A
608	23	2005	53	golimumab	476181-74-5	mAbs	immunomodulator	YES	2009	2009	2011	2009	4
609	24	2005	53	idronoxil	81267-65-4	Organic drugs	antineoplastic agent	NO					N/A
610	25	2005	53	imiglitazar	250601-04-8	Organic drugs	antidiabetic agent	NO					N/A
611	26	2005	53	indacaterol	312753-06-3	Organic drugs	bronchodilator	YES	2011	2009	2011	2009	4
612	27	2005	53	indibulin	204205-90-3	Organic drugs	antineoplastic agent	NO					N/A
613	28	2005	53	ismomultin alfa	457913-93-8	Biologicals	antirheumatic	NO					N/A
614	29	2005	53	lanimostim	117276-75-2	Biologicals	immunomodulator	NO					N/A
615	30	2005	53	lemuteporfin	215808-49-4	Organic drugs	photosensitizing agent	NO					N/A
616	31	2005	53	lenalidomide	191732-72-6	Organic drugs	antineoplastic agent	YES	2005	2007	2010	2005	0
617	32	2005	53	lestaurtinib	111358-88-4	Organic drugs	antineoplastic agent	NO					N/A
618	33	2005	53	libivirumab	569658-79-3	mAbs	antiviral	NO					N/A
619	34	2005	53	maraviroc	376348-65-1	Organic drugs	antiviral	YES	2007	2007	2008	2007	2
620	35	2005	53	mecasermin rinfabate	478166-15-3	Biologicals	antidiabetic agent	YES	2005			2005	0
621	36	2005	53	milataxel	393101-41-2	Organic drugs	antineoplastic agent	NO					N/A
622	37	2005	53	mirococept	507453-82-9	Biologicals	anti-inflammatory	NO					N/A
623	38	2005	53	paclitaxel ceribate	186040-50-6	Organic drugs	antineoplastic agent	NO					N/A
624	39	2005	53	palosuran	540769-28-6	Organic drugs	urotensin receptor antagonist	NO					N/A
625	40	2005	53	panitumumab	339177-26-3	mAbs	antineoplastic agent	YES	2006	2007	2010	2006	1
626	41	2005	53	pegamotecan	203066-49-3	Polymers	antineoplastic agent	NO					N/A
627	42	2005	53	pelitinib	257933-82-7	Organic drugs	antineoplastic agent	NO					N/A
628	43	2005	53	perflubutane	355-25-9	Other	ultrasound contrast agent	YES			2006	2006	1
629	44	2005	53	perzinfotel	144912-63-0	Organic drugs	NMDA receptor antagonist	NO					N/A
630	45	2005	53	prasugrel	150322-43-3	Organic drugs	platelet aggregation inhibitor	YES	2009	2009	2014	2009	4
631	46	2005	53	radafaxine	192374-14-4	Organic drugs	antidepressant	NO					N/A
632	47	2005	53	ranirestat	147254-64-6	Organic drugs	aldose reductase inhibitor	NO					N/A
633	48	2005	53	regadenoson	313348-27-5	Organic drugs	adenosine receptor A agonist	YES	2008	2010		2008	3
634	49	2005	53	reparixin	266359-83-5	Organic drugs	anti-inflammatory action through the inhibition of cytokine (IL-8)	NO					N/A
635	50	2005	53	retapamulin	224452-66-8	Organic drugs	antibiotic	YES	2007	2007		2007	2
636	51	2005	53	revaprazan	199463-33-7	Organic drugs	acid pump inhibitor	NO					N/A
637	52	2005	53	rilpivirine	500287-72-9	Organic drugs	antiviral	YES	2011	2011	2012	2011	6
638	53	2005	53	ritobegron	255734-04-4	Organic drugs	β 3-adrenoreceptor agonist	NO					N/A
639	54	2005	53	robenacoxib	220991-32-2	Veterinary drugs	selective cyclo-oxygenase inhibitor (veterinary drug)	YES		2008		2008	3
640	55	2005	53	rostafuroxin	156722-18-8	Organic drugs	hypotensive agent	NO					N/A
641	56	2005	53	selodenoson	110299-05-3	Organic drugs	selective adenosine A1 receptor agonist	NO					N/A
642	57	2005	53	taltobulin	228266-40-8	Organic drugs	antineoplastic agent	NO					N/A
643	58	2005	53	tandutinib	387867-13-2	Organic drugs	antineoplastic agent	NO					N/A
644	59	2005	53	teglicar	250694-07-6	Organic drugs	palmitoylcarnitine transferase I inhibitor	NO					N/A
645	60	2005	53	telavancin	372151-71-8	Organic drugs	antibiotic	YES	2009	2011		2009	4
646	61	2005	53	tifuvirtide	251562-00-2	Biologicals	antiviral	NO					N/A
647	62	2005	53	tilarginine	17035-90-4	Organic drugs		NO					N/A
648	63	2005	53	topilutamide	260980-89-0	Organic drugs	antiandrogen	NO					N/A
649	64	2005	53	torapsel	204658-47-9	Biologicals	antithrombotic agent	NO					N/A
650	65	2005	53	trodusquemine	186139-09-3	Organic drugs	appetite suppressant	NO					N/A
651	66	2005	53	vandetanib	338992-00-0	Organic drugs	angiogenesis inhibitor	YES	2011	2012	2015	2011	6
652	67	2005	53	vestipitant	334476-46-9	Organic drugs	neurokinin NK1 receptor antagonist	NO					N/A
653	68	2005	54	salclobuzic acid	387825-03-8	Other	pharmaceutical aid	NO					N/A
654	69	2005	54	ancriviroc	370893-06-4	Organic drugs	antiviral	NO					N/A
655	70	2005	54	aplindore	189681-70-7	Organic drugs	antipsychotic	NO					N/A
656	71	2005	54	atilmotin	533927-56-9	Biologicals	digestive agent	NO					N/A
657	72	2005	54	avanafil	330784-47-9	Organic drugs	vasodilator	YES	2012	2013		2012	7
658	73	2005	54	balicatib	354813-19-7	Organic drugs	cathepsin K inhibitor	NO					N/A
659	74	2005	54	becatecarin	119673-08-4	Organic drugs	antineoplatic	NO					N/A
660	75	2005	54	becocalcidiol	524067-21-8	Organic drugs	vitamin D analogue	NO					N/A
661	76	2005	54	bemotrizinol	187393-00-6	Other	sunscreen	NO					N/A
662	77	2005	54	besilesomab	537694-98-7	Other	radioimmunodiagnostic agent	YES		2010		2010	5
663	78	2005	54	bisoctrizole	103597-45-1	Other	sunscreen	NO					N/A
664	79	2005	54	canfosfamide	158382-37-7	Organic drugs	antineoplastic	NO					N/A
665	80	2005	54	ceftobiprole	209467-52-7	Organic drugs	antibiotic	NO					N/A
666	81	2005	54	ceftobiprole medocaril	376653-43-9	Organic drugs	antibiotic	NO					N/A
667	82	2005	54	cintredekin besudotox	372075-36-0	Biologicals	antineoplastic	NO					N/A
668	83	2005	54	davasaicin	147497-64-1	Organic drugs	topical analgesic	NO					N/A
669	84	2005	54	deferitrin	239101-33-8	Organic drugs	iron chelator	NO					N/A
670	85	2005	54	delmitide	287096-87-1	Organic drugs	immunomodulator	NO					N/A
671	86	2005	54	deutolperisone	474641-19-5	Organic drugs	muscle relaxant	NO					N/A
672	87	2005	54	efipladib	381683-94-9	Organic drugs	cytosolic phospholipase A2 inhibitor	NO					N/A
673	88	2005	54	elomotecan	220998-10-7	Organic drugs	antineoplastic	NO					N/A
674	89	2005	54	embeconazole	329744-44-7	Organic drugs	antifungal	NO					N/A
675	90	2005	54	epoetin zeta	604802-70-2	Biologicals	antianaemic	YES		2007		2007	2
676	91	2005	54	eritoran	185955-34-4	Organic drugs	bacterial lipopolysaccharide receptors antagonist	NO					N/A
677	92	2005	54	etalocib	161172-51-6	Organic drugs	antineoplastic	NO					N/A
678	93	2005	54	farampator	211735-76-1	Organic drugs	antipsychotic	NO					N/A
679	94	2005	54	forodesine	209799-67-7	Organic drugs	antineoplastic	YES			2017	2017	12
680	95	2005	54	galsulfase	552858-79-4	Biologicals	enzyme	YES	2005	2006	2008	2005	0
681	96	2005	54	glucarpidase	9074-87-7	Biologicals	enzyme	YES	2012			2012	7
682	97	2005	54	iboctadekin	479198-61-3	Biologicals	antineoplastic	NO					N/A
683	98	2005	54	icomucret	54845-95-3	Organic drugs	mucin secretion stimulator	NO					N/A
684	99	2005	54	inotuzumab ozogamicin	635715-01-4	Conjugates	antineoplastic	YES	2017	2017	2018	2017	12
685	100	2005	54	isalmadol	269079-62-1	Organic drugs	analgesic	NO					N/A
686	101	2005	54	ispinesib	336113-53-2	Organic drugs	antineoplastic	NO					N/A
687	102	2005	54	levotofisopam	82059-51-6	Organic drugs	anxiolytic	NO					N/A
688	103	2005	54	linaprazan	248919-64-4	Organic drugs	acid pump inhibitor	NO					N/A
689	104	2005	54	morphine glucuronide	20290-10-2	Organic drugs	analgesic	NO					N/A
690	105	2005	54	naveglitazar	476436-68-7	Organic drugs	antidiabetic	NO					N/A
691	106	2005	54	omocianine	154082-13-0	Other	fluorescent diagnostic contrast agent	NO					N/A
692	107	2005	54	peliglitazar	331744-64-0	Organic drugs	antidiabetic	NO					N/A
693	108	2005	54	pemaglitazar	496050-39-6	Organic drugs	antidiabetic	NO					N/A
694	109	2005	54	perflisobutane	354-92-7	Other	ultrasound contrast agent	NO					N/A
695	110	2005	54	piclozotan	182415-09-4	Organic drugs	serotonin receptor antagonist	NO					N/A
696	111	2005	54	pralatrexate	146464-95-1	Organic drugs	antineoplastic	YES	2009		2017	2009	4
697	112	2005	54	radotermin	575458-75-2	Biologicals	growth factor	NO					N/A
698	113	2005	54	raxibacumab	565451-13-0	mAbs	antitoxin	YES	2012			2012	7
699	114	2005	54	rimeporide	187870-78-6	Organic drugs	Na+/H+ antiport inhibitor	NO					N/A
700	115	2005	54	saxagliptin	361442-04-8	Organic drugs	antidiabetic	YES	2009	2009	2013	2009	4
701	116	2005	54	seliciclib	186692-46-6	Organic drugs	antineoplastic	NO					N/A
702	117	2005	54	sugammadex	343306-71-8	Other	pharmaceutical aid	YES	2015	2008	2010	2008	3
703	118	2005	54	talabostat	149682-77-9	Organic drugs	antineoplastic	NO					N/A
704	119	2005	54	talactoferrin alfa	308240-58-6	Biologicals	recombinant human lactoferrin	NO					N/A
705	120	2005	54	talaglumetad	441765-98-6	Organic drugs	anxiolytic	NO					N/A
706	121	2005	54	tanogitran	637328-69-9	Organic drugs	antithrombotic	NO					N/A
707	122	2005	54	tefibazumab	521079-87-8	mAbs	antitoxin	NO					N/A
708	123	2005	54	temsirolimus	162635-04-3	Organic drugs	immunosuppressant	YES	2007	2007	2010	2007	2
709	124	2005	54	thrombomodulin alfa	120313-91-9	Biologicals	prevention and treatment of thrombosis	YES			2008	2008	3
710	1	2006	55	apixaban	503612-47-3	Organic drugs	anticoagulant	YES	2012	2011	2012	2011	5
711	2	2006	55	apratastat	287405-51-0	Organic drugs	antirheumatic (inhibition of TNF-α converting enzyme)	NO					N/A
712	3	2006	55	arasertaconazole	583057-48-1	Organic drugs	antifungal	NO					N/A
713	4	2006	55	bapineuzumab	648895-38-9	mAbs	immunomodulator (amyloid beta-peptide clearance enhancer)	NO					N/A
714	5	2006	55	brivaracetam	357336-20-0	Organic drugs	nootropic agent	YES	2016	2016		2016	10
715	6	2006	55	caricotamide	64881-21-6	Other	pharmaceutical adjuvant	NO					N/A
716	7	2006	55	catumaxomab	509077-98-9	mAbs	antineoplastic	YES		2009		2009	3
717	8	2006	55	dapiclermin	444069-80-1	Biologicals	appetite suppressant	NO					N/A
718	9	2006	55	dexlansoprazole	138530-94-6	Organic drugs	antiulcer	YES	2009			2009	3
719	10	2006	55	dianicline	292634-27-6	Organic drugs	nicotinic acetylcholine receptor partial agonist	NO					N/A
720	11	2006	55	ecallantide	460738-38-9	Biologicals	kallicrein inhibitor	YES	2009			2009	3
721	12	2006	55	ertumaxomab	509077-99-0	mAbs	antineoplastic	NO					N/A
722	13	2006	55	esmirtazapine	61337-87-9	Organic drugs	serotonine receptor antagonist	NO					N/A
723	14	2006	55	fosfluridine tidoxil	174638-15-4	Organic drugs	antineoplastic	NO					N/A
724	15	2006	55	ispronicline	252870-53-4	Organic drugs	nicotinic acetylcholine receptor agonist	NO					N/A
725	16	2006	55	istaroxime	203737-93-3	Organic drugs	inotropic agent	NO					N/A
726	17	2006	55	lecozotan	434283-16-6	Organic drugs	serotonin 5HT1A antagonist	NO					N/A
727	18	2006	55	levolansoprazole	138530-95-7	Organic drugs	antiulcer	YES	1995			1995	-11
728	19	2006	55	manitimus	202057-76-9	Organic drugs	immunosuppressant	NO					N/A
729	20	2006	55	mapatumumab	658052-09-6	mAbs	antineoplastic	NO					N/A
730	21	2006	55	nebicapone	274925-86-9	Organic drugs	antiparkinsonian	NO					N/A
731	22	2006	55	nerispirdine	119229-65-1	Organic drugs	Na+/K+ channel blocker	NO					N/A
732	23	2006	55	ofatumumab	679818-59-8	mAbs	antineoplastic	YES	2009	2010	2013	2009	3
733	24	2006	55	olmesartan	144689-24-7	Organic drugs	angiotensine II receptor antagonist	YES	2002		2010	2002	-4
734	25	2006	55	padoporfin	274679-00-4	Organic drugs	photosensitizing agent	NO					N/A
735	26	2006	55	pagibaximab	595566-61-3	mAbs	immunomodulator	NO					N/A
736	27	2006	55	paliroden	188396-77-2	Organic drugs	nootropic agent	NO					N/A
737	28	2006	55	peforelin	147859-97-0	Biologicals	GnRH analogue with preferential FSH action	NO					N/A
738	29	2006	55	plerixafor	110078-46-1	Organic drugs	blockade of chemokin (CXCR4) receptor	YES	2008	2009	2016	2008	2
739	30	2006	55	plitidepsin	137219-37-5	Organic drugs	antineoplastic	NO					N/A
740	31	2006	55	pradefovir	625095-60-5	Organic drugs	antiviral	NO					N/A
741	32	2006	55	radequinil	219846-31-8	Organic drugs	psychostimulant	NO					N/A
742	33	2006	55	rimacalib	215174-50-8	Organic drugs	non-steroidal anti-inflammatory	NO					N/A
743	34	2006	55	rivanicline	15585-43-0	Organic drugs	nicotinic acetylcholine receptor agonist	NO					N/A
744	35	2006	55	rivenprost	256382-08-8	Organic drugs	prostaglandin receptor agonist	NO					N/A
745	36	2006	55	satavaptan	185913-78-4	Organic drugs	vasopressin V2 receptor antagonist	NO					N/A
746	37	2006	55	seletracetam	357336-74-4	Organic drugs	nootropic agent	NO					N/A
747	38	2006	55	sipoglitazar	342026-92-0	Organic drugs	antidiabetic	NO					N/A
748	39	2006	55	sunitinib	557795-19-4	Organic drugs	antineoplastic	YES	2006	2006	2008	2006	0
749	40	2006	55	surinabant	288104-79-0	Organic drugs	CB1 cannabinoid receptor antagonist	NO					N/A
750	41	2006	55	tasidotin	192658-64-3	Organic drugs	antineoplastic	NO					N/A
751	42	2006	55	tasquinimod	254964-60-8	Organic drugs	immunomodulator	NO					N/A
752	43	2006	55	terutroban	165538-40-9	Organic drugs	thromboxane A2-receptor antagonist	NO					N/A
753	44	2006	55	tesetaxel	333754-36-2	Organic drugs	antineoplastic	NO					N/A
754	45	2006	55	tretazicar	21919-05-1	Organic drugs	antineoplastic	NO					N/A
755	46	2006	55	udenafil	268203-93-6	Organic drugs	vasodilator	NO					N/A
756	47	2006	55	valategrast	220847-86-9	Organic drugs	non-steroidal anti-inflammatory	NO					N/A
757	48	2006	55	valopicitabine	640281-90-9	Organic drugs	antiviral	NO					N/A
758	49	2006	55	volociximab	558480-40-3	mAbs	antineoplastic	NO					N/A
759	50	2006	55	yttrium (90Y) tacatuzumab tetraxetan	476413-07-7	Conjugates	antineoplastic agent	NO					N/A
760	51	2006	55	zabofloxacin	219680-11-2	Organic drugs	antibacterial	NO					N/A
761	52	2006	55	zalutumumab	667901-13-5	mAbs	antineoplastic	NO					N/A
762	53	2006	56	alcaftadine	147084-10-4	Organic drugs	tricyclic histamine-H1 receptor antagonist	YES	2010			2010	4
763	54	2006	56	amibegron	121524-08-1	Organic drugs	β 3-adrenoreceptor agonist	NO					N/A
764	55	2006	56	antithrombin alfa	84720-88-7	Biologicals	anticoagulant	YES		2006		2006	0
765	56	2006	56	apadenoson	250386-15-3	Organic drugs	adenosine A receptor agonist	NO					N/A
766	57	2006	56	aplaviroc	461443-59-4	Organic drugs	antiviral	NO					N/A
767	58	2006	56	avosentan	290815-26-8	Organic drugs	endothelin receptor antagonist	NO					N/A
768	59	2006	56	axitinib	319460-85-0	Organic drugs	antineoplastic	YES	2012	2012	2012	2012	6
769	60	2006	56	bosutinib	380843-75-4	Organic drugs	antineoplastic	YES	2012	2013	2014	2012	6
770	61	2006	56	brecanavir	313682-08-5	Organic drugs	antiviral	NO					N/A
771	62	2006	56	capeserod	769901-96-4	Organic drugs	serotonin partial agonist	NO					N/A
772	63	2006	56	casopitant	414910-27-3	Organic drugs	neurokinin NK1 receptor antagonist	NO					N/A
773	64	2006	56	celivarone	401925-43-7	Organic drugs	antiarrhythmic	NO					N/A
774	65	2006	56	cevoglitazar	839673-52-8	Organic drugs	antidiabetic	NO					N/A
775	66	2006	56	darapladib	356057-34-6	Organic drugs	phospholipase A2 inhibitor	NO					N/A
776	67	2006	56	dasatinib	302962-49-8	Organic drugs	antineoplastic	YES	2006	2006	2009	2006	0
777	68	2006	56	denagliptin	483369-58-0	Organic drugs	antidiabetic	NO					N/A
778	69	2006	56	denosumab	615258-40-7	mAbs	immunological agent	YES	2010	2010	2012	2010	4
779	70	2006	56	dexamethasone cipecilate	132245-57-9	Organic drugs	steroidal anti-inflammatory	YES	2005	2010		2005	-1
780	71	2006	56	diaplasinin	481631-45-2	Organic drugs	inhibitor of plasminogen activator inhibitor-type1 (PAI-1)	NO					N/A
781	72	2006	56	dilopetine	247046-52-2	Organic drugs	antidepressant	NO					N/A
782	73	2006	56	disomotide	181477-43-0	Biologicals	immunological agent for active immunization	NO					N/A
783	74	2006	56	dutacatib	501000-36-8	Organic drugs	cathepsin K inhibitor	NO					N/A
784	75	2006	56	eltrombopag	496775-61-2	Organic drugs	thrombopoietin receptor agonist	YES	2008	2010	2010	2008	2
785	76	2006	56	eprodisate	21668-77-9	Organic drugs	inhibition of amyloid A fibril formation and deposition	NO					N/A
786	77	2006	56	fimasartan	247257-48-3	Organic drugs	angiotensin II receptor antagonist	NO					N/A
787	78	2006	56	fosaprepitant	172673-20-0	Organic drugs	neurokinin NK1 receptor antagonist	YES	2010	2008	2011	2008	2
788	79	2006	56	fospropofol	258516-89-1	Organic drugs	general anaesthetic	NO					N/A
789	80	2006	56	gabapentin enacarbil	478296-72-9	Organic drugs	gabamimetic agent	YES	2011		2012	2011	5
790	81	2006	56	goxalapladib	412950-27-7	Organic drugs	phospholipase A2 inhibitor	NO					N/A
791	82	2006	56	incyclinide	15866-90-7	Organic drugs	anti-inflammatory agent	NO					N/A
792	83	2006	56	indantadol	202844-10-8	Organic drugs	analgesic	NO					N/A
793	84	2006	56	ipilimumab	477202-00-9	mAbs	immunomodulator	YES	2011	2011	2015	2011	5
794	85	2006	56	iratumumab	640735-09-7	mAbs	antineoplastic	NO					N/A
795	86	2006	56	larotaxel	156294-36-9	Organic drugs	antineoplastic	NO					N/A
796	87	2006	56	lisdexamfetamine	608137-32-2	Organic drugs	central stimulant	YES	2007		2019	2007	1
797	88	2006	56	lodenafil carbonate	398507-55-6	Organic drugs	vasodilator	NO					N/A
798	89	2006	56	masilukast	136564-68-6	Organic drugs	leukotriene receptor antagonist	NO					N/A
799	90	2006	56	mavacoxib	170569-88-7	Veterinary drugs	selective cyclo-oxygenase inhibitor (veterinary drug)	YES		2008		2008	2
800	91	2006	56	nilotinib	641571-10-0	Organic drugs	antineoplastic	YES	2007	2007	2009	2007	1
801	92	2006	56	nimotuzumab	828933-51-3	mAbs	antineoplastic	NO					N/A
802	93	2006	56	obatoclax	803712-67-6	Organic drugs	antineoplastic	NO					N/A
803	94	2006	56	ocrelizumab	637334-45-3	mAbs	immunomodulator, antirheumatic	YES	2017	2018		2017	11
804	95	2006	56	oglemilast	778576-62-8	Organic drugs	antiasthmatic, antiallergic	NO					N/A
805	96	2006	56	olaparib	763113-22-0	Organic drugs	antineoplastic	YES	2014	2014	2018	2014	8
806	97	2006	56	orvepitant	579475-18-6	Organic drugs	neurokinin NK1 receptor antagonist	NO					N/A
807	98	2006	56	ovemotide	181477-91-8	Biologicals	immunological agent for active immunization	NO					N/A
808	99	2006	56	ozarelix	295350-45-7	Biologicals	GnRH antagonist	NO					N/A
809	100	2006	56	paquinimod	248282-01-1	Organic drugs	immunomodulator	NO					N/A
810	101	2006	56	parogrelil	139145-27-0	Organic drugs	inhibition of PDE-III, PDE-V and TxA2 synthetase	NO					N/A
811	102	2006	56	pazopanib	444731-52-6	Organic drugs	antineoplastic	YES	2009	2010	2012	2009	3
812	103	2006	56	relacatib	362505-84-8	Organic drugs	cathepsin K inhibitor	NO					N/A
813	104	2006	56	rilapladib	412950-08-4	Organic drugs	phospholipase A2 inhibitor	NO					N/A
814	105	2006	56	rolipoltide	698389-003	Biologicals	immunomodulator	NO					N/A
815	106	2006	56	romidepsin	128517-07-7	Organic drugs	antineoplastic	YES	2009		2017	2009	3
816	107	2006	56	rotigaptide	355151-12-1	Biologicals	antiarrythmic	NO					N/A
817	108	2006	56	sapacitabine	151823-14-2	Organic drugs	antineoplastic	NO					N/A
818	109	2006	56	simotaxel	791635-59-1	Organic drugs	antineoplastic	NO					N/A
819	110	2006	56	sitagliptin	486460-32-6	Organic drugs	antidiabetic	YES	2006	2007	2009	2006	0
820	111	2006	56	sontuzumab	372075-37-1	mAbs	antineoplastic	NO					N/A
821	112	2006	56	sotirimod	227318-75-4	Organic drugs	immunomodulator	NO					N/A
822	113	2006	56	stamulumab	705287-60-1	mAbs	immunological agent	NO					N/A
823	114	2006	56	tadocizumab	339086-80-5	mAbs	antithrombotic	NO					N/A
824	115	2006	56	talotrexin	113857-87-7	Organic drugs	antineoplastic	NO					N/A
825	116	2006	56	telaprevir	402957-28-2	Organic drugs	antiviral	YES	2011	2011	2011	2011	5
826	117	2006	56	tiplasinin	393105-53-8	Organic drugs	inhibitor of plasminogen activator inhibitor-type1 (PAI-1)	NO					N/A
827	118	2006	56	tramiprosate	3687-18-1	Organic drugs	inhibition of amyloid β fibril formation and deposition	NO					N/A
828	119	2006	56	transferrin aldifitox	721946-42-5	Conjugates	antineoplastic	NO					N/A
829	120	2006	56	tucotuzumab celmoleukin	339986-90-2	Conjugates	antineoplastic	NO					N/A
830	121	2006	56	velafermin	697766-75-9	Biologicals	induction of epithelial and mesenchymal cell growth	NO					N/A
831	122	2006	56	verpasep caltespen	295371-00-5	Biologicals	immunological agent	NO					N/A
832	123	2006	56	vicriviroc	306296-47-9	Organic drugs	antiviral	NO					N/A
833	124	2006	56	vorinostat	149647-78-9	Organic drugs	antineoplastic	YES	2006		2011	2006	0
834	125	2006	56	zibotentan	186497-07-4	Organic drugs	endothelin receptor antagonist	NO					N/A
835	126	2006	56	zotarolimus	221877-54-9	Organic drugs	immunosuppressant	NO					N/A
836	1	2007	57	abagovomab	792921-10-9	mAbs	immunological agent, antineoplastic	NO					N/A
837	2	2007	57	iodofiltic acid (123I)	123748-56-1	Organic drugs	radiopharmaceutical	NO					N/A
838	3	2007	57	aclidinium bromide	320345-99-1	Organic drugs	muscarinic receptor antagonist	YES	2012	2012	2015	2012	5
839	4	2007	57	afimoxifene	68392-35-8	Organic drugs	antiestrogen	NO					N/A
840	5	2007	57	aflibercept	862111-32-8	Biologicals	angiogenesis inhibitor	YES	2011	2012	2012	2011	4
841	6	2007	57	aleglitazar	475479-34-6	Organic drugs	antidiabetic	NO					N/A
842	7	2007	57	alferminogene tadenovec	473553-86-5	ATMP	gene therapy product - stimulates angiogenesis	NO					N/A
843	8	2007	57	apilimod	541550-19-0	Organic drugs	immunomodulator	NO					N/A
844	9	2007	57	apricitabine	160707-69-7	Organic drugs	antiviral	NO					N/A
845	10	2007	57	artemisone	255730-18-8	Organic drugs	antimalarial	NO					N/A
846	11	2007	57	atacicept	845264-92-8	Biologicals	immunomodulator	NO					N/A
847	12	2007	57	azilsartan	147403-03-0	Organic drugs	angiotensin II receptor antagonist	YES	2011			2011	4
848	13	2007	57	bavituximab	648904-28-3	mAbs	antineoplastic	NO					N/A
849	14	2007	57	bedoradrine	194785-19-8	Organic drugs	β2-adrenoceptor agonist	NO					N/A
850	15	2007	57	beperminogene perplasmid	627861-07-8	ATMP	gene therapy product - stimulates angiogenesis for tissue repair	NO					N/A
851	16	2007	57	beroctocog alfa	9001-27-8	Biologicals	blood coagulation factor	NO					N/A
852	17	2007	57	bremelanotide	189691-06-3	Biologicals	melanocortin receptor agonist	YES	2019			2019	12
853	18	2007	57	bucelipase alfa	9026-00-0	Biologicals	enzyme	NO					N/A
854	19	2007	57	camobucol	216167-92-9	Organic drugs	anti-inflammatory	NO					N/A
855	20	2007	57	capadenoson	544417-40-5	Organic drugs	adenosine A1 receptor agonist	NO					N/A
856	21	2007	57	catramilast	183659-72-5	Organic drugs	phosphodiesterase IV inhibitor	NO					N/A
857	22	2007	57	cediranib	288383-20-0	Organic drugs	angiogenesis inhibitor	NO					N/A
858	23	2007	57	denibulin	284019-34-7	Organic drugs	antineoplastic	NO					N/A
859	24	2007	57	dexelvucitabine	134379-77-4	Organic drugs	antiviral	NO					N/A
860	25	2007	57	efungumab	762260-74-2	mAbs	immunomodulator	NO					N/A
861	26	2007	57	elocalcitol	199798-84-0	Organic drugs	vitamin D analogue	NO					N/A
862	27	2007	57	elsibucol	216167-95-2	Organic drugs	anti-inflammatory	NO					N/A
863	28	2007	57	epoetin theta	762263-14-9	Biologicals	antianaemic	YES		2009		2009	2
864	29	2007	57	ferroquine	185055-67-8	Organic drugs	antimalarial	NO					N/A
865	30	2007	57	fluticasone furoate	397864-44-7	Organic drugs	steroidal anti-inflammatory	YES	2007	2008	2009	2007	0
866	31	2007	57	fosalvudine tidoxil	763903-67-9	Organic drugs	antiviral	NO					N/A
867	32	2007	57	gamithromycin	145435-72-9	Veterinary drugs	antibiotic (veterinary use)	YES		2008		2008	1
868	33	2007	57	ilepatril	473289-62-2	Organic drugs	antihypertensive	NO					N/A
869	34	2007	57	imisopasem manganese	218791-21-0	Organic drugs	anti-inflammatory	NO					N/A
870	35	2007	57	inakalant	335619-18-6	Organic drugs	antiarrhythmic	NO					N/A
871	36	2007	57	lapaquistat	189059-71-0	Organic drugs	squalene synthase inhibitor	NO					N/A
872	37	2007	57	levonadifloxacin	154357-42-3	Organic drugs	antibacterial	NO					N/A
873	38	2007	57	lexatumumab	845816-02-6	mAbs	antineoplastic	NO					N/A
874	39	2007	57	lificiguat	170632-47-0	Organic drugs	guanylate cyclase activator	NO					N/A
875	40	2007	57	lobeglitazone	607723-33-1	Organic drugs	antidiabetic	NO					N/A
876	41	2007	57	lorcaserin	616202-92-7	Organic drugs	serotonin receptor agonist	YES	2012			2012	5
877	42	2007	57	mifamurtide	83461-56-7	Organic drugs	antineoplastic	YES		2009		2009	2
878	43	2007	57	migalastat	108147-54-2	Organic drugs	alpha-galactosidase A enzyme inhibitor	YES	2018	2016	2018	2016	9
879	44	2007	57	mirodenafil	862189-95-5	Organic drugs	vasodilator	NO					N/A
880	45	2007	57	motavizumab	677010-34-3	mAbs	immunomodulator	NO					N/A
881	46	2007	57	naproxcinod	163133-43-5	Organic drugs	anti-inflammatory	NO					N/A
882	47	2007	57	omtriptolide	195883-06-8	Organic drugs	antineoplastic	NO					N/A
883	48	2007	57	pafuramidine	186953-56-0	Organic drugs	antiparasitic	NO					N/A
884	49	2007	57	pramiconazole	219923-85-0	Organic drugs	antifungal	NO					N/A
885	50	2007	57	prinaberel	524684-52-4	Organic drugs	beta estrogen receptor agonist	NO					N/A
886	51	2007	57	rilonacept	501081-76-1	Biologicals	immunomodulator	YES	2008	2009		2008	1
887	52	2007	57	rosabulin	501948-05-6	Organic drugs	antineoplastic	NO					N/A
888	53	2007	57	sagopilone	305841-29-6	Organic drugs	antineoplastic	NO					N/A
889	54	2007	57	sodelglitazar	447406-78-2	Organic drugs	antidiabetic	NO					N/A
890	55	2007	57	sofigatran	187602-11-5	Organic drugs	thrombin inhibitor	NO					N/A
891	56	2007	57	succinobucol	216167-82-7	Organic drugs	anti-inflammatory	NO					N/A
892	57	2007	57	taribavirin	119567-79-2	Organic drugs	antiviral	NO					N/A
893	58	2007	57	tezampanel	154652-83-2	Organic drugs	AMPA/KA glutamate receptor antagonist	NO					N/A
894	59	2007	57	ticagrelor	274693-27-5	Organic drugs	platelet aggregation inhibitor	YES	2011	2010	2016	2010	3
895	60	2007	57	tigapotide	848084-83-3	Biologicals	antineoplastic	NO					N/A
896	61	2007	57	tipelukast	125961-82-2	Organic drugs	leukotriene receptor antagonist	NO					N/A
897	62	2007	57	tomopenem	222400-20-6	Organic drugs	antibiotic	NO					N/A
898	63	2007	57	tylvalosin	63409-12-1	Veterinary drugs	antibiotic	YES		2004		2004	-3
899	64	2007	57	vabicaserin	620948-93-8	Organic drugs	serotonin receptors agonist, antipsychotic	NO					N/A
900	65	2007	57	vapitadine	793655-64-8	Organic drugs	tricyclic histamine H1 receptor antagonist	NO					N/A
901	66	2007	57	veliflapon	128253-31-6	Organic drugs	5-lipoxygenase activating protein (FLAP) antagonist	NO					N/A
902	67	2007	57	volinanserin	139290-65-6	Organic drugs	serotonin receptor antagonist	NO					N/A
903	68	2007	58	alogliptin	850649-61-5	Organic drugs	antidiabetic	YES	2013	2013	2010	2010	3
904	69	2007	58	alvespimycin	467214-20-6	Organic drugs	antineoplastic	NO					N/A
905	70	2007	58	amifampridine	54-96-6	Organic drugs	potassium channel blocker	YES	2018	2009		2009	2
906	71	2007	58	balamapimod	863029-99-6	Organic drugs	antineoplastic	NO					N/A
907	72	2007	58	bevirimat	174022-42-5	Organic drugs	antiviral	NO					N/A
908	73	2007	58	carisbamate	194085-75-1	Organic drugs	anticonvulsant	NO					N/A
909	74	2007	58	cevipabulin	849550-05-6	Organic drugs	antineoplastic	NO					N/A
910	75	2007	58	dalcetrapib	211513-37-0	Organic drugs	antihyperlipidaemic	NO					N/A
911	76	2007	58	firategrast	402567-16-2	Organic drugs	non-steroid anti-inflammatory	NO					N/A
912	77	2007	58	giripladib	865200-20-0	Organic drugs	cytosolic phospholipase A2 inhibitor	NO					N/A
913	78	2007	58	imepitoin	188116-07-6	Veterinary drugs	antiepileptic, anxiolytic (veterinary use)	YES		2013		2013	6
914	79	2007	58	isavuconazole	241479-67-4	Organic drugs	antifungal	YES		2015		2015	8
915	80	2007	58	isavuconazonium chloride	338990-84-4	Organic drugs	antifungal	NO					N/A
916	81	2007	58	linaclotide	851199-59-2	Biologicals	guanylate cyclase-C agonist	YES	2012	2012	2016	2012	5
917	82	2007	58	litenimod	852313-25-8	DNA/RNA based therapies	antineoplastic	NO					N/A
918	83	2007	58	managlinat dialanetil	280782-97-0	Organic drugs	antidiabetic	NO					N/A
919	84	2007	58	masitinib	790299-79-5	Organic drugs	antineoplastic	YES		2008		2008	1
920	85	2007	58	methylnaltrexone bromide	73232-52-7	Organic drugs	peripheral narcotic antagonist	YES	2008	2008		2008	1
921	86	2007	58	naptumomab estafenatox	676258-98-3	Conjugates	antineoplastic	NO					N/A
922	87	2007	58	nemonoxacin	378746-64-6	Organic drugs	antibacterial	NO					N/A
923	88	2007	58	obinepitide	348119-84-6	Biologicals	neuropeptide Y receptor agonist	NO					N/A
924	89	2007	58	ozenoxacin	245765-41-7	Organic drugs	antibacterial	YES	2017		2015	2015	8
925	90	2007	58	padeliporfin	759457-82-4	Organic drugs	laser-activated photosensitizer	YES		2017		2017	10
926	91	2007	58	pamapimod	449811-01-2	Organic drugs	immunomodulator	NO					N/A
927	92	2007	58	panobinostat	404950-80-7	Organic drugs	antineoplastic	YES	2015	2015	2015	2015	8
928	93	2007	58	pardoprunox	269718-84-5	Organic drugs	antiparkinsonian	NO					N/A
929	94	2007	58	resatorvid	243984-11-4	Organic drugs	toll-like receptor 4 inhibitor	NO					N/A
930	95	2007	58	rusalatide	497221-38-2	Biologicals	thrombin receptor as an agonist, promoter of bone and skin wound healing	NO					N/A
931	96	2007	58	senicapoc	289656-45-7	Organic drugs	calcium activated potassium channel inhibitor	NO					N/A
932	97	2007	58	tanespimycin	75747-14-7	Organic drugs	antineoplastic	NO					N/A
933	98	2007	58	telatinib	332012-40-5	Organic drugs	antineoplastic	NO					N/A
934	99	2007	58	tesamorelin	218949-48-5	Biologicals	growth hormone release-stimulating peptides	YES	2010			2010	3
935	100	2007	58	ulipristal	159811-51-5	Organic drugs	progesterone receptor modulator	YES	2010	2009		2009	2
936	101	2007	58	vernakalant	794466-70-9	Organic drugs	antiarrhythmic	YES		2010		2010	3
937	102	2007	58	votucalis	872525-61-6	Biologicals	histamine binding protein	NO					N/A
938	1	2008	59	brivanib alaninate	649735-63-7	Organic drugs	angiogenesis inhibitor	NO					N/A
939	2	2008	59	albiglutide	782500-75-8	Biologicals	antidiabetic	YES	2014	2014		2014	6
940	3	2008	59	albinterferon alfa-2b	472960-22-8	Biologicals	antiviral	NO					N/A
941	4	2008	59	anamorelin	249921-19-5	Organic drugs	growth hormone-releasing factor	YES		2017		2017	9
942	5	2008	59	apremilast	608141-41-9	Organic drugs	antiasthmatic	YES	2014	2015	2016	2014	6
943	6	2008	59	arbaclofen placarbil	847353-30-4	Organic drugs	antispasmodic	NO					N/A
944	7	2008	59	arterolane	664338-39-0	Organic drugs	antimalarial	NO					N/A
945	8	2008	59	azilsartan medoxomil	863031-21-4	Organic drugs	angiotensine II receptor antagonist	YES	2011	2011	2012	2011	3
946	9	2008	59	azoximer bromide	892497-01-7	Polymers	immunomodulator	NO					N/A
947	10	2008	59	begacestat	769169-27-9	Organic drugs	gamma secretase inhibitor	NO					N/A
948	11	2008	59	belatacept	706808-37-9	Biologicals	immunosuppressant	YES	2011	2011		2011	3
949	12	2008	59	belinostat	414864-00-9	Organic drugs	antitumour agent, inhibitor of histone deacetylase	YES	2014			2014	6
950	13	2008	59	boceprevir	394730-60-0	Organic drugs	antiviral	YES	2011	2011		2011	3
951	14	2008	59	canakinumab (light and heavy chain)	402710-27-4 and 402710-25-2	mAbs	immunomodulator	YES	2009	2009	2011	2009	1
952	15	2008	59	carfilzomib	868540-17-4	Organic drugs	antineoplastic	YES	2012	2015	2016	2012	4
953	16	2008	59	ceftaroline fosamil	229016-73-3	Organic drugs	antibiotic	YES	2010	2012		2010	2
954	17	2008	59	cenersen	872847-66-0	DNA/RNA based therapies	antineoplastic	NO					N/A
955	18	2008	59	choline fenofibrate	856676-23-8	Organic drugs	antihyperlipidaemic	YES	2008			2008	0
956	19	2008	59	cinaciguat	329773-35-5	Organic drugs	guanylate cyclase activator	NO					N/A
957	20	2008	59	contusugene ladenovec	600735-73-7	ATMP	induce cell growth arrest and apotopsis	NO					N/A
958	21	2008	59	dapagliflozin	461432-26-8	Organic drugs	antidiabetic	YES	2014	2012	2014	2012	4
959	22	2008	59	delimotecan	187852-63-7 (for Na salt)	Polymers	antineoplastic	NO					N/A
960	23	2008	59	dovitinib	405169-16-6	Organic drugs	antineoplastic	NO					N/A
961	24	2008	59	eldecalcitol	104121-92-8	Organic drugs	vitamin D analogue	YES			2011	2011	3
962	25	2008	59	elvitegravir	697761-98-1	Organic drugs	antiviral	YES	2012	2013	2013	2012	4
963	26	2008	59	epetirimod	227318-71-0	Organic drugs	immunomodulator	NO					N/A
964	27	2008	59	epoetin kappa	879555-13-2	Biologicals	antianaemic	YES			2010	2010	2
965	28	2008	59	eribulin	253128-41-5	Organic drugs	antineoplastic	YES	2010	2011	2011	2010	2
966	29	2008	59	faxeladol	433265-65-7	Organic drugs	analgesic	NO					N/A
967	30	2008	59	ferric carboxymaltose	9007-72-1	Organic drugs	haematinic	YES	2013		2019	2013	5
968	31	2008	59	flovagatran	871576-03-3	Organic drugs	thrombin inhibitor	NO					N/A
969	32	2008	59	gantenerumab	89957-37-9	mAbs	immunomodulator	NO					N/A
970	33	2008	59	golotimod	229305-39-9	Organic drugs	immonomudulator	NO					N/A
971	34	2008	59	ibalizumab	680188-33-4	mAbs	antiviral	YES	2018	2019		2018	10
972	35	2008	59	idrabiotaparinux sodium	405159-59-3	Organic drugs	antithrombotic	NO					N/A
973	36	2008	59	laropiprant	571170-77-9	Organic drugs	prostanoid DP1 receptor antagonist	YES		2008		2008	0
974	37	2008	59	levamlodipine	103129-82-4	Organic drugs	calcium channel blocker	YES	2019			2019	11
975	38	2008	59	lonaprisan	211254-73-8	Organic drugs	progesterone receptor antagonist	NO					N/A
976	39	2008	59	metenkefalin	58569-55-4	Biologicals	μ and δ opioid receptors agonist	NO					N/A
977	40	2008	59	milveterol	652990-07-3	Organic drugs	bronchodilator	NO					N/A
978	41	2008	59	motesanib	453562-69-1	Organic drugs	antineoplastic	NO					N/A
979	42	2008	59	nepidermin	62253-63-8	Biologicals	epidermal growth factor	NO					N/A
980	43	2008	59	neratinib	698387-09-6	Organic drugs	antineoplastic	YES	2017	2018		2017	9
981	44	2008	59	perampanel	380917-97-5	Organic drugs	AMPA receptor antagonist	YES	2012	2012	2016	2012	4
982	45	2008	59	peretinoin	81485-25-8	Organic drugs	retinoid derivative, antineoplastic	NO					N/A
983	46	2008	59	pexacerfont	459856-18-9	Organic drugs	antidepressant	NO					N/A
984	47	2008	59	pimavanserin	706779-91-1	Organic drugs	serotonin receptor antagonist	YES	2016			2016	8
985	48	2008	59	piragliatin	625114-41-2	Organic drugs	antidiabetic	NO					N/A
986	49	2008	59	pomalidomide	19171-19-8	Organic drugs	antineoplastic	YES	2013	2013	2015	2013	5
987	50	2008	59	posaraprost	172740-14-6	Organic drugs	anti-inflammatory	NO					N/A
988	51	2008	59	pyronaridine	74847-35-1	Organic drugs	antimalarial	NO					N/A
989	52	2008	59	rabeximod	872178-65-9	Organic drugs	immunomodulator	NO					N/A
990	53	2008	59	raltegravir	518048-05-0	Organic drugs	antiviral	YES	2007	2007	2008	2007	-1
991	54	2008	59	regrelor	787548-03-2	Organic drugs	platelet aggregation inhibitor	NO					N/A
992	55	2008	59	rolapitant	552292-08-7	Organic drugs	neurokinin NK1 receptor antagonist	YES	2015	2017		2015	7
993	56	2008	59	romiplostim	267639-76-9	Biologicals	platelet stimulating factor (through Mpl receptor)	YES	2008	2009	2011	2008	0
994	57	2008	59	ronacaleret	753449-67-1	Organic drugs	antagonist of the G-protein coupled calcium sensing receptor	NO					N/A
995	58	2008	59	ropidoxuridine	093265-81-7	Organic drugs	antineoplastic	NO					N/A
996	59	2008	59	rosonabant	861151-12-4	Organic drugs	cannabinoid receptor antagonist	NO					N/A
997	60	2008	59	salirasib	162520-00-5	Organic drugs	antineoplastic	NO					N/A
998	61	2008	59	sergliflozin etabonate	408504-26-7	Organic drugs	antidiabetic	NO					N/A
999	62	2008	59	sitimagene ceradenovec	898830-54-1	ATMP	antineoplastic	NO					N/A
1000	63	2008	59	sotrastaurin	425637-18-9	Organic drugs	protein kinase C inhibitor	NO					N/A
1001	64	2008	59	taranabant	701977-09-5	Organic drugs	cannabinoid receptor antagonist	NO					N/A
1002	65	2008	59	tarenflurbil	051543-40-9	Organic drugs	apoptosis regulator	NO					N/A
1003	66	2008	59	teplizumab	876387-05-2	mAbs	immunomodulator	NO					N/A
1004	67	2008	59	terameprocol	24150-24-1	Organic drugs	antineoplastic	NO					N/A
1005	68	2008	59	thrombin alfa	869858-13-9	Biologicals	coagulation promoting agent	NO					N/A
1006	69	2008	59	totrombopag	376592-42-6	Organic drugs	thrombopoietin receptor agonist	NO					N/A
1007	70	2008	59	trabedersen	925681-61-4	DNA/RNA based therapies	antineoplastic	NO					N/A
1008	71	2008	59	trelanserin	189003-92-7	Organic drugs	serotonin receptor antagonist	NO					N/A
1009	72	2008	59	tremelimumab	745013-59-6	mAbs	antineoplastic	NO					N/A
1010	73	2008	59	tridecactide	22006-64-0	Biologicals	corticotropin-like activity	NO					N/A
1011	74	2008	59	tropantiol	189950-11-6	Organic drugs	chelating agent	NO					N/A
1012	75	2008	59	vatreptacog alfa (activated)	897936-89-9	Biologicals	blood coagulation factor	NO					N/A
1013	76	2008	59	velimogene aliplasmid	296251-72-4	ATMP	stimulates destruction of melanoma cells	NO					N/A
1014	77	2008	59	voclosporin	515814-01-4	Organic drugs	immunosuppressant	NO					N/A
1015	78	2008	60	adipiplon	840486-93-3	Organic drugs	sedative, hypnotic	NO					N/A
1016	79	2008	60	agatolimod	207623-20-9	DNA/RNA based therapies	antineoplastic	NO					N/A
1017	80	2008	60	alacizumab pegol	934216-54-3	mAbs	antineoplastic	NO					N/A
1018	81	2008	60	aleplasinin	481629-87-2	Organic drugs	inhibitor of plasminogen activator inhibitor-type1	NO					N/A
1019	82	2008	60	almorexant	871224-64-5	Organic drugs	orexin-receptor antagonist	NO					N/A
1020	83	2008	60	amolimogene bepiplasmid	870524-46-2	ATMP	immunomodulator, immunostimulant	NO					N/A
1021	84	2008	60	amsilarotene	125973-56-0	Organic drugs	antineoplastic	NO					N/A
1022	85	2008	60	anacetrapib	875446-37-0	Organic drugs	antihyperlipidaemic	NO					N/A
1023	86	2008	60	anrukinzumab	910649-32-0	mAbs	immunomodulator	NO					N/A
1024	87	2008	60	baminercept	909110-25-4	Biologicals	immunomodulator	NO					N/A
1025	88	2008	60	bentamapimod	848344-36-5	Organic drugs	immunomodulator	NO					N/A
1026	89	2008	60	berubicin	677017-23-1	Organic drugs	antineoplastic antibiotic	NO					N/A
1027	90	2008	60	besifloxacin	141388-76-3	Organic drugs	antibacterial	YES	2009			2009	1
1028	91	2008	60	betrixaban	330942-05-7	Organic drugs	blood coagulation factor Xa inhibitor	YES	2017	2018		2017	9
1029	92	2008	60	briobacept	869881-54-9	Biologicals	immunomodulator	NO					N/A
1030	93	2008	60	cabazitaxel	183133-96-2	Organic drugs	antineoplastic	YES	2010	2011	2014	2010	2
1031	94	2008	60	cariprazine	839712-12-8	Organic drugs	antipsychotic	YES	2015	2017		2015	7
1032	95	2008	60	carmegliptin	813452-18-5	Organic drugs	hypoglycaemic	NO					N/A
1033	96	2008	60	cobiprostone	333963-42-1	Organic drugs	prostaglandin derivative	NO					N/A
1034	97	2008	60	conestat alfa	80295-38-1	Biologicals	enzyme inhibitor	YES		2010		2010	2
1035	98	2008	60	dacetuzumab	880486-59-9	mAbs	immunomodulator, antineoplastic	NO					N/A
1036	99	2008	60	daporinad	201034-75-5	Organic drugs	antineoplastic	NO					N/A
1037	100	2008	60	darinaparsin	69819-86-9	Organic drugs	antineoplastic	NO					N/A
1038	101	2008	60	dexnebivolol	118457-15-1	Organic drugs	ß-adrenoreceptor antagonist	NO					N/A
1039	102	2008	60	emricasan	254750-02-2	Organic drugs	caspase inhibitor	NO					N/A
1040	103	2008	60	eribaxaban	536748-46-6	Organic drugs	blood coagulation factor Xa inhibitor	NO					N/A
1041	104	2008	60	ezatiostat	168682-53-9	Organic drugs	glutathione-S-transferase inhibitor	NO					N/A
1042	105	2008	60	fasobegron	643094-49-9	Organic drugs	β3-adrenoreceptor agonists	NO					N/A
1043	106	2008	60	favipiravir	259793-96-9	Organic drugs	antiviral	YES			2014	2014	6
1044	107	2008	60	fermagate	119175-48-3	Inorganic drugs	phosphate binder	NO					N/A
1045	108	2008	60	flopristin	318498-76-9	Organic drugs	antibacterial	NO					N/A
1046	109	2008	60	folitixorin	3432-99-3	Organic drugs	folate derivative	NO					N/A
1047	110	2008	60	ibodutant	522664-63-7	Organic drugs	tachykinin receptor antagonist	NO					N/A
1048	111	2008	60	imeglimin	775351-65-0	Organic drugs	hypoglycaemic	NO					N/A
1049	112	2008	60	laromustine	173424-77-6	Organic drugs	antineoplastic	NO					N/A
1050	113	2008	60	levonebivolol	118457-16-2	Organic drugs	ß-adrenoreceptor antagonist	NO					N/A
1051	114	2008	60	linopristin	325965-23-9	Organic drugs	antibacterial	NO					N/A
1052	115	2008	60	lucatumumab	903512-50-5	mAbs	antineoplastic	NO					N/A
1053	116	2008	60	milatuzumab	899796-83-9	mAbs	antineoplastic	NO					N/A
1054	117	2008	60	mirabegron	223673-61-8	Organic drugs	β3-adrenoreceptor agonists	YES	2012	2012	2011	2011	3
1055	118	2008	60	monepantel	887148-69-8	Veterinary drugs	anthelminthic (veterinary use)	YES		2009		2009	1
1056	119	2008	60	nelivaptan	439687-69-1	Organic drugs	vasopressin receptor antagonist	NO					N/A
1057	120	2008	60	nesbuvir	691852-58-1	Organic drugs	antiviral	NO					N/A
1058	121	2008	60	odanacatib	603139-19-1	Organic drugs	cathepsin inhibitor	NO					N/A
1059	122	2008	60	omacetaxine mepesuccinate	26833-87-4	Organic drugs	antineoplastic	YES	2012			2012	4
1060	123	2008	60	otelixizumab	881191-44-2	mAbs	immunomodulator	NO					N/A
1061	124	2008	60	pegloticase	885051-90-1	Biologicals	enzyme	YES	2010	2013		2010	2
1062	125	2008	60	preladenant	377727-87-2	Organic drugs	adenosine receptor antagonist	NO					N/A
1063	126	2008	60	radiprodil	496054-87-6	Organic drugs	NMDA receptors antagonist	NO					N/A
1064	127	2008	60	remogliflozin etabonate	442201-24-3	Organic drugs	hypoglycaemic	NO					N/A
1065	128	2008	60	retosiban	820957-38-8	Organic drugs	oxytocin antagonist	NO					N/A
1066	129	2008	60	riociguat	625115-55-1	Organic drugs	guanylate cyclase activator/stimulator	YES	2013	2014	2014	2013	5
1067	130	2008	60	rolofylline	136199-02-5	Organic drugs	nootropic agent	NO					N/A
1068	131	2008	60	tenatumomab	592557-43-2 + 592557-41-0	mAbs	antineoplastic	NO					N/A
1069	132	2008	60	tertomotide	915019-08-8	Biologicals	immunological agent for active immunization	NO					N/A
1070	133	2008	60	tigatuzumab	918127-53-4	mAbs	antineoplastic	NO					N/A
1071	134	2008	60	velaglucerase alfa	884604-91-5	Biologicals	enzyme	YES	2010	2010	2014	2010	2
1072	135	2008	60	veltuzumab	728917-18-8	mAbs	antineoplastic	NO					N/A
1073	136	2008	60	viquidacin	904302-98-3	Organic drugs	antibacterial	NO					N/A
1074	1	2009	61	levomefolic acid	31690-09-2	Organic drugs	folic acid analogue	NO					N/A
1075	2	2009	61	aderbasib	791828-58-5	Organic drugs	antineoplastic	NO					N/A
1076	3	2009	61	adoprazine	222551-17-9	Organic drugs	antidepressant	NO					N/A
1077	4	2009	61	alipogene tiparvovec	929881-05-0	ATMP	gene therapy product (in lipoprotein disorders	YES		2012		2012	3
1078	5	2009	61	apricoxib	197904-84-0	Organic drugs	selective cyclo-oxygenase inhibitor	NO					N/A
1079	6	2009	61	bafetinib	859212-16-1	Organic drugs	antineoplastic	NO					N/A
1080	7	2009	61	bederocin	757942-43-1	Organic drugs	antibacterial	NO					N/A
1081	8	2009	61	befiradol	208110-64-9	Organic drugs	analgesic	NO					N/A
1082	9	2009	61	bevasiranib	959961-96-7	DNA/RNA based therapies	antineoplastic	NO					N/A
1083	10	2009	61	catridecacog	606138-08-3	Biologicals	blood coagulation factor	YES		2012	2015	2012	3
1084	11	2009	61	citatuzumab bogatox	945228-49-9	Conjugates	antineoplastic	NO					N/A
1085	12	2009	61	conatumumab	896731-82-1	mAbs	antineoplastic	NO					N/A
1086	13	2009	61	custirsen	903916-27-8	DNA/RNA based therapies	antineoplastic	NO					N/A
1087	14	2009	61	danusertib	827318-97-8	Organic drugs	antineoplastic	NO					N/A
1088	15	2009	61	darotropium bromide	850607-58-8	Organic drugs	anticholinergic	NO					N/A
1089	16	2009	61	demiditraz	944263-65-4	Veterinary drugs	acaricide (veterinary use)	NO					N/A
1090	17	2009	61	denenicokin	716840-32-3	Biologicals	immunomodulator	NO					N/A
1091	18	2009	61	derquantel	187865-22-1	Organic drugs	anthelmintic	NO					N/A
1092	19	2009	61	disitertide	272105-42-7	Biologicals	transforming growth factor beta-1 inhibitor	NO					N/A
1093	20	2009	61	drinabant	358970-97-5	Organic drugs	cannabinoid receptor antagonist	NO					N/A
1094	21	2009	61	dulanermin	867153-61-5	Biologicals	antineoplastic	NO					N/A
1095	22	2009	61	edoxaban	480449-70-5	Organic drugs	antithrombotic	YES	2015	2015	2011	2011	2
1096	23	2009	61	elagolix	834153-87-6	Organic drugs	GnRH antagonist	YES	2018			2018	9
1097	24	2009	61	elesclomol	488832-69-5	Organic drugs	antineoplastic (adjunctive agent)	NO					N/A
1098	25	2009	61	entinostat	209783-80-2	Organic drugs	antineoplastic	NO					N/A
1099	26	2009	61	eprotirome	355129-15-6	Organic drugs	antihyperlipidaemic	NO					N/A
1100	27	2009	61	esreboxetine	98819-76-2	Organic drugs	antidepressant	NO					N/A
1101	28	2009	61	etaracizumab	892553-42-3	mAbs	antineoplastic	NO					N/A
1102	29	2009	61	foravirumab	944548-38-3	mAbs	antiviral (rabies prophylaxy)	NO					N/A
1103	30	2009	61	ibipinabant	464213-10-3	Organic drugs	cannabinoid receptor antagonist	NO					N/A
1104	31	2009	61	intiquinatine	445041-75-8	Organic drugs	antineoplastic	NO					N/A
1105	32	2009	61	lancovutide	1391-36-2	Biologicals	expectorant (in cystic fibrosis)	NO					N/A
1106	33	2009	61	larazotide	258818-34-7	Biologicals	zonulin antagonist (in celiac disease)	NO					N/A
1107	34	2009	61	lensiprazine	327026-93-7	Organic drugs	antidepressant	NO					N/A
1108	35	2009	61	levomilnacipran	96847-55-1	Organic drugs	antidepressant	YES	2013			2013	4
1109	36	2009	61	linagliptin	668270-12-0	Organic drugs	antidiabetic	YES	2011	2011	2011	2011	2
1110	37	2009	61	lixisenatide	320367-13-3	Biologicals	antidiabetic	YES	2016	2013	2013	2013	4
1111	38	2009	61	macitentan	441798-33-0	Organic drugs	endothelin receptor antagonist	YES	2013	2013	2015	2013	4
1112	39	2009	61	melogliptin	868771-57-7	Organic drugs	antidiabetic	NO					N/A
1113	40	2009	61	mimopezil	180694-97-7	Organic drugs	acetyl cholinesterase inhibitor	NO					N/A
1114	41	2009	61	mipomersen	1000120-98-8	DNA/RNA based therapies	antihypercholesterol agent	YES	2013			2013	4
1115	42	2009	61	niraxostat	206884-98-2	Organic drugs	xanthine oxydase inhibitor	NO					N/A
1116	43	2009	61	olesoxime	22033-87-0	Organic drugs	neurodegenerative disorders	NO					N/A
1117	44	2009	61	ombrabulin	181816-48-8	Organic drugs	antineoplastic	NO					N/A
1118	45	2009	61	otenabant	686344-29-6	Organic drugs	cannabinoid receptor antagonist	NO					N/A
1119	46	2009	61	palifosfamide	31645-39-3	Organic drugs	antineoplastic	NO					N/A
1120	47	2009	61	palovarotene	410528-02-8	Organic drugs	retinoid acid receptor agonist	NO					N/A
1121	48	2009	61	radezolid	869884-78-6	Organic drugs	antibacterial	NO					N/A
1122	49	2009	61	rafivirumab	944548-37-2	mAbs	antiviral (rabies prophylaxy)	NO					N/A
1123	50	2009	61	retaspimycin	857402-23-4	Organic drugs	antineoplastic	NO					N/A
1124	51	2009	61	saracatinib	379231-04-6	Organic drugs	antineoplastic	NO					N/A
1125	52	2009	61	semagacestat	425386-60-3	Organic drugs	gamma secretase inhibitor	NO					N/A
1126	53	2009	61	semuloparin sodium	9041-08-1	Biologicals	anticoagulant	NO					N/A
1127	54	2009	61	sivifene	2675-35-6	Organic drugs	antiestrogen	NO					N/A
1128	55	2009	61	talarozole	870093-23-5	Organic drugs	cytochrome P450 CYP26 inhibitor	NO					N/A
1129	56	2009	61	talmapimod	309913-83-5	Organic drugs	immunomodulator	NO					N/A
1130	57	2009	61	tanezumab	880266-57-9	mAbs	analgesic	NO					N/A
1131	58	2009	61	tasimelteon	609799-22-6	Organic drugs	melatonin receptor antagonist	YES	2014	2015		2014	5
1132	59	2009	61	tasisulam	519055-62-0	Organic drugs	antineoplastic	NO					N/A
1133	60	2009	61	taspoglutide	275371-94-3	Biologicals	antidiabetic	NO					N/A
1134	61	2009	61	tecovirimat	816458-31-8	Organic drugs	antiviral	YES	2018			2018	9
1135	62	2009	61	teneligliptin	760937-92-6	Organic drugs	antidiabetic	YES			2012	2012	3
1136	63	2009	61	tildipirosin	328898-40-4	Organic drugs	antibiotic	YES		2011		2011	2
1137	64	2009	61	tosedostat	238750-77-1	Organic drugs	antineoplastic	NO					N/A
1138	65	2009	61	troplasminogen alfa	931101-84-7	Biologicals	fibrinolytic and thrombolytic	NO					N/A
1139	66	2009	61	ustekinumab	815610-63-0	mAbs	immunomodulator	YES	2009	2009	2011	2009	0
1140	67	2009	61	vadimezan	117570-53-3	Organic drugs	antineoplastic (adjunctive agent)	NO					N/A
1141	68	2009	61	velneperit	342577-38-2	Organic drugs	neuropeptide Y receptor antagonist	NO					N/A
1142	69	2009	62	adarotene	496868-77-0	Organic drugs	antineoplastic	NO					N/A
1143	70	2009	62	afamelanotide	75921-69-6	Biologicals	melanocortine receptor agonist	YES	2019	2014		2014	5
1144	71	2009	62	alisporivir	254435-95-5	Organic drugs	antiviral	NO					N/A
1145	72	2009	62	amenamevir	841301-32-4	Organic drugs	antiviral	YES			2017	2017	8
1146	73	2009	62	atigliflozin	647834-15-9	Organic drugs	antihyperglycaemic	NO					N/A
1147	74	2009	62	balapiravir	690270-29-2	Organic drugs	antiviral	NO					N/A
1148	75	2009	62	beloranib	251111-30-5	Organic drugs	antineoplastic	NO					N/A
1149	76	2009	62	blinatumomab	853426-35-4	mAbs	antineoplastic	YES	2014	2015	2018	2014	5
1150	77	2009	62	canosimibe	768394-99-6	Organic drugs	antihyperlipidaemic	NO					N/A
1151	78	2009	62	cixutumumab	947687-12-9	mAbs	antineoplastic	NO					N/A
1152	79	2009	62	coleneuramide	204200-47-5	Organic drugs	neuroprotective agent	NO					N/A
1153	80	2009	62	cositecan	203923-89-1	Organic drugs	antineoplastic	NO					N/A
1154	81	2009	62	cutamesine	165377-43-5	Organic drugs	σ receptor ligand	NO					N/A
1155	82	2009	62	davunetide	211439-12-2	Biologicals	neuroprotective agent	NO					N/A
1156	83	2009	62	delafloxacin	189279-58-1	Organic drugs	antibiotic	YES	2017	2019		2017	8
1157	84	2009	62	dirucotide	152074-97-0	Biologicals	autoimmune disorders	NO					N/A
1158	85	2009	62	dutogliptin	852329-66-9	Organic drugs	antihyperglycaemic	NO					N/A
1159	86	2009	62	elacytarabine	188181-42-2	Organic drugs	antineoplastic	NO					N/A
1160	87	2009	62	elotuzumab	915296-00-3	mAbs	antineoplastic	YES	2015	2016	2016	2015	6
1161	88	2009	62	farletuzumab	896723-44-7	mAbs	antineoplastic	NO					N/A
1162	89	2009	62	fidaxomicin	873857-62-6	Organic drugs	antibiotic	YES	2011	2011	2018	2011	2
1163	90	2009	62	figitumumab	943453-46-1	mAbs	antineoplastic	NO					N/A
1164	91	2009	62	fosbretabulin	222030-63-9	Organic drugs	antineoplastic	NO					N/A
1165	92	2009	62	fostamatinib	901119-35-5	Organic drugs	antineoplastic	YES	2018	2020		2018	9
1166	93	2009	62	indeglitazar	835619-41-5	Organic drugs	antihyperglycaemic	NO					N/A
1167	94	2009	62	ingenol mebutate	75567-37-2	Organic drugs	antineoplastic	YES	2012	2012		2012	3
1168	95	2009	62	laninamivir	203120-17-6	Organic drugs	antiviral	YES			2010	2010	1
1169	96	2009	62	lesogaberan	344413-67-8	Organic drugs	GABA receptor agonist	NO					N/A
1170	97	2009	62	limiglidole	64644-54-8	Organic drugs	antihyperglycaemic	NO					N/A
1171	98	2009	62	lotilibcin	169148-84-9	Organic drugs	antibiotic	NO					N/A
1172	99	2009	62	macimorelin	381231-18-1	Organic drugs	growth hormone release stimulating peptide	YES	2017	2019		2017	8
1173	100	2009	62	namitecan	372105-27-6	Organic drugs	antineoplastic	NO					N/A
1174	101	2009	62	necitumumab	906805-06-9	mAbs	antineoplastic	YES	2015	2016	2019	2015	6
1175	102	2009	62	oportuzumab monatox	945228-48-8	Conjugates	antineoplastic	NO					N/A
1176	103	2009	62	panobacumab	885053-97-4	mAbs	antibacterial (against Pseudomonas aeruginosa)	NO					N/A
1177	104	2009	62	pitolisant	362665-56-3	Organic drugs	histamine-H3 receptor inverse agonist	YES	2019	2016		2016	7
1178	105	2009	62	pozanicline	161417-03-4	Organic drugs	nicotinic acetylcholine receptor partial agonist/agonist	NO					N/A
1179	106	2009	62	racotumomab	946832-34-4	mAbs	antineoplastic	NO					N/A
1180	107	2009	62	ramucirumab	947687-13-0	mAbs	antineoplastic	YES	2014	2014	2015	2014	5
1181	108	2009	62	regorafenib	755037-03-7	Organic drugs	antineoplastic	YES	2012	2013	2013	2012	3
1182	109	2009	62	riferminogene pecaplasmid	1001859-46-6	DNA/RNA based therapies	gene therapy product, stimulates angiogenesis	NO					N/A
1183	110	2009	62	robatumumab	934235-44-6	mAbs	antineoplastic	NO					N/A
1184	111	2009	62	selumetinib	606143-52-6	Organic drugs	antineoplastic	YES	2020			2020	11
1185	112	2009	62	serlopitant	860642-69-9	Organic drugs	neurokinin (NK1) receptor antagonist	NO					N/A
1186	113	2009	62	siltuximab	541502-14-1	mAbs	antineoplastic	YES	2014	2014		2014	5
1187	114	2009	62	sobetirome	211110-63-3	Organic drugs	antihyperlipidaemic	NO					N/A
1188	115	2009	62	sofinicline	799279-80-4	Organic drugs	nicotinic acetylcholine receptor partial agonist/agonist	NO					N/A
1189	116	2009	62	solanezumab	955085-14-0	mAbs	neuroprotective agent	NO					N/A
1190	117	2009	62	taberminogene vadenovec	943980-47-0	DNA/RNA based therapies	gene therapy product, treatment of arterial restenosis	NO					N/A
1191	118	2009	62	tarafenacin	385367-47-5	Organic drugs	muscarinic receptor antagonist	NO					N/A
1192	119	2009	62	telcagepant	781649-09-0	Organic drugs	antimigraine	NO					N/A
1193	120	2009	62	tilivapram	166741-91-9	Organic drugs	phosphodiesterase IV inhibitor	NO					N/A
1194	121	2009	62	toceranib	356068-94-5	Organic drugs	antineoplastic	YES		2009		2009	0
1195	122	2009	62	tozasertib	639089-54-6	Organic drugs	antineoplastic	NO					N/A
1196	123	2009	62	vanutide cridificar	886584-10-7	Biologicals	neuroprotective agent	NO					N/A
1197	124	2009	62	vedolizumab	943609-66-3	mAbs	immunomodulator	YES	2014	2014	2018	2014	5
1198	125	2009	62	zicronapine	170381-16-5	Organic drugs	antipsychotic	NO					N/A
1199	1	2010	63	obeticholic acid	459789-99-2	Organic drugs	farnesoid X receptor agonist	YES	2016	2016		2016	6
1200	2	2010	63	tiomolibdic acid	13818-85-4	Inorganic drugs	chelating agent	NO					N/A
1201	3	2010	63	afacifenacin	877606-63-8	Organic drugs	muscarinic receptor antagonist	NO					N/A
1202	4	2010	63	afegostat	169105-89-9	Organic drugs	sphingolipidosis therapy (Gaucher's disease	NO					N/A
1203	5	2010	63	aganirsen	1146887-67-3	DNA/RNA based therapies	angiogenesis inhibitor	NO					N/A
1204	6	2010	63	albitiazolium bromide	321915-72-4	Organic drugs	antimalarial	NO					N/A
1205	7	2010	63	arhalofenate	24136-23-0	Organic drugs	antidiabetic	NO					N/A
1206	8	2010	63	ataluren	775304-57-9	Organic drugs	cell development regulator	YES		2014		2014	4
1207	9	2010	63	atiratecan	867063-97-6	Organic drugs	antineoplastic	NO					N/A
1208	10	2010	63	bardoxolone	218600-44-3	Organic drugs	antineoplastic	NO					N/A
1209	11	2010	63	beclanorsen	1072859-54-1	DNA/RNA based therapies	antineoplastic	NO					N/A
1210	12	2010	63	bixalomer	851373-13-2	Polymers	chelating agent	YES			2012	2012	2
1211	13	2010	63	briakinumab	339308-60-0	mAbs	immunomodulator	NO					N/A
1212	14	2010	63	budiodarone	335148-45-3	Organic drugs	antiarrhythmic	NO					N/A
1213	15	2010	63	burapitant	537034-22-3	Organic drugs	neurokinin NK1 receptor antagonist	NO					N/A
1214	16	2010	63	danegaptide	943134-39-2	Organic drugs	antiarrhythmic	NO					N/A
1215	17	2010	63	daratumumab	945721-28-8	mAbs	antineoplastic	YES	2015	2016	2017	2015	5
1216	18	2010	63	davalintide	863919-85-1	Biologicals	antidiabetic	NO					N/A
1217	19	2010	63	elinogrel	936500-94-6	Organic drugs	platelet aggregation inhibitor	NO					N/A
1218	20	2010	63	elisidepsin	681272-30-0	Organic drugs	antineoplastic	NO					N/A
1219	21	2010	63	elpetrigine	212778-82-0	Organic drugs	anticonvulsant	NO					N/A
1220	22	2010	63	enisamium iodide	201349-37-3	Organic drugs	antiviral	NO					N/A
1221	23	2010	63	eptacog alfa pegol (activated)	944130-77-2	Biologicals	blood coagulation factor	NO					N/A
1222	24	2010	63	etamicastat	760173-05-5	Organic drugs	dopamine-β-hydroxylase inhibitor	NO					N/A
1223	25	2010	63	evatanepag	223488-57-1	Organic drugs	prostaglandin E2 receptor agonist	NO					N/A
1224	26	2010	63	fezakinumab	1007106-86-6	mAbs	immunomodulator	NO					N/A
1225	27	2010	63	filibuvir	877130-28-4	Organic drugs	antiviral	NO					N/A
1226	28	2010	63	flutemetamol (18F)	765922-62-1	Other	diagnostic aid	YES	2013	2014	2017	2013	3
1227	29	2010	63	fonturacetam	77472-70-9	Organic drugs	nootropic agent	NO					N/A
1228	30	2010	63	fresolimumab	948564-73-6	mAbs	immunomodulator	NO					N/A
1229	31	2010	63	girentuximab	916138-87-9	mAbs	antineoplastic	NO					N/A
1230	32	2010	63	gisadenafil	334826-98-1	Organic drugs	vasodilator	NO					N/A
1231	33	2010	63	givinostat	497833-27-9	Organic drugs	antineoplastic	NO					N/A
1232	34	2010	63	golnerminogene pradenovec	957472-14-9	ATMP	gene therapy product (antineoplastic)	NO					N/A
1233	35	2010	63	gosogliptin	869490-23-3	Organic drugs	antidiabetic	NO					N/A
1234	36	2010	63	imagabalin	610300-07-7	Organic drugs	gabamimetic agent	NO					N/A
1235	37	2010	63	imetelstat	868169-64-6	DNA/RNA based therapies	antineoplastic (telomerase inhibitor)	NO					N/A
1236	38	2010	63	insulin degludec	844439-96-9	Biologicals	antidiabetic	YES	2015	2013	2012	2012	2
1237	39	2010	63	intetumumab	725735-28-4	mAbs	antineoplastic	NO					N/A
1238	40	2010	63	iodine (124I) girentuximab	1011710-99-8	Other	radioimmunodiagnostic agent	NO					N/A
1239	41	2010	63	turofexorate isopropyl	629664-81-9	Organic drugs	farnesoid X receptor agonist	NO					N/A
1240	42	2010	63	lagociclovir	92562-88-4	Organic drugs	antiviral	NO					N/A
1241	43	2010	63	lebrikizumab	953400-68-5	mAbs	immunomodulator	NO					N/A
1242	44	2010	63	lersivirine	473921-12-9	Organic drugs	antiviral	NO					N/A
1243	45	2010	63	levomequitazine	88598-74-7	Organic drugs	antihistaminic	NO					N/A
1244	46	2010	63	litronesib	910634-41-2	Organic drugs	antineoplastic	NO					N/A
1245	47	2010	63	lomitapide	182431-12-5	Organic drugs	antihyperlipidaemic	YES	2012	2013	2016	2012	2
1246	48	2010	63	losmapimod	585543-15-3	Organic drugs	immunomodulator	NO					N/A
1247	49	2010	63	miravirsen	1072874-90-8	DNA/RNA based therapies	antiviral	NO					N/A
1248	50	2010	63	mocetinostat	726169-73-9	Organic drugs	antineoplastic	NO					N/A
1249	51	2010	63	modithromycin	736992-12-4	Organic drugs	antibiotic	NO					N/A
1250	52	2010	63	naluzotan	740873-06-7	Organic drugs	serotonin receptor agonist	NO					N/A
1251	53	2010	63	nelotanserin	839713-36-9	Organic drugs	serotonin receptor antagonist	NO					N/A
1252	54	2010	63	ocriplasmin	1048016-09-6	Biologicals	fibrinolytic and thrombolytic	YES	2012	2013		2012	2
1253	55	2010	63	olodaterol	868049-49-4	Organic drugs	bronchodilator	YES	2014		2015	2014	4
1254	56	2010	63	razupenem	426253-04-5	Organic drugs	antibiotic	NO					N/A
1255	57	2010	63	ridaforolimus	572924-54-0	Organic drugs	antineoplastic	NO					N/A
1256	58	2010	63	rilotumumab	872514-65-3	mAbs	antineoplastic	NO					N/A
1257	59	2010	63	rontalizumab	948570-30-7	mAbs	immunomodulator	NO					N/A
1258	60	2010	63	semaglutide	910463-68-2	Biologicals	antidiabetic	YES	2017	2018	2018	2017	7
1259	61	2010	63	serdemetan	881202-45-5	Organic drugs	antineoplastic	NO					N/A
1260	62	2010	63	setileuton	910656-27-8	Organic drugs	antiasthmatic	NO					N/A
1261	63	2010	63	sifalimumab	1006877-41-3	mAbs	immunomodulator	NO					N/A
1262	64	2010	63	sonedenoson	131865-88-8	Organic drugs	adenosine receptor agonist	NO					N/A
1263	65	2010	63	sothrombomodulin alfa	151638-93-6	Biologicals	anticoagulant	NO					N/A
1264	66	2010	63	tafamidis	594839-88-0	Organic drugs	inhibitor of amyloid fibril deposition	YES	2019	2011	2013	2011	1
1265	67	2010	63	taliglucerase alfa	37228-64-1	Biologicals	enzyme	YES	2012			2012	2
1266	68	2010	63	tecarfarin	867257-26-9	Organic drugs	anticoagulant	NO					N/A
1267	69	2010	63	teglarinad chloride	432037-57-5	Organic drugs	antineoplastic	NO					N/A
1268	70	2010	63	teprotumumab	89957-37-9	mAbs	antineoplastic	YES	2020			2020	10
1269	71	2010	63	tipapkinogene sovacivec	1052105-48-2	ATMP	gene therapy product (antineoplasic)	NO					N/A
1270	72	2010	63	varfollitropin alfa	α subunit: 847420-37-5 B: 847420-38-6	Biologicals	follicle stimulating hormone	NO					N/A
1271	73	2010	63	velusetrag	866933-46-2	Organic drugs	prokinetic agent	NO					N/A
1272	74	2010	63	zaurategrast	455264-31-0	Organic drugs	non-steroid anti-inflammatory	NO					N/A
1273	75	2010	64	zibrofusidic acid	827603-95-2	Organic drugs	antibiotic	NO					N/A
1274	76	2010	64	afatinib	850140-72-6	Organic drugs	antineoplastic	YES	2013	2013	2014	2013	3
1275	77	2010	64	atagabalin	223445-75-8	Organic drugs	gabamimetic	NO					N/A
1276	78	2010	64	barasertib	722543-31-9	Organic drugs	antineoplastic	NO					N/A
1277	79	2010	64	benralizumab	1044511-01-4	mAbs	immunomodulator	YES	2017	2018	2018	2017	7
1278	80	2010	64	cabiotraxetan	451478-45-8	Other	therapeutic carrier	NO					N/A
1279	81	2010	64	canagliflozin	842133-18-0	Organic drugs	antidiabetic	YES	2013	2013	2014	2013	3
1280	82	2010	64	carotegrast	401904-75-4	Organic drugs	anti-inflammatory	NO					N/A
1281	83	2010	64	condoliase	9024-13-9	Biologicals	enzyme	YES			2018	2018	8
1282	84	2010	64	dalotuzumab	1005389-60-5	mAbs	antineoplastic	NO					N/A
1283	85	2010	64	danoprevir	916881-67-9	Organic drugs	antiviral	NO					N/A
1284	86	2010	64	derenofylline	251945-92-3	Organic drugs	adenosine receptor antagonist	NO					N/A
1285	87	2010	64	dilmapimod	444606-18-2	Organic drugs	immunomodulator	NO					N/A
1286	88	2010	64	dinaciclib	779353-01-4	Organic drugs	antineoplastic	NO					N/A
1287	89	2010	64	dipraglurant	872363-17-2	Organic drugs	glutamate receptor modulator	NO					N/A
1288	90	2010	64	duvoglustat	19130-96-2	Organic drugs	Pompe's disease therapy	NO					N/A
1289	91	2010	64	efatutazone	223132-37-4	Organic drugs	antineoplastic	NO					N/A
1290	92	2010	64	emicerfont	786701-13-1	Organic drugs	antidepressant	NO					N/A
1291	93	2010	64	florbetaben (18F)	902143-01-5	Other	diagnostic aid	YES	2014	2014		2014	4
1292	94	2010	64	foretinib	849217-64-7	Organic drugs	antineoplastic	NO					N/A
1293	95	2010	64	glembatumumab	1020264-78-1	mAbs	therapeutic carrier	NO					N/A
1294	96	2010	64	guaraprolose	39421-75-5	Other	pharmaceutical aid	NO					N/A
1295	97	2010	64	lasmiditan	439239-90-4	Organic drugs	serotonin agonist	YES	2019			2019	9
1296	98	2010	64	latrepirdine	3613-73-8	Organic drugs	antihistaminic, nootropic	NO					N/A
1297	99	2010	64	linifanib	796967-16-3	Organic drugs	antineoplastic	NO					N/A
1298	100	2010	64	lunacalcipol	250384-82-8	Organic drugs	vitamin D analogue	NO					N/A
1299	101	2010	64	mapracorat	887375-26-0	Organic drugs	anti-inflammatory	NO					N/A
1300	102	2010	64	marizomib	437742-34-2	Organic drugs	antineoplastic	NO					N/A
1301	103	2010	64	mavrilimumab	1085337-57-0	mAbs	immunomodulator	NO					N/A
1302	104	2010	64	moxetumomab pasudotox	1020748-57-5	Conjugates	antineoplastic	YES	2018			2018	8
1303	105	2010	64	narlaprevir	865466-24-6	Organic drugs	antiviral	NO					N/A
1304	106	2010	64	omadacycline	389139-89-3	Organic drugs	antibiotic	YES	2018			2018	8
1305	107	2010	64	omecamtiv mecarbil	873697-71-3	Organic drugs	positive inotropic	NO					N/A
1306	108	2010	64	plinabulin	714272-27-2	Organic drugs	antineoplastic	NO					N/A
1307	109	2010	64	pridopidine	346688-38-8	Organic drugs	antipsychotic	NO					N/A
1308	110	2010	64	raseglurant	757950-09-7	Organic drugs	glutamate receptor modulator	NO					N/A
1309	111	2010	64	remimazolam	308242-62-8	Organic drugs	anaesthetic	YES	2020		2020	2020	10
1310	112	2010	64	resminostat	864814-88-0	Organic drugs	antineoplastic	NO					N/A
1311	113	2010	64	revamilast	893555-90-3	Organic drugs	phosphodiesterase IV inhibitor	NO					N/A
1312	114	2010	64	rintatolimod	38640-92-5	DNA/RNA based therapies	immunomodulator	NO					N/A
1313	115	2010	64	secukinumab	875356-43-7 (H chain), 875356-44-8 (L chain)	mAbs	immunomodulator	YES	2015	2015	2014	2014	4
1314	116	2010	64	selexipag	475086-01-2	Organic drugs	prostanoid receptor agonist	YES	2015	2016	2016	2015	5
1315	117	2010	64	sotatercept	1001080-50-7	Biologicals	bone formation stimulant	NO					N/A
1316	118	2010	64	suvizumab	914257-21-9	mAbs	immunomodulator, antiviral	NO					N/A
1317	119	2010	64	tafoxiparin sodium	936084-30-9	Biologicals	heparin derivative	NO					N/A
1318	120	2010	64	tenifatecan	850728-18-6	Organic drugs	antineoplastic	NO					N/A
1319	121	2010	64	tideglusib	865854-05-3	Organic drugs	glycogen synthase kinase inhibitor	NO					N/A
1320	122	2010	64	tivozanib	475108-18-0	Organic drugs	antineoplastic	YES		2017		2017	7
1321	123	2010	64	tonapofylline	340021-17-2	Organic drugs	adenosine receptor antagonist	NO					N/A
1322	124	2010	64	topiroxostat	577778-58-6	Organic drugs	xanthine oxidase and xanthine dehydrogenase inhibitor	YES			2013	2013	3
1323	125	2010	64	tralokinumab	1044515-88-9	mAbs	immunomodulator	NO					N/A
1324	126	2010	64	varlitinib	845272-21-1	Organic drugs	antineoplastic	NO					N/A
1325	127	2010	64	veliparib	912444-00-9	Organic drugs	antineoplastic	NO					N/A
1326	128	2010	64	verucerfont	885220-61-1	Organic drugs	antidepressant	NO					N/A
1327	129	2010	64	volasertib	755038-65-4	Organic drugs	antineoplastic	NO					N/A
1328	130	2010	64	vonicog alfa	109319-16-6	Biologicals	blood coagulation factor	YES		2018	2020	2018	8
1329	131	2010	64	yttrium (90Y) clivatuzumab tetraxetan	943976-23-6	Conjugates	antineoplastic	NO					N/A
1330	132	2010	64	zoleprodolol	158599-53-2	Organic drugs	adrenoreceptor antagonist	NO					N/A
1331	1	2011	65	amuvatinib	850879-09-3	Organic drugs	antineoplastic	NO					N/A
1332	2	2011	65	anagliptin	739366-20-2	Organic drugs	antidiabetic	YES			2012	2012	1
1333	3	2011	65	atecegatran	917904-13-3	Organic drugs	thrombin inhibitor	NO					N/A
1334	4	2011	65	avibactam	1192500-31-4	Organic drugs	beta-lactamase inhibitor	YES	2015	2016		2015	4
1335	5	2011	65	bavisant	929622-08-2	Organic drugs	histamine H3 receptor antagonist	NO					N/A
1336	6	2011	65	bedaquiline	843663-66-1	Organic drugs	antibacterial	YES	2012	2014	2018	2012	1
1337	7	2011	65	brentuximab vedotin	914088-09-08	Conjugates	antineoplastic	YES	2011	2012	2014	2011	0
1338	8	2011	65	cenicriviroc	497223-25-3	Organic drugs	antiviral	NO					N/A
1339	9	2011	65	cobicistat	1004316-88-4	Organic drugs	cytochrome P450 3A4 (CYP3A4) inhibitor	YES	2014	2013	2013	2013	2
1340	10	2011	65	crizotinib	877399-52-5	Organic drugs	antineoplastic	YES	2011	2012	2012	2011	0
1341	11	2011	65	dacomitinib	1110813-31-4	Organic drugs	antineoplastic	YES	2018	2019	2019	2018	7
1342	12	2011	65	dexpramipexole	104632-28-2	Organic drugs	antioxidant	NO					N/A
1343	13	2011	65	drozitumab	912628-39-8	mAbs	antineoplastic	NO					N/A
1344	14	2011	65	dulaglutide	923950-08-7	Biologicals	antidiabetic	YES	2014	2014	2015	2014	3
1345	15	2011	65	eliglustat	491833-29-5	Organic drugs	glucosylceramide synthase inhibitor	YES	2014	2015	2015	2014	3
1346	16	2011	65	elpamotide	673478-49-4	Biologicals	immunological agent for active immunization	NO					N/A
1347	17	2011	65	ensituximab	1092658-06-4	mAbs	antineoplastic	NO					N/A
1348	18	2011	65	eteplirsen	1173755-55-9	DNA/RNA based therapies	treatment of Duchenne muscular distrophy	YES	2016			2016	5
1349	19	2011	65	fasitibant chloride	1157852-02-2	Organic drugs	bradykinin B2 receptor antagonist	NO					N/A
1350	20	2011	65	fedovapagon	347887-36-9	Organic drugs	vasopressine V2 receptor agonist	NO					N/A
1351	21	2011	65	florbetapir (18F)	956103-76-7	Other	diagnostic agent	YES	2012	2013	2016	2012	1
1352	22	2011	65	fluciclatide (18F)	879894-01-6	Other	radiodiagnostic agent	NO					N/A
1353	23	2011	65	fluciclovine (18F)	222727-39-1	Other	radiodiagnostic agent	YES	2016	2017		2016	5
1354	24	2011	65	flurpiridaz (18F)	863887-89-2	Other	radiodiagnostic agent	NO					N/A
1355	25	2011	65	foralumab	946415-64-1	mAbs	immunomodulator	NO					N/A
1356	26	2011	65	fosdevirine	1018450-26-4	Organic drugs	antiviral	NO					N/A
1357	27	2011	65	ganitumab	905703-97-1	mAbs	antineoplastic	NO					N/A
1358	28	2011	65	gataparsen	1065019-70-6	DNA/RNA based therapies	antineoplastic	NO					N/A
1359	29	2011	65	gemigliptin	911637-19-9	Organic drugs	antidiabetic	NO					N/A
1360	30	2011	65	iniparib	160003-66-7	Organic drugs	antineoplastic	NO					N/A
1361	31	2011	65	insulin tregopil	874442-57-6	Biologicals	antidiabetic	NO					N/A
1362	32	2011	65	ioflubenzamide	1214283-52-9	Organic drugs	radiopharmaceutical	NO					N/A
1363	33	2011	65	ioforminol	1095110-48-7	Other	radiodiagnostic agent	NO					N/A
1364	34	2011	65	ipragliflozin	761423-87-4	Organic drugs	antidiabetic	YES			2014	2014	3
1365	35	2011	65	itarnafloxin	865311-47-3	Organic drugs	antineoplastic	NO					N/A
1366	36	2011	65	itolizumab	1116433-11-4	mAbs	immunomodulator	NO					N/A
1367	37	2011	65	lorvotuzumab mertansine	1008106-64-6	Conjugates	antineoplastic	NO					N/A
1368	38	2011	65	maraciclatide	489427-17-0	Other	diagnostic agent	NO					N/A
1369	39	2011	65	metformin glycinate	121369-64-0	Organic drugs	antidiabetic	NO					N/A
1370	40	2011	65	mibampator	375345-95-2	Organic drugs	antipsychotic	NO					N/A
1371	41	2011	65	navitoclax	923564-51-6	Organic drugs	antineoplastic	NO					N/A
1372	42	2011	65	nonacog beta pegol	1175512-71-6	Biologicals	blood coagulation factor	YES		2017	2018	2017	6
1373	43	2011	65	obinutuzumab	949142-50-1	mAbs	immunomodulator	YES	2013	2014	2018	2013	2
1374	44	2011	65	olaratumab	1024603-93-7	mAbs	antineoplastic	YES	2016	2016		2016	5
1375	45	2011	65	olokizumab	1007223-17-7	mAbs	immunomodulator	NO					N/A
1376	46	2011	65	opicapone	923287-50-7	Organic drugs	antiparkinsonian	YES	2020	2016		2016	5
1377	47	2011	65	orantinib	252916-29-3	Organic drugs	antineoplastic	NO					N/A
1378	48	2011	65	oxelumab	1186098-83-8	mAbs	immunomodulator	NO					N/A
1379	49	2011	65	pegdinetanib	906450-24-6	Biologicals	antineoplastic	NO					N/A
1380	50	2011	65	peginesatide	1350810-60-4	Biologicals	antianaemic	YES	2012			2012	1
1381	51	2011	65	ponesimod	854107-55-4	Organic drugs	immunomodulator	NO					N/A
1382	52	2011	65	rezatomidine	847829-38-3	Organic drugs	α2-adrenoreceptor antagonist	NO					N/A
1383	53	2011	65	roledumab	1174008-79-7	mAbs	immunomodulator	NO					N/A
1384	54	2011	65	ruxolitinib	941678-49-5	Organic drugs	antineoplastic	YES	2011	2012	2014	2011	0
1385	55	2011	65	samalizumab	1073059-33-2	mAbs	antineoplastic	NO					N/A
1386	56	2011	65	simenepag	910562-15-1	Organic drugs	prostaglandin E2 receptor agonist	NO					N/A
1387	57	2011	65	somatropin pegol	1088845-67-3	Biologicals	growth hormone derivative	NO					N/A
1388	58	2011	65	taprenepag	752187-80-7	Organic drugs	prostaglandin E2 receptor agonist	NO					N/A
1389	59	2011	65	tedalinab	916591-01-0	Organic drugs	cannabinoid CB2 receptor agonist	NO					N/A
1390	60	2011	65	tegobuvir	1000787-75-6	Organic drugs	antiviral	NO					N/A
1391	61	2011	65	telapristone	198414-30-1	Organic drugs	progesterone receptor antagonist	NO					N/A
1392	62	2011	65	temanogrel	887936-68-7	Organic drugs	platelet aggregation inhibitor	NO					N/A
1393	63	2011	65	tiprelestat	820211-82-3	Biologicals	elastase inhibitor	NO					N/A
1394	64	2011	65	tivantinib	905854-02-6	Organic drugs	antineoplastic	NO					N/A
1395	65	2011	65	tofogliflozin	903565-83-3	Organic drugs	antidiabetic	YES			2014	2014	3
1396	66	2011	65	trastuzumab emtansine	1018448-65-1	Conjugates	antineoplastic	YES	2013	2013	2013	2013	2
1397	67	2011	65	ulimorelin	842131-33-3	Organic drugs	growth hormone release stimulating peptide	NO					N/A
1398	68	2011	65	umifenovir	131707-25-0	Organic drugs	antiviral	NO					N/A
1399	69	2011	65	umirolimus	851536-75-9	Organic drugs	immunosuppressant	NO					N/A
1400	70	2011	65	uridine triacetate	4105-38-8	Organic drugs	antidote	YES	2015			2015	4
1401	71	2011	65	vaniprevir	923590-37-8	Organic drugs	antiviral	YES			2014	2014	3
1402	72	2011	65	vemurafenib	918504-65-1	Organic drugs	antineoplastic	YES	2011	2012	2014	2011	0
1403	73	2011	65	verubulin	827031-83-4	Organic drugs	antineoplastic	NO					N/A
1404	74	2011	65	vidofludimus	717824-30-1	Organic drugs	immunosuppressant	NO					N/A
1405	75	2011	65	vilanterol	503068-34-6	Organic drugs	β2-adrenoreceptor agonist	YES	2013	2013	2013	2013	2
1406	76	2011	65	vipadenant	442908-10-3	Organic drugs	adenosine receptor antagonist	NO					N/A
1407	77	2011	65	vismodegib	879085-55-9	Organic drugs	antineoplastic	YES	2012	2013		2012	1
1408	78	2011	65	vorapaxar	618385-01-6	Organic drugs	platelet aggregation inhibitor	YES	2014	2015		2014	3
1409	79	2011	66	abediterol	915133-65-2	Organic drugs	β2-adrenoreceptor agonist	NO					N/A
1410	80	2011	66	adomiparin sodium	9041-08-01	Biologicals	anticoagulant	NO					N/A
1411	81	2011	66	aganepag	910562-18-4	Organic drugs	prostaglandin E2 receptor agonist	NO					N/A
1412	82	2011	66	alisertib	1028486-01-2	Organic drugs	antineoplastic	NO					N/A
1413	83	2011	66	alvelestat	848141-11-7	Organic drugs	elastase inhibitor	NO					N/A
1414	84	2011	66	amatuximab	931402-35-6	mAbs	antineoplastic	NO					N/A
1415	85	2011	66	arbaclofen	69308-37-8	Organic drugs	GABAB receptor agonist	NO					N/A
1416	86	2011	66	asfotase alfa	1174277-80-5	Biologicals	enzyme	YES	2015	2015	2015	2015	4
1417	87	2011	66	atinumab	1226761-65-4	mAbs	immunomodulator	NO					N/A
1418	88	2011	66	atopaxar	751475-53-3	Organic drugs	platelet aggregation inhibitor	NO					N/A
1419	89	2011	66	bisegliptin	862501-61-9	Organic drugs	antidiabetic	NO					N/A
1420	90	2011	66	burixafor	1191448-17-5	Organic drugs	chemokine CXCR 4 receptor antagonist	NO					N/A
1421	91	2011	66	cadazolid	1025097-10-2	Organic drugs	antibacterial	NO					N/A
1422	92	2011	66	carlumab	915404-94-3	mAbs	immunomodulator	NO					N/A
1423	93	2011	66	cenisertib	871357-89-0	Organic drugs	antineoplastic	NO					N/A
1424	94	2011	66	crolibulin	1000852-17-4	Organic drugs	antineoplastic	NO					N/A
1425	95	2011	66	darexaban	365462-23-3	Organic drugs	blood-coagulation factor Xa inhibitor	NO					N/A
1426	96	2011	66	delamanid	681492-22-8	Organic drugs	antibacterial	YES		2014	2014	2014	3
1427	97	2011	66	edivoxetine	1194508-25-2	Organic drugs	antidepressant	NO					N/A
1428	98	2011	66	efinaconazole	164650-44-6	Organic drugs	antifungal	YES	2014		2014	2014	3
1429	99	2011	66	egaptivon pegol	934868-74-3	DNA/RNA based therapies	anti-von Willebrand factor	NO					N/A
1430	100	2011	66	elobixibat	439087-18-0	Organic drugs	ileal bile acid transporter inhibitor	YES			2018	2018	7
1431	101	2011	66	elsiglutide	914009-84-0	Biologicals	antidiarrhoeal	NO					N/A
1432	102	2011	66	empagliflozin	864070-44-0	Organic drugs	antidiabetic	YES	2014	2014	2014	2014	3
1433	103	2011	66	enavatuzumab	62149-33-0	mAbs	antineoplastic	NO					N/A
1434	104	2011	66	enokizumab	909875-08-7	mAbs	antiasthmatic	NO					N/A
1435	105	2011	66	erteberel	533884-09-2	Organic drugs	beta estrogen receptor agonist	NO					N/A
1436	106	2011	66	etrolizumab	1044758-60-2	mAbs	immunomodulator	NO					N/A
1437	107	2011	66	florbenazine (18F)	956903-29-0	Other	diagnostic aid	NO					N/A
1438	108	2011	66	forigerimod	497156-60-2	Biologicals	immunomodulator	NO					N/A
1439	109	2011	66	fulranumab	902141-80-4	mAbs	nerve growth factor inhibitor	NO					N/A
1440	110	2011	66	gaxilose	14087-31-1	Other	diagnostic aid	NO					N/A
1441	111	2011	66	gevokizumab	1129435-60-4	mAbs	interleukin-1 β antagonist	NO					N/A
1442	112	2011	66	granotapide	594842-13-4	Organic drugs	antihyperlipidaemic	NO					N/A
1443	113	2011	66	icrucumab	1024603-92-6	mAbs	antineoplastic	NO					N/A
1444	114	2011	66	irosustat	288628-05-7	Organic drugs	antineoplastic	NO					N/A
1445	115	2011	66	ivacaftor	873054-44-5	Organic drugs	CFTR (Cystic fibrosis Transmembrane Regulator) channel activator	YES	2012	2012		2012	1
1446	116	2011	66	ixazomib	1072833-77-2	Organic drugs	antineoplastic	YES	2015	2016	2017	2015	4
1447	117	2011	66	lenvatinib	417716-92-8	Organic drugs	antineoplastic	YES	2015	2015	2015	2015	4
1448	118	2011	66	letaxaban	870262-90-1	Organic drugs	blood coagulation factor Xa inhibitor	NO					N/A
1449	119	2011	66	letermovir	917389-32-3	Organic drugs	antiviral	YES	2017	2018	2018	2017	6
1450	120	2011	66	levoglucose	921-60-8	Other	diagnostic aid	NO					N/A
1451	121	2011	66	linsitinib	867160-71-2	Organic drugs	antineoplastic	NO					N/A
1452	122	2011	66	luseogliflozin	898537-18-3	Organic drugs	antidiabetic	YES			2014	2014	3
1453	123	2011	66	lusutrombopag	1110766-97-6	Organic drugs	thrombopoietin receptor agonist	YES	2018	2019	2015	2015	4
1454	124	2011	66	mavoglurant	543906-09-8	Organic drugs	glutamate receptor antagonist	NO					N/A
1455	125	2011	66	mogamulizumab	1159266-37-1	mAbs	immunomodulator	YES	2018	2018	2012	2012	1
1456	126	2011	66	namilumab	1206681-39-1	mAbs	immunomodulator	NO					N/A
1457	127	2011	66	naronapride	860174-12-5	Organic drugs	dopamine receptor antagonist	NO					N/A
1458	128	2011	66	onartuzumab	1133766-06-9	mAbs	antineoplastic	NO					N/A
1459	129	2011	66	orteronel	566939-85-3	Organic drugs	antiandrogen	NO					N/A
1460	130	2011	66	pacritinib	937272-79-2	Organic drugs	antineoplastic	NO					N/A
1461	131	2011	66	plecanatide	467426-54-6	Biologicals	gastrointestinal agent	YES	2017			2017	6
1462	132	2011	66	pomaglumetad methionil	635318-55-7	Organic drugs	antipsychotic	NO					N/A
1463	133	2011	66	ponatinib	943319-70-8	Organic drugs	antineoplastic	YES	2012	2013	2016	2012	1
1464	134	2011	66	ponezumab	1178862-65-1	mAbs	human β-amyloid fibrils depository inhibitor	NO					N/A
1465	135	2011	66	pracinostat	929016-96-6	Organic drugs	antineoplastic	NO					N/A
1466	136	2011	66	quizartinib	950769-58-1	Organic drugs	antineoplastic	YES			2019	2019	8
1467	137	2011	66	radotinib	926037-48-1	Organic drugs	antineoplastic	NO					N/A
1468	138	2011	66	radretumab	1253180-81-2	mAbs	antineoplastic	NO					N/A
1469	139	2011	66	selurampanel	912574-69-7	Organic drugs	AMPA receptor antagonist	NO					N/A
1470	140	2011	66	setipiprant	866460-33-5	Organic drugs	prostanoid D2 receptor antagonist	NO					N/A
1471	141	2011	66	silmitasertib	1009820-21-6	Organic drugs	antineoplastic	NO					N/A
1472	142	2011	66	simoctocog alfa	1219013-68-9	Biologicals	blood coagulation factor	YES		2014		2014	3
1473	143	2011	66	talimogene laherparepvec	1187560-31-1	ATMP	gene therapy product (antineoplastic)	YES		2015		2015	4
1474	144	2011	66	tedizolid	856866-72-3	Organic drugs	antibiotic	YES	2014	2015	2018	2014	3
1475	145	2011	66	telotristat	1033805-28-5	Organic drugs	tryptophan hydroxylase inhibitor	YES	2017	2017		2017	6
1476	146	2011	66	tregalizumab	1207446-68-1	mAbs	immunomodulator	NO					N/A
1477	147	2011	66	turoctocog alfa	1192451-26-5	Biologicals	blood coagulation factor	YES		2013		2013	2
1478	148	2011	66	ublituximab	1174014-05-1	mAbs	antineoplastic	NO					N/A
1479	149	2011	66	urelumab	934823-49-1	mAbs	immunomodulator	NO					N/A
1480	150	2011	66	usistapide	403989-79-7	Organic drugs	antihyperlipidaemic	NO					N/A
1481	151	2011	66	vesencumab	1205533-60-3	mAbs	antineoplastic	NO					N/A
1482	152	2011	66	vidupiprant	1169483-24-2	Organic drugs	antiasthmatic	NO					N/A
1483	153	2011	66	vosaroxin	175414-77-4	Organic drugs	antineoplastic	NO					N/A
1484	1	2012	67	abexinostat	783355-60-2	Organic drugs	antineoplastic	NO					N/A
1485	2	2012	67	amilomotide	1238372-23-0	Biologicals	immunological agent for active immunization	NO					N/A
1486	3	2012	67	anivamersen	959716-29-1	DNA/RNA based therapies	anticoagulant inhibitor	NO					N/A
1487	4	2012	67	asunaprevir	630420-16-5	Organic drugs	antiviral	YES			2014	2014	2
1488	5	2012	67	atecegatran metoxil	433937-93-0	Organic drugs	thrombin inhibitor	NO					N/A
1489	6	2012	67	avagacestat	1146699-66-2	Organic drugs	gamma secretase inhibitor	NO					N/A
1490	7	2012	67	besifovir	441785-25-7	Organic drugs	antiviral	NO					N/A
1491	8	2012	67	bitopertin	845614-11-1	Organic drugs	neuroleptic	NO					N/A
1492	9	2012	67	blosozumab	1132758-87-2	mAbs	immunomodulator	NO					N/A
1493	10	2012	67	brodalumab	1174395-19-7	mAbs	immunomodulator	YES	2017	2017	2016	2016	4
1494	11	2012	67	cabozantinib	849217-68-1	Organic drugs	antineoplastic	YES	2012	2014	2020	2012	0
1495	12	2012	67	calaspargase pegol	941577-06-6	Biologicals	antineoplastic	YES	2018			2018	6
1496	13	2012	67	cantuzumab ravtansine	868747-45-9	Conjugates	antineoplastic	NO					N/A
1497	14	2012	67	ceftolozane	689293-68-3	Organic drugs	antibiotic	YES	2014	2015	2019	2014	2
1498	15	2012	67	cenderitide	507289-11-4	Biologicals	atrial natriuretic factor type substance	NO					N/A
1499	16	2012	67	cepeginterferon alfa-2b	1192706-52-7	Biologicals	immunomodulator	NO					N/A
1500	17	2012	67	conbercept	1227158-72-6	Biologicals	angiogenesis inhibitor	NO					N/A
1501	18	2012	67	crenezumab	1095207-05-8	mAbs	immunomodulator	NO					N/A
1502	19	2012	67	crenolanib	670220-88-9	Organic drugs	antineoplastic	NO					N/A
1503	20	2012	67	dabrafenib	1195765-45-7	Organic drugs	antineoplastic	YES	2013	2013	2016	2013	1
1504	21	2012	67	daclatasvir	1009119-64-5	Organic drugs	antiviral	YES	2015	2014	2014	2014	2
1505	22	2012	67	dalantercept	1186210-24-1	Biologicals	antineoplastic	NO					N/A
1506	23	2012	67	dasolampanel	503294-13-1	Organic drugs	AMPA receptor antagonist	NO					N/A
1507	24	2012	67	delanzomib	847499-27-8	Organic drugs	antineoplastic	NO					N/A
1508	25	2012	67	delcasertib	949100-39-4	Biologicals	protein kinase C inhibitor	NO					N/A
1509	26	2012	67	dolutegravir	1051375-16-6	Organic drugs	antiviral	YES	2013	2014	2014	2013	1
1510	27	2012	67	encaleret	787583-71-5	Organic drugs	antagonist of the G-protein coupled calcium sensing receptor	NO					N/A
1511	28	2012	67	epelsiban	872599-83-2	Organic drugs	oxytocin antagonist	NO					N/A
1512	29	2012	67	etoxybamide	66857-17-8	Organic drugs	sedative, hypnotic	NO					N/A
1513	30	2012	67	evacetrapib	1186486-62-3	Organic drugs	antihyperlipidaemic	NO					N/A
1514	31	2012	67	exeporfinium chloride	718638-68-7	Organic drugs	antibacterial	NO					N/A
1515	32	2012	67	fabomotizole	173352-21-1	Organic drugs	anxiolytic	NO					N/A
1516	33	2012	67	facinicline	677306-35-3	Organic drugs	nicotinic acetylcholine receptor partial agonist	NO					N/A
1517	34	2012	67	fiboflapon	936350-00-4	Organic drugs	5-lipoxygenase activating protein (FLAP) antagonist	NO					N/A
1518	35	2012	67	ficlatuzumab	1174900-84-5	mAbs	immunomodulator, antineoplastic	NO					N/A
1519	36	2012	67	galeterone	851983-85-2	Organic drugs	antiandrogen	NO					N/A
1520	37	2012	67	ganetespib	888216-25-9	Organic drugs	antineoplastic	NO					N/A
1521	38	2012	67	indatuximab ravtansine	1238517-16-2	Conjugates	immunomodulator, antineoplastic	NO					N/A
1522	39	2012	67	iofolastat	949575-24-0	Organic drugs	radiopharmaceutical	NO					N/A
1523	40	2012	67	irdabisant	1005402-19-6	Organic drugs	histamine H3 receptor antagonist	NO					N/A
1524	41	2012	67	ixekizumab	1143503-69-8	mAbs	immunomodulator	YES	2016	2016	2016	2016	4
1525	42	2012	67	ladarixin	849776-05-2	Organic drugs	interleukin 8 inhibitor	NO					N/A
1526	43	2012	67	lenomorelin	258279-04-8	Biologicals	growth hormone release-stimulating peptide	NO					N/A
1527	44	2012	67	lesinurad	878672-00-5	Organic drugs	urate transporter inhibitor	YES	2015	2016		2015	3
1528	45	2012	67	lexibulin	917111-44-5	Organic drugs	antineoplastic	NO					N/A
1529	46	2012	67	lipegfilgrastim	1117844-87-7	Biologicals	colony stimulating factor	YES		2013		2013	1
1530	47	2012	67	lorediplon	917393-39-6	Organic drugs	anxiolytic	NO					N/A
1531	48	2012	67	lumacaftor	936727-05-8	Organic drugs	CFTR (Cystic fibrosis Transmembrane Regulator) channel activator	YES	2015	2015		2015	3
1532	49	2012	67	lurbinectedin	497871-47-3	Organic drugs	antineoplastic	YES	2020			2020	8
1533	50	2012	67	melphalan flufenamide	380449-51-4	Organic drugs	alkylating agent	NO					N/A
1534	51	2012	67	mericitabine	940908-79-2	Organic drugs	antiviral	NO					N/A
1535	52	2012	67	milciclib	802539-81-7	Organic drugs	antineoplastic	NO					N/A
1536	53	2012	67	naldemedine	916072-89-4	Organic drugs	opioid receptor antagonist	YES	2017	2019	2017	2017	5
1537	54	2012	67	naloxegol	854601-70-0	Organic drugs	µ-opioid receptor antagonist	YES	2014	2014	2014	2014	2
1538	55	2012	67	narnatumab	1188275-92-4	mAbs	immunomodulator, antineoplastic	NO					N/A
1539	56	2012	67	navarixin	473727-83-2	Organic drugs	antinflammatory	NO					N/A
1540	57	2012	67	nelociguat	625115-52-8	Organic drugs	guanylate cyclase activator	NO					N/A
1541	58	2012	67	nintedanib	656247-17-5	Organic drugs	antineoplastic	YES	2014		2015	2014	2
1542	59	2012	67	nivocasan	908253-63-4	Organic drugs	caspase inhibitor	NO					N/A
1543	60	2012	67	oclacitinib	1208319-26-9	Veterinary drugs	antineoplastic (veterinary drug)	YES		2013		2013	1
1544	61	2012	67	olcorolimus	186752-78-3	Organic drugs	immunosuppressant	NO					N/A
1545	62	2012	67	ordopidine	871351-60-9	Organic drugs	antiparkinsonian	NO					N/A
1546	63	2012	67	ozoralizumab	1167985-17-2	mAbs	immunomodulator, anti-inflammatory	NO					N/A
1547	64	2012	67	pateclizumab	1202526-59-7	mAbs	immunomodulator	NO					N/A
1548	65	2012	67	pegadricase	1040753-26-1	Biologicals	enzyme	NO					N/A
1549	66	2012	67	peginterferon lambda-1a	914617-98-4	Biologicals	antiviral	NO					N/A
1550	67	2012	67	pegnivacogin	959716-28-0	DNA/RNA based therapies	anticoagulant	NO					N/A
1551	68	2012	67	pimasertib	1236699-92-5	Organic drugs	antineoplastic	NO					N/A
1552	69	2012	67	recoflavone	203191-10-0	Organic drugs	mucin production enhancer	NO					N/A
1553	70	2012	67	rucaparib	283173-50-2	Organic drugs	antineoplastic	YES	2016	2018		2016	4
1554	71	2012	67	safotibant	633698-99-4	Organic drugs	bradykinin receptor antagonist	NO					N/A
1555	72	2012	67	selepressin	876296-47-8	Biologicals	vasoconstrictor	NO					N/A
1556	73	2012	67	sepantronium bromide	781661-94-7	Organic drugs	antineoplastic	NO					N/A
1557	74	2012	67	serelaxin	99489-94-8	Biologicals	hormone	NO					N/A
1558	75	2012	67	seridopidine	883631-51-4	Organic drugs	antipsychotic	NO					N/A
1559	76	2012	67	simeprevir	923604-59-5	Organic drugs	antiviral	YES	2013	2014	2013	2013	1
1560	77	2012	67	siponimod	1230487-00-9	Organic drugs	immunomodulator	YES	2019	2020		2019	7
1561	78	2012	67	sirukumab	1194585-53-9	mAbs	immunomodulator	NO					N/A
1562	79	2012	67	solithromycin	760981-83-7	Organic drugs	antibiotic	NO					N/A
1563	80	2012	67	sprifermin	890058-52-3	Biologicals	fibroblast growth factor	NO					N/A
1564	81	2012	67	suvorexant	1030377-33-3	Organic drugs	orexin receptor antagonist	YES	2014		2014	2014	2
1565	82	2012	67	tabalumab	1143503-67-6	mAbs	immunomodulator	NO					N/A
1566	83	2012	67	tefinostat	914382-60-8	Organic drugs	antineoplastic	NO					N/A
1567	84	2012	67	tofacitinib	477600-75-2	Organic drugs	anti-inflammatory	YES	2012	2017	2013	2012	0
1568	85	2012	67	trametinib	871700-17-3	Organic drugs	antineoplastic	YES	2013	2014	2016	2013	1
1569	86	2012	67	upamostat	1191101-18-4	Organic drugs	antineoplastic	NO					N/A
1570	87	2012	67	vatelizumab	1238217-55-4	mAbs	immunomodulator	NO					N/A
1571	88	2012	68	deoxycholic acid	83-44-3	Organic drugs	endogenous bile salt	YES	2015			2015	3
1572	89	2012	68	florilglutamic acid (18F)	1196963-74-2	Other	diagnostic aid	NO					N/A
1573	90	2012	68	tiazotic acid	64679-65-8	Organic drugs	antioxidant	NO					N/A
1574	91	2012	68	amitifadine	410074-73-6	Organic drugs	antidepressant	NO					N/A
1575	92	2012	68	bamosiran	1337968-84-9	DNA/RNA based therapies	antiglaucoma	NO					N/A
1576	93	2012	68	brexpiprazole	913611-97-9	Organic drugs	antipsychotic	YES	2015	2018	2018	2015	3
1577	94	2012	68	buparlisib	944396-07-0	Organic drugs	antineoplastic	NO					N/A
1578	95	2012	68	camicinal	923565-21-3	Organic drugs	digestive agent	NO					N/A
1579	96	2012	68	caplacizumab	915810-67-2	mAbs	anti-von Willebrand factor	YES	2019	2018		2018	6
1580	97	2012	68	cerlapirdine	925448-93-7	Organic drugs	serotonin receptor antagonist	NO					N/A
1581	98	2012	68	dexmecamylamine	107538-05-6	Organic drugs	antidepressant	NO					N/A
1582	99	2012	68	drisapersen	1251830-50-8	DNA/RNA based therapies	treatment of Duchenne muscular dystrophy	NO					N/A
1583	100	2012	68	faldaprevir	801283-95-4	Organic drugs	antiviral	NO					N/A
1584	101	2012	68	flanvotumab	1188277-05-5	mAbs	antineoplastic	NO					N/A
1585	102	2012	68	follitropin gamma	1219693-73-8	Biologicals	follicle stimulating hormone	NO					N/A
1586	103	2012	68	gemcitabine elaidate	210829-30-4	Organic drugs	antineoplastic	NO					N/A
1587	104	2012	68	glycerol phenylbutyrate	611168-24-2	Organic drugs	urea cycle disorders	YES	2013	2015		2013	1
1588	105	2012	68	idursulfase beta	1271734-34-9	Biologicals	enzyme	NO					N/A
1589	106	2012	68	inclacumab	1256258-86-2	mAbs	antithrombotic	NO					N/A
1590	107	2012	68	lucerastat	141206-42-0	Organic drugs	ceramide glucosyltransferase inhibitor	NO					N/A
1591	108	2012	68	naltalimide	160359-68-2	Organic drugs	µ-opioid receptor partial agonist	NO					N/A
1592	109	2012	68	netazepide	155488-25-8	Organic drugs		NO					N/A
1593	110	2012	68	niraparib	1038915-60-4	Organic drugs	antineoplastic	YES	2017	2017		2017	5
1594	111	2012	68	ondelopran	676501-25-0	Organic drugs	opioid receptor antagonist	NO					N/A
1595	112	2012	68	patiromer calcium	1208912-84-8	Polymers	potassium binder	YES	2015	2017		2015	3
1596	113	2012	68	patritumab	1262787-83-6	mAbs	immunomodulator, antineoplastic	NO					N/A
1597	114	2012	68	plazomicin	1154757-24-0	Organic drugs	antibiotic	YES	2018			2018	6
1598	115	2012	68	pradigastat	956136-95-1	Organic drugs	antihyperlipidaemic	NO					N/A
1599	116	2012	68	pritelivir	348086-71-5	Organic drugs	antiviral	NO					N/A
1600	117	2012	68	quilizumab	1228538-47-3	mAbs	immunomodulator	NO					N/A
1601	118	2012	68	radavirsen	1228284-45-4	DNA/RNA based therapies	antiviral	NO					N/A
1602	119	2012	68	rafigrelide	1029711-88-3	Organic drugs	platelet aggregation inhibitor	NO					N/A
1603	120	2012	68	refametinib	923032-37-5	Organic drugs	antineoplastic	NO					N/A
1604	121	2012	68	rigosertib	592542-59-1	Organic drugs	antineoplastic	NO					N/A
1605	122	2012	68	riodipine	71653-63-9	Organic drugs		NO					N/A
1606	123	2012	68	romosozumab	909395-70-6	mAbs	immunomodulator	YES	2019	2019	2019	2019	7
1607	124	2012	68	samidorphan	852626-89-2	Organic drugs	opioid receptor agonist/antagonist	NO					N/A
1608	125	2012	68	sapitinib	848942-61-0	Organic drugs	antineoplastic	NO					N/A
1609	126	2012	68	sarilumab	1189541-98-7	mAbs	immunomodulator	YES	2017	2017	2017	2017	5
1610	127	2012	68	secretin human	108153-74-8	Other	diagnostic agent	YES	2004			2004	-8
1611	128	2012	68	selisistat	49843-98-3	Organic drugs	treatment of Huntington's disease	NO					N/A
1612	129	2012	68	setrobuvir	1071517-39-9	Organic drugs	antiviral	NO					N/A
1613	130	2012	68	sevuparin sodium	9041-08-01	Biologicals	anticoagulant	NO					N/A
1614	131	2012	68	solitomab	1005198-65-1	mAbs	immunomodulator, antineoplastic	NO					N/A
1615	132	2012	68	sovaprevir	1001667-23-7	Organic drugs	antiviral	NO					N/A
1616	133	2012	68	sutezolid	168828-58-8	Organic drugs	antibacterial	NO					N/A
1617	134	2012	68	tanzisertib	899805-25-5	Organic drugs	treatment of idiopathic pulmonary fibrosis	NO					N/A
1618	135	2012	68	tavaborole	174671-46-6	Organic drugs	antifungal	YES	2014			2014	2
1619	136	2012	68	tedatioxetine	508233-95-2	Organic drugs	antidepressant	NO					N/A
1620	137	2012	68	tipiracil	183204-74-2	Organic drugs	potentiator of antineoplastics	YES	2015	2016	2014	2014	2
1621	138	2012	68	tirasemtiv	1005491-05-3	Organic drugs	troponin activator	NO					N/A
1622	139	2012	68	tozadenant	870070-55-6	Organic drugs	adenosine receptor antagonist	NO					N/A
1623	140	2012	68	trebananib	894356-79-7	Biologicals	angiogenesis inhibitor	NO					N/A
1624	141	2012	68	trelagliptin	865759-25-7	Organic drugs	antidiabetic	YES			2015	2015	3
1625	142	2012	68	umeclidinium bromide	869113-09-7	Organic drugs	muscarinic receptor antagonist	YES	2013	2014	2015	2013	1
1626	143	2012	68	vapendavir	439085-51-5	Organic drugs	antiviral	NO					N/A
1627	144	2012	68	vonoprazan	881681-00-1	Organic drugs	acid pump inhibitor	YES			2014	2014	2
1628	145	2012	68	vortioxetine	508233-74-7	Organic drugs	antidepressant	YES	2013	2013	2019	2013	1
1629	1	2013	69	actoxumab	1245634-25-6	mAbs	immunomodulator	NO					N/A
1630	2	2013	69	aladorian	865433-00-7	Organic drugs	antiarrhythmic	NO					N/A
1631	3	2013	69	alirocumab	1245916-14-6	mAbs	immunomodulator	YES	2015	2015	2016	2015	2
1632	4	2013	69	antithrombin gamma	1311281-25-0	Biologicals	anticoagulant	YES			2015	2015	2
1633	5	2013	69	asudemotide	1018833-53-8	Biologicals	immunological agent for active immunization (antineoplastic)	NO					N/A
1634	6	2013	69	auriclosene	846056-87-9	Organic drugs	antimicrobial	NO					N/A
1635	7	2013	69	avatrombopag	570406-98-3	Organic drugs	thrombopoietin receptor agonist	YES	2018	2019		2018	5
1636	8	2013	69	balugrastim	527698-09-5	Biologicals	granulocyte colony stimulating factor	NO					N/A
1637	9	2013	69	baricitinib	1187594-09-7	Organic drugs	immunomodulator	YES	2018	2017	2017	2017	4
1638	10	2013	69	bevenopran	676500-67-7	Organic drugs	μ-opioid receptor antagonist	NO					N/A
1639	11	2013	69	bezlotoxumab	1246264-45-8	mAbs	immunomodulator	YES	2016	2017	2017	2016	3
1640	12	2013	69	birinapant	1260251-31-7	Organic drugs	ANTINEOPLASTIC	NO					N/A
1641	13	2013	69	blisibimod	1236126-45-6	Biologicals	immunomodulator	NO					N/A
1642	14	2013	69	burlulipase	1261982-91-5	Biologicals	enzyme	NO					N/A
1643	15	2013	69	cebranopadol	863513-91-1	Organic drugs	analgesic	NO					N/A
1644	16	2013	69	cindunistat	364067-22-1	Organic drugs	nitric oxide synthase inhibitor	NO					N/A
1645	17	2013	69	clazakizumab	1236278-28-6	mAbs	immunomodulator	NO					N/A
1646	18	2013	69	cobimetinib	934660-93-2	Organic drugs	antineoplastic	YES	2015	2015		2015	2
1647	19	2013	69	crisantaspase	1349719-22-7	Biologicals	antineoplastic	YES			2016	2016	3
1648	20	2013	69	dactolisib	915019-65-7	Organic drugs	antineoplastic	NO					N/A
1649	21	2013	69	danirixin	954126-98-8	Organic drugs	interleukin 8 inhibitor	NO					N/A
1650	22	2013	69	demcizumab	1243262-17-0	mAbs	immunomodulator, antineoplastic	NO					N/A
1651	23	2013	69	elbimilast	418794-42-0	Organic drugs	phosphodiesterase IV inhibitor	NO					N/A
1652	24	2013	69	elubrixin	688763-64-6	Organic drugs	interleukin 8 inhibitor	NO					N/A
1653	25	2013	69	empegfilgrastim	1192706-53-8	Biologicals	granulocyte colony stimulating factor	NO					N/A
1654	26	2013	69	enobosarm	841205-47-8	Organic drugs	androgen receptor agonist	NO					N/A
1655	27	2013	69	enoticumab	1192578-27-0	mAbs	immunomodulator, antineoplastic	NO					N/A
1656	28	2013	69	ensereptide	254433-51-7	Biologicals	cicatrisation promoter	NO					N/A
1657	29	2013	69	enzalutamide	915087-33-1	Organic drugs	antineoplastic	YES	2012	2013	2014	2012	-1
1658	30	2013	69	ertugliflozin	1210344-57-2	Organic drugs	antidiabetic	YES	2017	2018		2017	4
1659	31	2013	69	etirinotecan pegol	848779-32-8	Polymers	antineoplastic	NO					N/A
1660	32	2013	69	evogliptin	1222102-29-5	Organic drugs	antidiabetic	NO					N/A
1661	33	2013	69	fasiglifam	1000413-72-8	Organic drugs	antidiabetic	NO					N/A
1662	34	2013	69	fasinumab	1190239-42-9	mAbs	immunomodulator, analgesic	NO					N/A
1663	35	2013	69	firtecan pegol	946062-05-1	Polymers	antineoplastic	NO					N/A
1664	36	2013	69	fluralaner	864731-61-3	Veterinary drugs	antiparasitic (veterinary use)	YES		2014		2014	1
1665	37	2013	69	futuximab	1310460-85-5	mAbs	immunomodulator, antineoplastic	NO					N/A
1666	38	2013	69	giminabant	890033-57-5	Organic drugs	cannabinoid receptor antagonist (veterinary use)	NO					N/A
1667	39	2013	69	golvatinib	928037-13-2	Organic drugs	antineoplastic	NO					N/A
1668	40	2013	69	ibrutinib	936563-96-1	Organic drugs	antineoplastic	YES	2013	2014	2016	2013	0
1669	41	2013	69	idelalisib	870281-82-6	Organic drugs	antineoplastic	YES	2014	2014		2014	1
1670	42	2013	69	imgatuzumab	959963-46-3	mAbs	immunomodulator, antineoplastic	NO					N/A
1671	43	2013	69	insulin peglispro	1200440-65-8	Biologicals	antidiabetic	NO					N/A
1672	44	2013	69	lampalizumab	1278466-20-8	mAbs	immunomodulator	NO					N/A
1673	45	2013	69	latanoprostene bunod	860005-21-6	Organic drugs	antiglaucoma	YES	2017			2017	4
1674	46	2013	69	latromotide	1049674-65-8	Biologicals	immunological agent for active immunization (antineoplastic)	NO					N/A
1675	47	2013	69	lifitegrast	1025967-78-5	Organic drugs	non-steroidal anti-inflammatory	YES	2016			2016	3
1676	48	2013	69	ligelizumab	1322627-61-1	mAbs	immunomodulator	NO					N/A
1677	49	2013	69	lirilumab	1000676-41-4	mAbs	antineoplastic	NO					N/A
1678	50	2013	69	lomibuvir	1026785-55-6	Organic drugs	antiviral	NO					N/A
1679	51	2013	69	lucitanib	1058137-23-7	Organic drugs	antineoplastic	NO					N/A
1680	52	2013	69	momelotinib	1056634-68-4	Organic drugs	antineoplastic	NO					N/A
1681	53	2013	69	nivolumab	946414-94-4	mAbs	immunomodulator, antineoplastic	YES	2014	2015	2014	2014	1
1682	54	2013	69	ocaratuzumab	1169956-08-4	mAbs	immunomodulator, antineoplastic	NO					N/A
1683	55	2013	69	omarigliptin	1226781-44-7	Organic drugs	antidiabetic	YES			2015	2015	2
1684	56	2013	69	oprozomib	935888-69-0	Organic drugs	antineoplastic	NO					N/A
1685	57	2013	69	orticumab	1314241-10-5	mAbs	immunomodulator, anti-inflammatory	NO					N/A
1686	58	2013	69	parsatuzumab	1312797-14-0	mAbs	immunomodulator, antineoplastic	NO					N/A
1687	59	2013	69	pefcalcitol	381212-03-9	Organic drugs	antipsoriatic	NO					N/A
1688	60	2013	69	perakizumab	1331830-76-2	mAbs	immunomodulator, anti-inflammatory	NO					N/A
1689	61	2013	69	pictilisib	957054-30-7	Organic drugs	antineoplastic	NO					N/A
1690	62	2013	69	placulumab	945781-29-3	mAbs	immunomodulator, anti-inflammatory	NO					N/A
1691	63	2013	69	pocapavir	146949-21-5	Organic drugs	antiviral	NO					N/A
1692	64	2013	69	pradimotide	908587-83-7	Biologicals	immunological agent for active immunization (antineoplastic)	NO					N/A
1693	65	2013	69	quisinostat	875320-29-9	Organic drugs	antineoplastic	NO					N/A
1694	66	2013	69	rabusertib	911222-45-2	Organic drugs	antineoplastic	NO					N/A
1695	67	2013	69	relugolix	737789-87-6	Organic drugs	gonadotrophin releasing hormone (GnRH) antagonist	YES			2019	2019	6
1696	68	2013	69	rilimogene galvacirepvec	1225283-43-1	ATMP	gene therapy product (antineoplastic)	NO					N/A
1697	69	2013	69	rilimogene glafolivec	1225283-42-0	ATMP	gene therapy product (antineoplastic)	NO					N/A
1698	70	2013	69	rovatirelin	204386-76-5	Organic drugs	growth hormone release-stimulating peptide	NO					N/A
1699	71	2013	69	sebelipase alfa	1276027-63-4	Biologicals	enzyme replacement therapy	YES	2015	2015	2016	2015	2
1700	72	2013	69	senrebotase	1290102-81-6	Biologicals	enzyme	NO					N/A
1701	73	2013	69	sepranolone	516-55-2	Organic drugs	GABAA receptor antagonist	NO					N/A
1702	74	2013	69	simtuzumab	1318075-13-6	mAbs	immunomodulator	NO					N/A
1703	75	2013	69	sonidegib	956697-53-3	Organic drugs	antineoplastic	YES	2015	2015		2015	2
1704	76	2013	69	sonolisib	502632-66-8	Organic drugs	antineoplastic	NO					N/A
1705	77	2013	69	surotomycin	1233389-51-9	Biologicals	antibacterial	NO					N/A
1706	78	2013	69	technetium (99mTc) etarfolatide	479410-20-3	Other	radiodiagnostic agent	NO					N/A
1707	79	2013	69	tenapanor	1234423-95-0	Organic drugs	Na+ /H+ exchanger 3 (NHE3) inhibitor	YES	2019			2019	6
1708	80	2013	69	trabodenoson	871108-05-3	Organic drugs	adenosine A1 receptor agonist	NO					N/A
1709	81	2013	69	trempamotide	1018833-44-7	Biologicals	immunological agent for active immunization (antineoplastic)	NO					N/A
1710	82	2013	69	trenonacog alfa	1232401-60-3	Biologicals	blood coagulation factor	YES			2014	2014	1
1711	83	2013	69	trifarotene	895542-09-3	Organic drugs	keratolytic	YES	2019			2019	6
1712	84	2013	69	vercirnon	698394-73-9	Organic drugs	anti-inflammatory	NO					N/A
1713	85	2013	69	vintafolide	742092-03-1	Organic drugs	antineoplastic	NO					N/A
1714	86	2013	69	vocimagene amiretrorepvec	1300724-82-6	ATMP	gene therapy product (antineoplastic)	NO					N/A
1715	87	2013	69	vorsetuzumab	1165740-62-4	mAbs	immunomodulator, antineoplastic	NO					N/A
1716	88	2013	69	vorsetuzumab mafodotin	1165741-01-4	Conjugates	immunomodulator, antineoplastic	NO					N/A
1717	89	2013	69	zoptarelin doxorubicin	139570-93-7	Conjugates	antineoplastic	NO					N/A
1718	90	2013	70	abicipar pegol	1327278-94-3	Biologicals	angiogenesis inhibitor	NO					N/A
1719	91	2013	70	afoxolaner	1093861-60-9	Veterinary drugs	insecticide (veterinary drug)	YES		2014		2014	1
1720	92	2013	70	afuresertib	1047644-62-1	Organic drugs	antineoplastic	NO					N/A
1721	93	2013	70	albutrepenonacog alfa	1357448-54-4	Biologicals	blood coagulation factor	YES		2016	2016	2016	3
1722	94	2013	70	aldoxorubicin	1361644-26-9	Organic drugs	topoisomerase inhibitor, antineoplastic	NO					N/A
1723	95	2013	70	alectinib	1256580-46-7	Organic drugs	tyrosine kinase inhibitor, antineoplastic	YES	2015	2017	2014	2014	1
1724	96	2013	70	apitolisib	1032754-93-0	Organic drugs	antineoplastic	NO					N/A
1725	97	2013	70	belnacasan	273404-37-8	Organic drugs	caspase inhibitor	NO					N/A
1726	98	2013	70	bimagrumab	1356922-05-8	mAbs	myostatin inhibitor	NO					N/A
1727	99	2013	70	brilacidin	1224095-98-0	Organic drugs	antibiotic	NO					N/A
1728	100	2013	70	concizumab	1312299-39-0	mAbs	hemostatic agent	NO					N/A
1729	101	2013	70	copanlisib	1032568-63-0	Organic drugs	antineoplastic	YES	2017			2017	4
1730	102	2013	70	deferitazole	945635-15-4	Organic drugs	iron chelator	NO					N/A
1731	103	2013	70	deleobuvir	863884-77-9	Organic drugs	antiviral	NO					N/A
1732	104	2013	70	delparantag	872454-31-4	Organic drugs	heparins antidote	NO					N/A
1733	105	2013	70	dupilumab	1190264-60-8	mAbs	immunomodulator	YES	2017	2017	2018	2017	4
1734	106	2013	70	dusigitumab	1204390-13-5	mAbs	immunomodulator, antineoplastic	NO					N/A
1735	107	2013	70	elosulfase alfa	9025-60-9	Biologicals	enzyme	YES	2014	2014	2014	2014	1
1736	108	2013	70	emapticap pegol	1390630-22-4	DNA/RNA based therapies	immunomodulator	NO					N/A
1737	109	2013	70	emixustat	1141777-14-1	Organic drugs	retinol isomerase inhibitor	NO					N/A
1738	110	2013	70	entolimod	951628-22-1	Biologicals	immunomodulator	NO					N/A
1739	111	2013	70	eravacycline	1207283-85-9	Organic drugs	tetracycline antibiotic, bacteriostatic	YES	2018	2018		2018	5
1740	112	2013	70	evodenoson	844873-47-8	Organic drugs	adenosine receptor agonist	NO					N/A
1741	113	2013	70	evolocumab	1256937-27-5	mAbs	hypocholesterolemic	YES	2015	2015	2016	2015	2
1742	114	2013	70	fedratinib	936091-26-8	Organic drugs	tyrosine kinase inhibitor, antineoplastic	YES	2019			2019	6
1743	115	2013	70	filgotinib	1206161-97-8	Organic drugs	tyrosine kinase inhibitor, antineoplastic	NO					N/A
1744	116	2013	70	filorexant	1088991-73-4	Organic drugs	orexin receptor antagonist	NO					N/A
1745	117	2013	70	finerenone	1050477-31-0	Organic drugs	aldosterone receptor antagonist	NO					N/A
1746	118	2013	70	firtecan peglumer	1204768-03-5	Polymers	topoisomerase inhibitor, antineoplastic	NO					N/A
1747	119	2013	70	flortanidazole (18F)	1070878-86-2	Other	radiodiagnostic agent	NO					N/A
1748	120	2013	70	flotegatide (18F)	1010702-75-6	Other	radiodiagnostic agent	NO					N/A
1749	121	2013	70	fluorfenidine (18F)	917894-12-3	Other	diagnostic aid	NO					N/A
1750	122	2013	70	flutriciclamide (18F)	1274863-98-7	Other	diagnostic aid	NO					N/A
1751	123	2013	70	gandotinib	1229236-86-5	Organic drugs	tyrosine kinase inhibitor, antineoplastic	NO					N/A
1752	124	2013	70	hemoglobin crosfumaril (bovine)	1360741-07-6	Biologicals	oxygen carrier	NO					N/A
1753	125	2013	70	ilorasertib	1227939-82-3	Organic drugs	antineoplastic	NO					N/A
1754	126	2013	70	ipatasertib	1001264-89-6	Organic drugs	antineoplastic	NO					N/A
1755	127	2013	70	lexaptepid pegol	1390631-57-8	DNA/RNA based therapies	antianaemic	NO					N/A
1756	128	2013	70	lodelcizumab	1355338-54-3	mAbs	antihypercholesterolemic agent	NO					N/A
1757	129	2013	70	luminespib	747412-49-3	Organic drugs	antineoplastic	NO					N/A
1758	130	2013	70	molidustat	1154028-82-6	Organic drugs	antianaemic	NO					N/A
1759	131	2013	70	nesvacumab	1296818-77-3	mAbs	immunomodulator, antineoplastic	NO					N/A
1760	132	2013	70	nonacog gamma	181054-95-5	Biologicals	blood coagulation factor	YES		2014	2014	2014	1
1761	133	2013	70	olaptesed pegol	1390628-22-4	DNA/RNA based therapies	antineoplastic	NO					N/A
1762	134	2013	70	ompinamer	1359979-10-4	Polymers	detoxifying agent	NO					N/A
1763	135	2013	70	ozanezumab	1310680-64-8	mAbs	immunomodulator	NO					N/A
1764	136	2013	70	peginterferon beta-1a	1211327-92-2	Biologicals	immunomodulator	YES	2014	2014		2014	1
1765	137	2013	70	pexastimogene devacirepvec	1058624-46-6	ATMP	gene therapy product	NO					N/A
1766	138	2013	70	pidilizumab	1036730-42-3	mAbs	inmunomodulador	NO					N/A
1767	139	2013	70	pilaralisib	934526-89-3	Organic drugs	antineoplastic	NO					N/A
1768	140	2013	70	pinatuzumab vedotin	1313706-14-7	Conjugates	immunomodulator, antineoplastic	NO					N/A
1769	141	2013	70	piromelatine	946846-83-9	Organic drugs	melatonin analogue	NO					N/A
1770	142	2013	70	polatuzumab vedotin	1313206-42-6	Conjugates	immunomodulator, antineoplastic	YES	2019	2020		2019	6
1771	143	2013	70	poziotinib	1092364-38-9	Organic drugs	tyrosine kinase inhibitor, antineoplastic	NO					N/A
1772	144	2013	70	pritoxaximab	1351470-16-0	mAbs	immunomodulator	NO					N/A
1773	145	2013	70	ramatercept	1169766-01-1	Biologicals	immunosuppressant	NO					N/A
1774	146	2013	70	rebastinib	1020172-07-9	Organic drugs	tyrosine kinase inhibitor, antineoplastic	NO					N/A
1775	147	2013	70	recilisib	334969-03-8	Organic drugs	antineoplastic	NO					N/A
1776	148	2013	70	revexepride	219984-49-3	Organic drugs	serotonin receptor agonist, prokinetic agent	NO					N/A
1777	149	2013	70	roxadustat	808118-40-3	Organic drugs	antianaemic	YES			2019	2019	6
1778	150	2013	70	saroglitazar	495399-09-2	Organic drugs	peroxisome proliferator activating receptor (PPAR) agonist	NO					N/A
1779	151	2013	70	seribantumab	1334296-12-6	mAbs	immunomodulator, antineoplastic	NO					N/A
1780	152	2013	70	setoxaximab	1351470-17-1	mAbs	immunomodulator	NO					N/A
1781	153	2013	70	sofosbuvir	1190307-88-0	Organic drugs	antiviral	YES	2013	2014	2015	2013	0
1782	154	2013	70	tecemotide	221214-84-2	Biologicals	immunological agent for active immunization	NO					N/A
1783	155	2013	70	telmapitant	552292-58-7	Organic drugs	neurokinin NK1 receptor antagonist	NO					N/A
1784	156	2013	70	tildrakizumab	1326244-10-3	mAbs	immunomodulator	YES	2018	2018		2018	5
1785	157	2013	70	tomicorat	1027099-03-1	Organic drugs	anti-inflammatory	NO					N/A
1786	158	2013	70	turoctocog alfa pegol	1309086-46-1	Biologicals	blood coagulation factor	YES		2019	2019	2019	6
1787	159	2013	70	ulodesine	548486-59-5	Organic drugs	antihyperuricemic	NO					N/A
1788	160	2013	70	vibegron	1190389-15-1	Organic drugs	β3-adrenoreceptor agonist	YES			2018	2018	5
1789	161	2013	70	voxtalisib	934493-76-2	Organic drugs	antineoplastic	NO					N/A
1790	162	2013	70	zamicastat	1080028-80-3	Organic drugs	dopamine β-mono-oxygenase inhibitor	NO					N/A
1791	1	2014	71	abaloparatide	247062-33-5	Biologicals	parathyroid hormone analogue	YES	2017			2017	3
1792	2	2014	71	abecomotide	907596-50-3	Biologicals	immunological agents for active immunization (antineoplastic)	NO					N/A
1793	3	2014	71	abituzumab	1105038-73-0	mAbs	immunomodulator, antineoplastic	NO					N/A
1794	4	2014	71	acalisib	870281-34-8	Organic drugs	antineoplastic	NO					N/A
1795	5	2014	71	aftobetin	1208971-05-4	Other	diagnostic aid	NO					N/A
1796	6	2014	71	alicdamotide	1201327-17-4	Biologicals	immunological agents for active immunization (antineoplastic)	NO					N/A
1797	7	2014	71	anetumab ravtansine	1375258-01-7	Conjugates	immunomodulator, antineoplastic	NO					N/A
1798	8	2014	71	anifrolumab	1326232-46-5	mAbs	immunomodulator	NO					N/A
1799	9	2014	71	artefenomel	1029939-86-3	Organic drugs	antimalarial	NO					N/A
1800	10	2014	71	asapiprant	932372-01-5	Organic drugs	prostaglandin receptors antagonist	NO					N/A
1801	11	2014	71	axelopran	949904-48-7	Organic drugs	μ-opioid receptor antagonist	NO					N/A
1802	12	2014	71	basimglurant	802906-73-6	Organic drugs	metabotropic glutamate receptor antagonist	NO					N/A
1803	13	2014	71	binimetinib	606143-89-9	Organic drugs	tyrosine kinase inhibitor, antineoplastic	YES	2018	2018	2019	2018	4
1804	14	2014	71	ceralifimod	891859-12-4	Organic drugs	immunomodulator	NO					N/A
1805	15	2014	71	ceritinib	1032900-25-6	Organic drugs	tyrosine kinase inhibitor, antineoplastic	YES	2014	2015	2016	2014	0
1806	16	2014	71	codrituzumab	1365267-33-9	mAbs	antineoplastic	NO					N/A
1807	17	2014	71	coltuximab ravtansine	1269764-99-9	Conjugates	immunomodulator, antineoplastic	NO					N/A
1808	18	2014	71	damoctocog alfa pegol	1363853-26-2	Biologicals	blood coagulation factor	YES		2018	2018	2018	4
1809	19	2014	71	dasabuvir	1132935-63-7	Organic drugs	antiviral	YES	2014	2015		2014	0
1810	20	2014	71	decoglurant	911115-16-7	Organic drugs	metabotropic glutamate receptor antagonist	NO					N/A
1811	21	2014	71	dianexin	1352413-49-0	Biologicals	anti-inflammatory	NO					N/A
1812	22	2014	71	dinutuximab	1363687-32-4	mAbs	immunomodulator, antineoplastic	YES	2015	2015		2015	1
1813	23	2014	71	doravirine	1338225-97-0	Organic drugs	antiviral	YES	2018	2018	2020	2018	4
1814	24	2014	71	eldelumab	946414-98-8	mAbs	immunomodulator	NO					N/A
1815	25	2014	71	eluxadoline	864821-90-9	Organic drugs	antidiarrheal	YES	2015	2016		2015	1
1816	26	2014	71	encorafenib	1269440-17-6	Organic drugs	antineoplastic	YES	2018	2018	2019	2018	4
1817	27	2014	71	enfortumab vedotin	1346452-25-2	Conjugates	immunomodulator, antineoplastic	YES	2019			2019	5
1818	28	2014	71	fevipiprant	872365-14-5	Organic drugs	antiasthmatic	NO					N/A
1819	29	2014	71	filanesib	885060-09-3	Organic drugs	antineoplastic	NO					N/A
1820	30	2014	71	galunisertib	700874-72-2	Organic drugs	antineoplastic	NO					N/A
1821	31	2014	71	guselkumab	1350289-85-8	mAbs	immunomodulator, anti-inflammatory	YES	2017	2017	2018	2017	3
1822	32	2014	71	idarucizumab	1362509-93-0	mAbs	immunomodulator	YES	2015	2015	2016	2015	1
1823	33	2014	71	ipafricept	1391727-24-4	Biologicals	antineoplastic	NO					N/A
1824	34	2014	71	ledipasvir	1256388-51-8	Organic drugs	antiviral	YES	2014	2014	2015	2014	0
1825	35	2014	71	lexanopadol	1357348-09-4	Organic drugs	analgesic	NO					N/A
1826	36	2014	71	liafensine	1198790-53-2	Organic drugs	antidepressant	NO					N/A
1827	37	2014	71	margetuximab	1350624-75-7	mAbs	immunomodulator, antineoplastic	NO					N/A
1828	38	2014	71	mavatrep	956274-94-5	Organic drugs	non-opioid analgesic	NO					N/A
1829	39	2014	71	methylsamidorphan chloride	1118885-67-8	Organic drugs	opioid analgesic	NO					N/A
1830	40	2014	71	mirogabalin	1138245-13-2	Organic drugs	gabamimetic agent	YES			2019	2019	5
1831	41	2014	71	nebotermin	246539-15-1	Biologicals	growth factor	NO					N/A
1832	42	2014	71	nobiprostolan	120373-67-3	Organic drugs	prostaglandin PGF2α analogue	NO					N/A
1833	43	2014	71	ombitasvir	1258226-87-7	Organic drugs	antiviral	YES	2014	2015	2015	2014	0
1834	44	2014	71	ontuxizumab	946415-62-9	mAbs	antineoplastic	NO					N/A
1835	45	2014	71	oreptacog alfa (activated)	1360054-92-7	Biologicals	blood coagulation factor	NO					N/A
1836	46	2014	71	paclitaxel trevatide	1075214-55-9	Conjugates	antineoplastic	NO					N/A
1837	47	2014	71	palbociclib	571190-30-2	Organic drugs	kinase inhibitor, antineoplastic	YES	2015	2016	2017	2015	1
1838	48	2014	71	panulisib	1356033-60-7	Organic drugs	antineoplastic	NO					N/A
1839	49	2014	71	patisiran	1420706-45-1	DNA/RNA based therapies	transthyretin protein synthesis inhibitor	YES	2018	2018	2019	2018	4
1840	50	2014	71	pegbovigrastim	1363409-60-2	Veterinary drugs	granulocyte colony stimulating factor (veterinary use)	YES		2015		2015	1
1841	51	2014	71	pegteograstim	1329602-23-4	Biologicals	granulocyte colony stimulating factor	NO					N/A
1842	52	2014	71	pevonedistat	905579-51-3	Organic drugs	antineoplastic	NO					N/A
1843	53	2014	71	ralimetinib	862505-00-8	Organic drugs	tyrosine kinase inhibitor, antineoplastic	NO					N/A
1844	54	2014	71	remeglurant	1309783-00-3	Organic drugs	metabotropic glutamate receptor antagonist	NO					N/A
1845	55	2014	71	ricolinostat	1316214-52-4	Organic drugs	histone deacetylase inhibitor, antineoplastic	NO					N/A
1846	56	2014	71	rimegepant	1289023-67-1	Organic drugs	calcitonin gene-related peptide (CGRP) receptor antagonist	YES	2020			2020	6
1847	57	2014	71	ripasudil	223645-67-8	Organic drugs	antiglaucoma	YES			2014	2014	0
1848	58	2014	71	riviciclib	920113-02-6	Organic drugs	kinase inhibitor, antineoplastic	NO					N/A
1849	59	2014	71	rivipansel	927881-99-0	Organic drugs	cell adhesion inhibitor	NO					N/A
1850	60	2014	71	roniciclib	1223498-69-8	Organic drugs	kinase inhibitor, antineoplastic	NO					N/A
1851	61	2014	71	ropeginterferon alfa-2b	1335098-50-4	Biologicals	immunomodulator	YES		2019		2019	5
1852	62	2014	71	sacubitril	149709-62-6	Organic drugs	endopeptidase inhibitor	YES	2015	2015		2015	1
1853	63	2014	71	sarecycline	1035654-66-0	Organic drugs	tetracycline antibiotic, bacteriostatic	YES	2018			2018	4
1854	64	2014	71	sarsagenin	126-19-2	Organic drugs	neuroprotectant	NO					N/A
1855	65	2014	71	sisapronil	856225-89-3	Veterinary drugs	antiparasitic (veterinary use)	NO					N/A
1856	66	2014	71	smilagenin	126-18-1	Organic drugs	neuroprotectant	NO					N/A
1857	67	2014	71	tanurmotide	907596-28-5	Biologicals	immunological agents for active immunization (antineoplastic)	NO					N/A
1858	68	2014	71	tarextumab	1359940-55-8	mAbs	antineoplastic	NO					N/A
1859	69	2014	71	taselisib	1282512-48-4	Organic drugs	antineoplastic	NO					N/A
1860	70	2014	71	technetium (99mTc) trofolastat chloride	1333117-95-5	Other	radiolabelled diagnostic agent	NO					N/A
1861	71	2014	71	topsalysin	917121-25-6	Biologicals	antineoplastic	NO					N/A
1862	72	2014	71	tosatoxumab	1374419-41-6	mAbs	immunomodulator	NO					N/A
1863	73	2014	71	tovetumab	1243266-04-7	mAbs	antineoplastic	NO					N/A
1864	74	2014	71	ubrogepant	1374248-77-7	Organic drugs	calcitonin gene-related peptide (CGRP) receptor antagonist	YES	2019			2019	5
1865	75	2014	71	valbenazine	1025504-45-3	Organic drugs	vesicular monoamine transporter inhibitor	YES	2017			2017	3
1866	76	2014	71	vantictumab	1345009-45-1	mAbs	antineoplastic	NO					N/A
1867	77	2014	71	vatiquinone	1213269-98-7	Organic drugs	antioxidant	NO					N/A
1868	78	2014	71	vedroprevir	1098189-15-1	Organic drugs	antiviral	NO					N/A
1869	79	2014	71	vericiguat	1350653-20-1	Organic drugs	guanylate cyclase activator, vasodilator	NO					N/A
1870	80	2014	71	vilaprisan	1262108-14-4	Organic drugs	progesterone receptor antagonist	NO					N/A
1871	81	2014	71	voruciclib	1000023-04-0	Organic drugs	kinase inhibitor, antineoplastic	NO					N/A
1872	82	2014	72	abametapir	1762-34-1	Organic drugs	chelating agent	YES	2020			2020	6
1873	83	2014	72	bempedoic acid	738606-46-7	Organic drugs	antihyperlipidaemic	YES	2020	2020		2020	6
1874	84	2014	72	aclerastide	227803-63-6	Biologicals	wound healing promoter	NO					N/A
1875	85	2014	72	aducanumab	1384260-65-4	mAbs	immunomodulator	NO					N/A
1876	86	2014	72	alpelisib	1217486-61-7	Organic drugs	antineoplastic	YES	2019			2019	5
1877	87	2014	72	andexanet alfa	1262449-58-0	Biologicals	factor Xa inhibitors’ neutralizing agent	YES		2019		2019	5
1878	88	2014	72	apabetalone	1044870-39-4	Organic drugs	antiatherosclerosis	NO					N/A
1879	89	2014	72	apatorsen	1002331-21-6	DNA/RNA based therapies	antineoplastic	NO					N/A
1880	90	2014	72	astodrimer	1379746-42-5	Biologicals	anti-infective	NO					N/A
1881	91	2014	72	batefenterol	743461-65-6	Organic drugs	bronchodilator	NO					N/A
1882	92	2014	72	bimekizumab	1418205-77-2	mAbs	immunomodulator	NO					N/A
1883	93	2014	72	bococizumab	1407495-02-6	mAbs	antihyperlipidaemic	NO					N/A
1884	94	2014	72	brincidofovir	444805-28-1	Organic drugs	antiviral	NO					N/A
1885	95	2014	72	canoctakin	1019859-03-0	Biologicals	anti-inflammatory	NO					N/A
1886	96	2014	72	censavudine	634907-30-5	Organic drugs	antiviral	NO					N/A
1887	97	2014	72	cimaglermin alfa	1350717-96-2	Biologicals	growth factor	NO					N/A
1888	98	2014	72	cipargamin	1193314-23-6	Organic drugs	antimalarial	NO					N/A
1889	99	2014	72	dapirolizumab pegol	1416147-64-2	mAbs	immunomodulator	NO					N/A
1890	100	2014	72	dasotraline	675126-05-3	Organic drugs	psychostimulant	NO					N/A
1891	101	2014	72	decernotinib	944842-54-0	Organic drugs	tyrosine kinase inhibitor, antineoplastic	NO					N/A
1892	102	2014	72	deldeprevir	1229626-28-1	Organic drugs	antiviral	NO					N/A
1893	103	2014	72	duligotuzumab	1314238-96-4	mAbs	immunomodulator, antineoplastic	NO					N/A
1894	104	2014	72	duvelisib	1201438-56-3	Organic drugs	antineoplastic, anti-inflammatory	YES	2018			2018	4
1895	105	2014	72	eftrenonacog alfa	1270012-74-2	Biologicals	blood coagulation factor	YES		2016	2014	2014	0
1896	106	2014	72	elbasvir	1370468-36-2	Organic drugs	antiviral	YES	2016	2016	2016	2016	2
1897	107	2014	72	entasobulin	501921-61-5	Organic drugs	β-tubulin polymerization inhibitor, antineoplastic	NO					N/A
1898	108	2014	72	entospletinib	1229208-44-9	Organic drugs	tyrosine kinase inhibitor, antineoplastic	NO					N/A
1899	109	2014	72	etiguanfacine	1346686-31-4	Organic drugs	α2-adrenoreceptor agonist	NO					N/A
1900	110	2014	72	ferric derisomaltose	1345510-43-1	Polymers	antianaemic	YES	2020			2020	6
1901	111	2014	72	fimaporfin	1443547-43-0	Organic drugs	photosensitizer	NO					N/A
1902	112	2014	72	fletikumab	1357158-22-5	mAbs	immunomodulator	NO					N/A
1903	113	2014	72	fosravuconazole	351227-64-0	Organic drugs	antifungal	YES			2018	2018	4
1904	114	2014	72	gemilukast	1232861-58-3	Organic drugs	leukotriene receptor antagonist, antiasthmatic	NO					N/A
1905	115	2014	72	grapiprant	415903-37-6	Organic drugs	prostaglandin receptor antagonist	YES		2018		2018	4
1906	116	2014	72	grazoprevir	1350514-68-9	Organic drugs	antiviral	YES	2016	2016	2016	2016	2
1907	117	2014	72	icosabutate	1253909-57-7	Organic drugs	antihyperlipidaemic	NO					N/A
1908	118	2014	72	idalopirdine	467459-31-0	Organic drugs	serotonin receptor antagonist	NO					N/A
1909	119	2014	72	lefamulin	1061337-51-6	Organic drugs	antibiotic	YES	2019			2019	5
1910	120	2014	72	lerimazoline	54765-26-3	Organic drugs	sympathomimetic	NO					N/A
1911	121	2014	72	lifastuzumab vedotin	1401812-88-1	Conjugates	antineoplastic	NO					N/A
1912	122	2014	72	lotilaner	1369852-71-0	Veterinary drugs	insecticide (veterinary drug)	YES		2017		2017	3
1913	123	2014	72	lubabegron	391920-32-4	Organic drugs	β3-adrenoreceptor agonist (veterinary use)	NO					N/A
1914	124	2014	72	luspatercept	1373715-00-4	Biologicals	antianaemic	YES	2019	2020		2019	5
1915	125	2014	72	mipsagargin	1245732-48-2	Organic drugs	antineoplastic	NO					N/A
1916	126	2014	72	modotuximab	1310460-86-6	mAbs	immunomodulator, antineoplastic	NO					N/A
1917	127	2014	72	osilodrostat	928134-65-0	Organic drugs	11-β-hydroxylase inhibitor	YES	2020	2020		2020	6
1918	128	2014	72	otlertuzumab	1372645-37-8	mAbs	immunomodulator, antineoplastic	NO					N/A
1919	129	2014	72	pembrolizumab	1374853-91-4	mAbs	immunomodulator	YES	2014	2015	2016	2014	0
1920	130	2014	72	pexmetinib	945614-12-0	Organic drugs	antineoplastic	NO					N/A
1921	131	2014	72	pretomanid	187235-37-6	Organic drugs	antibacterial	YES	2019			2019	5
1922	132	2014	72	ralpancizumab	1407495-04-8	mAbs	antihyperlipidaemic	NO					N/A
1923	133	2014	72	relamorelin	661472-41-9	Organic drugs	growth hormone release-stimulating peptide	NO					N/A
1924	134	2014	72	ribuvaptan	1245620-47-6	Organic drugs	vasopressin receptor antagonist	NO					N/A
1925	135	2014	72	samatasvir	1312547-19-5	Organic drugs	antiviral	NO					N/A
1926	136	2014	72	selinexor	1393477-72-9	Organic drugs	antineoplastic	YES	2019			2019	5
1927	137	2014	72	sepetaprost	1262873-06-2	Organic drugs	antiglaucoma	NO					N/A
1928	138	2014	72	sofituzumab vedotin	1418200-58-4	Conjugates	antineoplastic	NO					N/A
1929	139	2014	72	sotagliflozin	1018899-04-1	Organic drugs	antidiabetic	YES		2019		2019	5
1930	140	2014	72	taladegib	1258861-20-9	Organic drugs	antineoplastic	NO					N/A
1931	141	2014	72	talazoparib	1207456-01-6	Organic drugs	antineoplastic	YES	2018	2019		2018	4
1932	142	2014	72	tilapertin	1000690-85-6	Organic drugs	antipsychotic	NO					N/A
1933	143	2014	72	ulocuplumab	1375830-34-4	mAbs	immunomodulator, antineoplastic	NO					N/A
1934	144	2014	72	veledimex	1093130-72-3	Organic drugs	immunostimulant	NO					N/A
1935	145	2014	72	verdinexor	1392136-43-4	Veterinary drugs	antineoplastic (veterinary drug)	NO					N/A
1936	146	2014	72	zastumotide	949885-73-8	Biologicals	immunological agent for active immunization, antineoplastic	NO					N/A
1937	1	2015	73	abrilumab	1342290-43-0	mAbs	immunomodulator	NO					N/A
1938	2	2015	73	acorafloxacin	878592-87-1	Organic drugs	antibacterial	NO					N/A
1939	3	2015	73	acumapimod	836683-15-9	Organic drugs	immunomodulator	NO					N/A
1940	4	2015	73	albenatide	1031700-39-6	Biologicals	antidiabetic	NO					N/A
1941	5	2015	73	asvasiran	870094-26-1	DNA/RNA based therapies	antiviral	NO					N/A
1942	6	2015	73	azeliragon	603148-36-3	Organic drugs	receptor for advanced glycation endproducts (RAGE) antagonist	NO					N/A
1943	7	2015	73	basmisanil	1159600-41-5	Organic drugs	GABAA receptor negative allosteric modulator	NO					N/A
1944	8	2015	73	beclabuvir	958002-33-0	Organic drugs	antiviral	YES			2016	2016	1
1945	9	2015	73	begelomab	1403744-56-8	mAbs	immunomodulator	NO					N/A
1946	10	2015	73	benzhydrocodone	1259440-61-3	Organic drugs	analgesic	YES	2018			2018	3
1947	11	2015	73	bradanicline	639489-84-2	Organic drugs	acetylcholine receptor agonist	NO					N/A
1948	12	2015	73	briciclib	865783-99-9	Organic drugs	antineoplastic	NO					N/A
1949	13	2015	73	brontictuzumab	1447814-75-6	mAbs	immunomodulator, antineoplastic	NO					N/A
1950	14	2015	73	butylphthalide	6066-49-5	Organic drugs	antioxidant	NO					N/A
1951	15	2015	73	cabotegravir	1051375-10-0	Organic drugs	antiviral	NO					N/A
1952	16	2015	73	capmatinib	1029712-80-8	Organic drugs	tyrosine kinase inhibitor, antineoplastic	YES	2020			2020	5
1953	17	2015	73	cefilavancin	722454-12-8	Organic drugs	antibiotic	NO					N/A
1954	18	2015	73	cerdulatinib	1198300-79-6	Organic drugs	tyrosine kinase inhibitor, antineoplastic	NO					N/A
1955	19	2015	73	cerliponase alfa	151662-36-1	Biologicals	enzyme	YES	2017	2017	2019	2017	2
1956	20	2015	73	dagrocorat	1044535-52-5	Organic drugs	glucocorticoid receptor agonist, anti-inflammatory	NO					N/A
1957	21	2015	73	dalazatide	1081110-69-1	Biologicals	immunomodulator	NO					N/A
1958	22	2015	73	dapaconazole	1269726-67-1	Organic drugs	antifungal	NO					N/A
1959	23	2015	73	defactinib	1073154-85-4	Organic drugs	tyrosine kinase inhibitor, antineoplastic	NO					N/A
1960	24	2015	73	denintuzumab mafodotin	1399672-02-6	Conjugates	immunomodulator, antineoplastic	NO					N/A
1961	25	2015	73	dianhydrogalactitol	23261-20-3	Organic drugs	DNA alkylating agent, antineoplastic	NO					N/A
1962	26	2015	73	diclofenac etalhyaluronate	1608089-20-8	Polymers	anti-inflammatory	NO					N/A
1963	27	2015	73	diridavumab	1393659-46-5	mAbs	immunomodulator, antiviral	NO					N/A
1964	28	2015	73	eflapegrastim	1384099-30-2	Biologicals	granulocyte colony stimulating factor	NO					N/A
1965	29	2015	73	efmoroctocog alfa	1270012-79-7	Biologicals	blood coagulation factor	YES		2015		2015	0
1966	30	2015	73	efpeglenatide	1296200-77-5	Biologicals	antidiabetic	NO					N/A
1967	31	2015	73	emactuzumab	1448221-67-7	mAbs	immunomodulator, antineoplastic	NO					N/A
1968	32	2015	73	emibetuzumab	1365287-97-3	mAbs	immunomodulator, antineoplastic	NO					N/A
1969	33	2015	73	enadenotucirev	1402042-02-7	ATMP	antineoplastic	NO					N/A
1970	34	2015	73	encenicline	550999-75-2	Organic drugs	acetylcholine receptor agonist	NO					N/A
1971	35	2015	73	esuberaprost	94132-88-4	Organic drugs	platelet aggregation inhibitor	NO					N/A
1972	36	2015	73	evofosfamide	918633-87-1	Organic drugs	alkylating agent, antineoplastic	NO					N/A
1973	37	2015	73	ferric maltol	33725-54-1	Organic drugs	antianaemic	YES	2019	2016		2016	1
1974	38	2015	73	filociclovir	632325-71-4	Organic drugs	antiviral	NO					N/A
1975	39	2015	73	firivumab	1443004-15-6	mAbs	immunomodulator, antiviral	NO					N/A
1976	40	2015	73	fosdagrocorat	1044535-58-1	Organic drugs	glucocorticoid receptor agonist, anti-inflammatory	NO					N/A
1977	41	2015	73	funapide	1259933-16-8	Organic drugs	analgesic, sodium channel inhibitor	NO					N/A
1978	42	2015	73	furaprevir	1435923-88-8	Organic drugs	antiviral	NO					N/A
1979	43	2015	73	gedatolisib	1197160-78-3	Organic drugs	antineoplastic	NO					N/A
1980	44	2015	73	glasdegib	1095173-27-5	Organic drugs	antineoplastic	YES	2018	2020		2018	3
1981	45	2015	73	idasanutlin	1229705-06-9	Organic drugs	antineoplastic	NO					N/A
1982	46	2015	73	imalumab	1430205-07-4	mAbs	immunomodulator, antineoplastic	NO					N/A
1983	47	2015	73	indoximod	110117-83-4	Organic drugs	immunomodulator, antineoplastic	NO					N/A
1984	48	2015	73	lemborexant	1369764-02-2	Biologicals	orexin receptor antagonist	YES	2019		2020	2019	4
1985	49	2015	73	lenzilumab	1229575-09-0	mAbs	immunomodulator	NO					N/A
1986	50	2015	73	lonoctocog alfa	1388129-63-2	Biologicals	blood coagulation factor	YES		2017	2017	2017	2
1987	51	2015	73	lulizumab pegol	1421830-13-8	mAbs	immunomodulator	NO					N/A
1988	52	2015	73	lumretuzumab	1448327-63-6	mAbs	immunomodulator, antineoplastic	NO					N/A
1989	53	2015	73	merotocin	1190083-57-8	Biologicals	oxytocin receptor agonist	NO					N/A
1990	54	2015	73	mibenratide	1239011-83-6	Biologicals	β1-adrenergic receptor analogue	NO					N/A
1991	55	2015	73	modimelanotide	926277-68-1	Biologicals	melanocortin receptor agonist	NO					N/A
1992	56	2015	73	mongersen	1443994-46-4	DNA/RNA based therapies	treatment of immune-inflammatory disorders	NO					N/A
1993	57	2015	73	napabucasin	83280-65-3	Organic drugs	antineoplastic	NO					N/A
1994	58	2015	73	odalasvir	1415119-52-6	Organic drugs	antiviral	NO					N/A
1995	59	2015	73	olipudase alfa	927883-84-9	Biologicals	enzyme	NO					N/A
1996	60	2015	73	omipalisib	1086062-66-9	Organic drugs	antineoplastic	NO					N/A
1997	61	2015	73	orilotimod	186087-26-3	Organic drugs	immunomodulator	NO					N/A
1998	62	2015	73	paritaprevir	1216941-48-8	Organic drugs	antiviral	YES	2014	2015	2015	2014	-1
1999	63	2015	73	pasotuxizumab	1442657-12-6	mAbs	immunomodulator, antineoplastic	NO					N/A
[truncated: 1,457 more rows]

## Sheet: Database_SCEs
total number of INN	numer of INN per year	Year of the Recommended INN list	Recommended list number	INN	CAS	Indication	Marketed (YES/NO)	FDA (year of approval)	EMA (year of approval)	PMDA (year of approval)	First year of approval	Approval latency (years)	CANSMILE	ISOSMILE	RDKITSMILES	#1	#2	#3	#4	#5	#6	#7	#8	#9	#10	#11	#12	#13	#14	#15	#16	#17	#18	#19	#20	#21	#22	#23	#24	#25	#26	#27	#28	#29	#30	#31	#32	#33	#34
1	1	2000	43	anidulafungin	166663-25-8	antifungal	YES	2006	2007		2006	6	CCCCCOC1=CC=C(C=C1)C2=CC=C(C=C2)C3=CC=C(C=C3)C(=O)NC4CC(C(NC(=O)C5C(C(CN5C(=O)C(NC(=O)C(NC(=O)C6CC(CN6C(=O)C(NC4=O)C(C)O)O)C(C(C7=CC=C(C=C7)O)O)O)C(C)O)C)O)O)O	CCCCCOC1=CC=C(C=C1)C2=CC=C(C=C2)C3=CC=C(C=C3)C(=O)N[C@H]4C[C@H]([C@H](NC(=O)[C@@H]5[C@H]([C@H](CN5C(=O)[C@@H](NC(=O)[C@@H](NC(=O)[C@@H]6C[C@H](CN6C(=O)[C@@H](NC4=O)[C@@H](C)O)O)[C@@H]([C@H](C7=CC=C(C=C7)O)O)O)[C@@H](C)O)C)O)O)O	CCCCCOc1ccc(cc1)c2ccc(cc2)c3ccc(cc3)C(=O)N[C@H]4C[C@H]([C@H](NC(=O)[C@@H]5[C@H]([C@H](CN5C(=O)[C@@H](NC(=O)[C@@H](NC(=O)[C@@H]6C[C@H](CN6C(=O)[C@@H](NC4=O)[C@@H](C)O)O)[C@@H]([C@H](c7ccc(cc7)O)O)O)[C@@H](C)O)C)O)O)O	118	0	0	0	0	58	7	17	0	0	0	0	0	0	0	0	0	0	0	0	0	0	0	0	0	0	0	0	0	0	0	0	0	0
2	2	2000	43	artenimol	81496-81-3	antimalarial	YES		2011		2011	11	CC1CCC2C(C(OC3C24C1CCC(O3)(OO4)C)O)C	C[C@@H]1CC[C@H]2[C@H]([C@@H](O[C@H]3[C@@]24[C@H]1CC[C@](O3)(OO4)C)O)C	C[C@@H]1CC[C@H]2[C@H]([C@@H](O[C@H]3[C@@]24[C@H]1CC[C@](O3)(OO4)C)O)C	31	0	0	0	0	15	0	5	0	0	0	0	0	0	0	0	0	0	0	0	0	0	0	0	0	0	0	0	0	0	0	0	0	0
3	3	2000	43	atizoram	135637-46-6		NO					N/A	COC1=C(C=C(C=C1)C2CNC(=O)NC2)OC3CC4CCC3C4	COC1=C(C=C(C=C1)C2CNC(=O)NC2)O[C@H]3C[C@@H]4CC[C@H]3C4	COc1c(cc(cc1)C2CNC(=O)NC2)O[C@H]3C[C@@H]4CC[C@H]3C4	33	0	0	0	0	18	2	3	0	0	0	0	0	0	0	0	0	0	0	0	0	0	0	0	0	0	0	0	0	0	0	0	0	0
4	4	2000	43	atliprofen	678173-92-7		NO					N/A	CC(C1=CC=C(C=C1)C2=CSC=C2)C(=O)O	CC(C1=CC=C(C=C1)C2=CSC=C2)C(=O)O	CC(c1ccc(cc1)c2cscc2)C(=O)O	21	0	0	0	0	13	0	2	0	0	0	0	0	0	0	1	0	0	0	0	0	0	0	0	0	0	0	0	0	0	0	0	0	0
5	5	2000	43	beclamide	501-68-8		NO					N/A	C1=CC=C(C=C1)CNC(=O)CCCl	C1=CC=C(C=C1)CNC(=O)CCCl	c1ccc(cc1)CNC(=O)CCCl	18	0	0	0	0	10	1	1	0	0	0	0	0	0	0	0	1	0	0	0	0	0	0	0	0	0	0	0	0	0	0	0	0	0
6	6	2000	43	bexlosteride	148905-78-6	antineoplastic	NO					N/A	CN1C2CCC3=C(C2CCC1=O)C=CC(=C3)Cl	CN1[C@@H]2CCC3=C([C@H]2CCC1=O)C=CC(=C3)Cl	CN1[C@@H]2CCc3c(ccc(c3)Cl)[C@H]2CCC1=O	21	0	0	0	0	14	1	1	0	0	0	0	0	0	0	0	1	0	0	0	0	0	0	0	0	0	0	0	0	0	0	0	0	0
7	7	2000	43	bicifadine	71195-57-8		NO					N/A	CC1=CC=C(C=C1)C23CC2CNC3	CC1=CC=C(C=C1)C23CC2CNC3	Cc1ccc(cc1)C23CC2CNC3	21	0	0	0	0	12	1	0	0	0	0	0	0	0	0	0	0	0	0	0	0	0	0	0	0	0	0	0	0	0	0	0	0	0
8	8	2000	43	bornelone	2226-11-1		NO					N/A	CC(=O)C=CC=C1C2CCC(C2)C1(C)C	CC(=O)/C=C/C=C\1/C2CCC(C2)C1(C)C	CC(=O)C=CC=C1C2CCC(C2)C1(C)C	25	0	0	0	0	14	0	1	0	0	0	0	0	0	0	0	0	0	0	0	0	0	0	0	0	0	0	0	0	0	0	0	0	0
9	9	2000	43	cadrofloxacin	153808-85-6	antibacterial	NO					N/A	CC1CN(CCN1)C2=C(C=C3C(=C2OC(F)F)N(C=C(C3=O)C(=O)O)C4CC4)F	C[C@H]1CN(CCN1)C2=C(C=C3C(=C2OC(F)F)N(C=C(C3=O)C(=O)O)C4CC4)F	C[C@H]1CN(CCN1)c2c(cc3c(c2OC(F)F)n(cc(c3=O)C(=O)O)C4CC4)F	27	0	0	0	0	19	3	4	3	0	0	0	0	0	0	0	0	0	0	0	0	0	0	0	0	0	0	0	0	0	0	0	0	0
10	10	2000	43	cefmatilen	140128-74-1	antibiotic	NO					N/A	C1C(=C(N2C(S1)C(C2=O)NC(=O)C(=NO)C3=CSC(=N3)N)C(=O)O)SCSC4=NNN=C4	C1C(=C(N2[C@H](S1)[C@@H](C2=O)NC(=O)/C(=N/O)/C3=CSC(=N3)N)C(=O)O)SCSC4=NNN=C4	C1C(=C(N2[C@H](S1)[C@@H](C2=O)NC(=O)C(=NO)c3csc(n3)N)C(=O)O)SCSc4n[nH]nc4	22	0	0	0	0	15	8	5	0	0	0	0	0	0	0	4	0	0	0	0	0	0	0	0	0	0	0	0	0	0	0	0	0	0
11	11	2000	43	ciadox	65884-46-0		NO					N/A	C1=CC=C2C(=C1)[N+](=CC(=[N+]2[O-])C=NNC(=O)CC#N)[O-]	C1=CC=C2C(=C1)[N+](=CC(=[N+]2[O-])C=NNC(=O)CC#N)[O-]	c1ccc2c(c1)[n+](cc([n+]2[O-])C=NNC(=O)CC#N)[O-]	16	0	0	0	0	12	5	3	0	0	0	0	0	0	0	0	0	0	0	0	0	0	0	0	0	0	0	0	0	0	0	0	0	0
12	12	2000	43	cipemastat	190648-49-8	matrix metalloproteinase inhibitor, antirheumatic	NO					N/A	CC1(C(=O)N(C(=O)N1C)CC(C(CC2CCCC2)C(=O)N3CCCCC3)C(=O)NO)C	CC1(C(=O)N(C(=O)N1C)C[C@@H]([C@@H](CC2CCCC2)C(=O)N3CCCCC3)C(=O)NO)C	CC1(C(=O)N(C(=O)N1C)C[C@@H]([C@@H](CC2CCCC2)C(=O)N3CCCCC3)C(=O)NO)C	41	0	0	0	0	22	4	5	0	0	0	0	0	0	0	0	0	0	0	0	0	0	0	0	0	0	0	0	0	0	0	0	0	0
13	13	2000	43	cloperastine	3703-76-2		NO					N/A	C1CCN(CC1)CCOC(C2=CC=CC=C2)C3=CC=C(C=C3)Cl	C1CCN(CC1)CCOC(C2=CC=CC=C2)C3=CC=C(C=C3)Cl	C1CCN(CC1)CCOC(c2ccccc2)c3ccc(cc3)Cl	34	0	0	0	0	20	1	1	0	0	0	0	0	0	0	0	1	0	0	0	0	0	0	0	0	0	0	0	0	0	0	0	0	0
14	14	2000	43	clorexolone	2127-01-7		NO					N/A	C1CCC(CC1)N2CC3=CC(=C(C=C3C2=O)S(=O)(=O)N)Cl	C1CCC(CC1)N2CC3=CC(=C(C=C3C2=O)S(=O)(=O)N)Cl	C1CCC(CC1)N2Cc3cc(c(cc3C2=O)S(=O)(=O)N)Cl	20	0	0	0	0	14	2	3	0	0	0	0	0	0	0	1	1	0	0	0	0	0	0	0	0	0	0	0	0	0	0	0	0	0
15	15	2000	43	cloroperone	61764-61-2		NO					N/A	C1CN(CCC1C(=O)C2=CC=C(C=C2)Cl)CCCC(=O)C3=CC=C(C=C3)F	C1CN(CCC1C(=O)C2=CC=C(C=C2)Cl)CCCC(=O)C3=CC=C(C=C3)F	C1CN(CCC1C(=O)c2ccc(cc2)Cl)CCCC(=O)c3ccc(cc3)F	32	0	0	0	0	22	1	2	1	0	0	0	0	0	0	0	1	0	0	0	0	0	0	0	0	0	0	0	0	0	0	0	0	0
16	16	2000	43	cresotamide	14008-60-7		NO					N/A	CC1=C(C(=CC=C1)C(=O)N)O	CC1=C(C(=CC=C1)C(=O)N)O	Cc1c(c(ccc1)C(=O)N)O	13	0	0	0	0	8	1	2	0	0	0	0	0	0	0	0	0	0	0	0	0	0	0	0	0	0	0	0	0	0	0	0	0	0
17	17	2000	43	difenidol	972-02-1		NO					N/A	C1CCN(CC1)CCCC(C2=CC=CC=C2)(C3=CC=CC=C3)O	C1CCN(CC1)CCCC(C2=CC=CC=C2)(C3=CC=CC=C3)O	C1CCN(CC1)CCCC(c2ccccc2)(c3ccccc3)O	38	0	0	0	0	21	1	1	0	0	0	0	0	0	0	0	0	0	0	0	0	0	0	0	0	0	0	0	0	0	0	0	0	0
18	18	2000	43	diosmin	520-27-4		NO					N/A	CC1C(C(C(C(O1)OCC2C(C(C(C(O2)OC3=CC(=C4C(=C3)OC(=CC4=O)C5=CC(=C(C=C5)OC)O)O)O)O)O)O)O)O	C[C@H]1[C@@H]([C@H]([C@H]([C@@H](O1)OC[C@@H]2[C@H]([C@@H]([C@H]([C@@H](O2)OC3=CC(=C4C(=C3)OC(=CC4=O)C5=CC(=C(C=C5)OC)O)O)O)O)O)O)O)O	C[C@H]1[C@@H]([C@H]([C@H]([C@@H](O1)OC[C@@H]2[C@H]([C@@H]([C@H]([C@@H](O2)Oc3cc(c4c(c3)oc(cc4=O)c5cc(c(cc5)OC)O)O)O)O)O)O)O)O	56	0	0	0	0	28	0	15	0	0	0	0	0	0	0	0	0	0	0	0	0	0	0	0	0	0	0	0	0	0	0	0	0	0
19	19	2000	43	divabuterol	54592-27-7		NO					N/A	CC(C)(C)C(=O)OC1=CC(=CC(=C1)C(CNC(C)(C)C)O)OC(=O)C(C)(C)C	CC(C)(C)C(=O)OC1=CC(=CC(=C1)C(CNC(C)(C)C)O)OC(=O)C(C)(C)C	CC(C)(C)C(=O)Oc1cc(cc(c1)C(CNC(C)(C)C)O)OC(=O)C(C)(C)C	41	0	0	0	0	22	1	5	0	0	0	0	0	0	0	0	0	0	0	0	0	0	0	0	0	0	0	0	0	0	0	0	0	0
20	20	2000	43	eritrityl tetranitrate	7297-25-8		NO					N/A	C(C(C(CO[N+](=O)[O-])O[N+](=O)[O-])O[N+](=O)[O-])O[N+](=O)[O-]	C([C@H]([C@H](CO[N+](=O)[O-])O[N+](=O)[O-])O[N+](=O)[O-])O[N+](=O)[O-]	C([C@H]([C@H](CO[N+](=O)[O-])O[N+](=O)[O-])O[N+](=O)[O-])O[N+](=O)[O-]	8	0	0	0	0	4	4	12	0	0	0	0	0	0	0	0	0	0	0	0	0	0	0	0	0	0	0	0	0	0	0	0	0	0
21	21	2000	43	esketamine	33643-46-8	anaesthetic	YES	2019	2019		2019	19	CNC1(CCCCC1=O)C2=CC=CC=C2Cl	CN[C@@]1(CCCCC1=O)C2=CC=CC=C2Cl	CN[C@@]1(CCCCC1=O)c2ccccc2Cl	21	0	0	0	0	13	1	1	0	0	0	0	0	0	0	0	1	0	0	0	0	0	0	0	0	0	0	0	0	0	0	0	0	0
22	22	2000	43	exatecan	171335-80-1	anti neoplastic	NO					N/A	CCC1(C2=C(COC1=O)C(=O)N3CC4=C5C(CCC6=C5C(=CC(=C6C)F)N=C4C3=C2)N)O	CC[C@@]1(C2=C(COC1=O)C(=O)N3CC4=C5[C@H](CCC6=C5C(=CC(=C6C)F)N=C4C3=C2)N)O	CC[C@@]1(c2c(c(=O)n3c(c2)-c4c(c5c6c(c(c(cc6n4)F)C)CC[C@@H]5N)C3)COC1=O)O	26	0	0	0	0	24	3	4	1	0	0	0	0	0	0	0	0	0	0	0	0	0	0	0	0	0	0	0	0	0	0	0	0	0
23	23	2000	43	exepanol	77416-65-0		NO					N/A	CNC1CC(C2=CC=CC=C2OC1)O	CN[C@H]1C[C@H](C2=CC=CC=C2OC1)O	CN[C@H]1C[C@H](c2ccccc2OC1)O	23	0	0	0	0	11	1	2	0	0	0	0	0	0	0	0	0	0	0	0	0	0	0	0	0	0	0	0	0	0	0	0	0	0
24	24	2000	43	falnidamol	196612-93-8	antineoplastic	NO					N/A	CN1CCC(CC1)NC2=NC=C3C(=N2)C(=NC=N3)NC4=CC(=C(C=C4)F)Cl	CN1CCC(CC1)NC2=NC=C3C(=N2)C(=NC=N3)NC4=CC(=C(C=C4)F)Cl	CN1CCC(CC1)Nc2ncc3c(n2)c(ncn3)Nc4cc(c(cc4)F)Cl	27	0	0	0	0	18	7	0	1	0	0	0	0	0	0	0	1	0	0	0	0	0	0	0	0	0	0	0	0	0	0	0	0	0
25	25	2000	43	fenaclon	306-20-7		NO					N/A	C1=CC=C(C=C1)CCNC(=O)CCCl	C1=CC=C(C=C1)CCNC(=O)CCCl	c1ccc(cc1)CCNC(=O)CCCl	20	0	0	0	0	11	1	1	0	0	0	0	0	0	0	0	1	0	0	0	0	0	0	0	0	0	0	0	0	0	0	0	0	0
26	26	2000	43	fenoprofen	29679-58-1		YES	1976			1976	-24	CC(C1=CC(=CC=C1)OC2=CC=CC=C2)C(=O)O	CC(C1=CC(=CC=C1)OC2=CC=CC=C2)C(=O)O	CC(c1cc(ccc1)Oc2ccccc2)C(=O)O	25	0	0	0	0	15	0	3	0	0	0	0	0	0	0	0	0	0	0	0	0	0	0	0	0	0	0	0	0	0	0	0	0	0
27	27	2000	43	finrozole	204714-56-7	antineoplastic, aromatase inhibitor	NO					N/A	C1=CC(=CC=C1CC(C(C2=CC=C(C=C2)C#N)N3C=NC=N3)O)F	C1=CC(=CC=C1C[C@@H]([C@@H](C2=CC=C(C=C2)C#N)N3C=NC=N3)O)F	c1cc(ccc1C[C@@H]([C@@H](c2ccc(cc2)C#N)n3cncn3)O)F	28	0	0	0	0	18	4	1	1	0	0	0	0	0	0	0	0	0	0	0	0	0	0	0	0	0	0	0	0	0	0	0	0	0
28	28	2000	43	fluquazone	37554-40-8		NO					N/A	C1=CC=C(C=C1)C2=NC(=O)N(C3=C2C=C(C=C3)Cl)CC(F)(F)F	C1=CC=C(C=C1)C2=NC(=O)N(C3=C2C=C(C=C3)Cl)CC(F)(F)F	c1ccc(cc1)c2nc(=O)n(c3c2cc(cc3)Cl)CC(F)(F)F	18	0	0	0	0	16	2	1	3	0	0	0	0	0	0	0	1	0	0	0	0	0	0	0	0	0	0	0	0	0	0	0	0	0
29	29	2000	43	fosfructose	488-69-7	cardioprotectant	NO					N/A	non presente	non presente	O=P(O)(O)OC[C@H]1OC([C@H]([C@@H]1O)O)(O)COP(=O)(O)O	24	0	0	0	0	6	0	12	0	0	0	0	0	0	2	0	0	0	0	0	0	0	0	0	0	0	0	0	0	0	0	0	0	0
30	30	2000	43	frakefamide	188196-22-7	analgesic	NO					N/A	CC(C(=O)NC(CC1=CC=C(C=C1)F)C(=O)NC(CC2=CC=CC=C2)C(=O)N)NC(=O)C(CC3=CC=C(C=C3)O)N	C[C@H](C(=O)N[C@@H](CC1=CC=C(C=C1)F)C(=O)N[C@@H](CC2=CC=CC=C2)C(=O)N)NC(=O)[C@H](CC3=CC=C(C=C3)O)N	C[C@H](C(=O)N[C@@H](Cc1ccc(cc1)F)C(=O)N[C@@H](Cc2ccccc2)C(=O)N)NC(=O)[C@H](Cc3ccc(cc3)O)N	55	0	0	0	0	30	5	5	1	0	0	0	0	0	0	0	0	0	0	0	0	0	0	0	0	0	0	0	0	0	0	0	0	0
31	31	2000	43	ganstigmine	457075-21-7	cholinesterase inhibitor	NO					N/A	CCC1=CC=CC=C1NC(=O)OC2=CC3=C(C=C2)N(C4C3(CCN(O4)C)C)C	CCC1=CC=CC=C1NC(=O)OC2=CC3=C(C=C2)N([C@@H]4[C@]3(CCN(O4)C)C)C	CCc1ccccc1NC(=O)Oc2cc3c(cc2)N([C@@H]4[C@]3(CCN(O4)C)C)C	36	0	0	0	0	22	3	3	0	0	0	0	0	0	0	0	0	0	0	0	0	0	0	0	0	0	0	0	0	0	0	0	0	0
32	32	2000	43	gemifloxacin	204519-64-2	antibacterial	YES	2003			2003	3	CON=C1CN(CC1CN)C2=C(C=C3C(=O)C(=CN(C3=N2)C4CC4)C(=O)O)F	CO/N=C/1\CN(CC1CN)C2=C(C=C3C(=O)C(=CN(C3=N2)C4CC4)C(=O)O)F	CON=C1CN(CC1CN)c2c(cc3c(=O)c(cn(c3n2)C4CC4)C(=O)O)F	25	0	0	0	0	18	5	4	1	0	0	0	0	0	0	0	0	0	0	0	0	0	0	0	0	0	0	0	0	0	0	0	0	0
33	33	2000	43	glutaurine	56488-60-9		NO					N/A	C(CC(=O)NCCS(=O)(=O)O)C(C(=O)O)N	C(CC(=O)NCCS(=O)(=O)O)[C@@H](C(=O)O)N	C(CC(=O)NCCS(=O)(=O)O)[C@@H](C(=O)O)N	18	0	0	0	0	7	2	6	0	0	0	0	0	0	0	1	0	0	0	0	0	0	0	0	0	0	0	0	0	0	0	0	0	0
34	34	2000	43	halazone	80-13-7		NO					N/A	C1=CC(=CC=C1C(=O)O)S(=O)(=O)N(Cl)Cl	C1=CC(=CC=C1C(=O)O)S(=O)(=O)N(Cl)Cl	c1cc(ccc1C(=O)O)S(=O)(=O)N(Cl)Cl	10	0	0	0	0	7	1	4	0	0	0	0	0	0	0	1	2	0	0	0	0	0	0	0	0	0	0	0	0	0	0	0	0	0
35	35	2000	43	idremcinal	110480-13-2	motilin agonist	NO					N/A	CCC1C(C(C(C2=C(CC(O2)(C(C(C(C(C(=O)O1)C)OC3CC(C(C(O3)C)O)(C)OC)C)OC4C(C(CC(O4)C)N(C)C(C)C)O)C)C)C)O)(C)O	CC[C@@H]1[C@@]([C@@H]([C@H](C2=C(C[C@@](O2)([C@@H]([C@H]([C@@H]([C@H](C(=O)O1)C)O[C@H]3C[C@@]([C@H]([C@@H](O3)C)O)(C)OC)C)O[C@H]4[C@@H]([C@H](C[C@H](O4)C)N(C)C(C)C)O)C)C)C)O)(C)O	CC[C@@H]1[C@@]([C@@H]([C@H](C2=C(C[C@@](O2)([C@@H]([C@H]([C@@H]([C@H](C(=O)O1)C)O[C@H]3C[C@@]([C@H]([C@@H](O3)C)O)(C)OC)C)O[C@H]4[C@@H]([C@H](C[C@H](O4)C)N(C)C(C)C)O)C)C)C)O)(C)O	88	0	0	0	0	39	1	12	0	0	0	0	0	0	0	0	0	0	0	0	0	0	0	0	0	0	0	0	0	0	0	0	0	0
36	36	2000	43	izonsteride	176975-26-1	antineoplastic	NO					N/A	CCC1=C2C(=CC=C1)SC(=N2)SC3=CC4=C(C=C3)C5(CCC(=O)N(C5CC4)C)C	CCC1=C2C(=CC=C1)SC(=N2)SC3=CC4=C(C=C3)[C@]5(CCC(=O)N([C@@H]5CC4)C)C	CCc1c2c(ccc1)sc(n2)Sc3cc4c(cc3)[C@]5(CCC(=O)N([C@@H]5CC4)C)C	33	0	0	0	0	24	2	1	0	0	0	0	0	0	0	2	0	0	0	0	0	0	0	0	0	0	0	0	0	0	0	0	0	0
37	37	2000	43	kebuzone	853-34-9		NO					N/A	CC(=O)CCC1C(=O)N(N(C1=O)C2=CC=CC=C2)C3=CC=CC=C3	CC(=O)CCC1C(=O)N(N(C1=O)C2=CC=CC=C2)C3=CC=CC=C3	CC(=O)CCC1C(=O)N(N(C1=O)c2ccccc2)c3ccccc3	29	0	0	0	0	19	2	3	0	0	0	0	0	0	0	0	0	0	0	0	0	0	0	0	0	0	0	0	0	0	0	0	0	0
38	38	2000	43	lasofoxifene	180916-16-9	partial estrogen agonistlantagonist	YES		2009		2009	9	C1CCN(C1)CCOC2=CC=C(C=C2)C3C(CCC4=C3C=CC(=C4)O)C5=CC=CC=C5	C1CCN(C1)CCOC2=CC=C(C=C2)[C@H]3[C@H](CCC4=C3C=CC(=C4)O)C5=CC=CC=C5	C1CCN(C1)CCOc2ccc(cc2)[C@H]3[C@H](CCc4c3ccc(c4)O)c5ccccc5	46	0	0	0	0	28	1	2	0	0	0	0	0	0	0	0	0	0	0	0	0	0	0	0	0	0	0	0	0	0	0	0	0	0
39	39	2000	43	licarbazepine	29331-92-8	anticonvulsant	NO					N/A	C1C(C2=CC=CC=C2N(C3=CC=CC=C31)C(=O)N)O	C1C(C2=CC=CC=C2N(C3=CC=CC=C31)C(=O)N)O	C1C(c2ccccc2N(c3c1cccc3)C(=O)N)O	24	0	0	0	0	15	2	2	0	0	0	0	0	0	0	0	0	0	0	0	0	0	0	0	0	0	0	0	0	0	0	0	0	0
40	40	2000	43	metamfepramone	15351-09-4		NO					N/A	CC(C(=O)C1=CC=CC=C1)N(C)C	CC(C(=O)C1=CC=CC=C1)N(C)C	CC(C(=O)c1ccccc1)N(C)C	21	0	0	0	0	11	1	1	0	0	0	0	0	0	0	0	0	0	0	0	0	0	0	0	0	0	0	0	0	0	0	0	0	0
41	41	2000	43	meticillin	61-32-5		NO					N/A	CC1(C(N2C(S1)C(C2=O)NC(=O)C3=C(C=CC=C3OC)OC)C(=O)O)C	CC1([C@@H](N2[C@H](S1)[C@@H](C2=O)NC(=O)C3=C(C=CC=C3OC)OC)C(=O)O)C	CC1([C@@H](N2[C@H](S1)[C@@H](C2=O)NC(=O)c3c(cccc3OC)OC)C(=O)O)C	28	0	0	0	0	17	2	6	0	0	0	0	0	0	0	1	0	0	0	0	0	0	0	0	0	0	0	0	0	0	0	0	0	0
42	42	2000	43	moquizone	19395-58-5		NO					N/A	C1COCCN1CC(=O)N2CN(C(=O)C3=CC=CC=C32)C4=CC=CC=C4	C1COCCN1CC(=O)N2CN(C(=O)C3=CC=CC=C32)C4=CC=CC=C4	C1COCCN1CC(=O)N2CN(C(=O)c3c2cccc3)c4ccccc4	30	0	0	0	0	20	3	3	0	0	0	0	0	0	0	0	0	0	0	0	0	0	0	0	0	0	0	0	0	0	0	0	0	0
43	43	2000	43	nabilone	51022-71-0		YES	1985			1985	-15	CCCCCCC(C)(C)C1=CC(=C2C3CC(=O)CCC3C(OC2=C1)(C)C)O	CCCCCCC(C)(C)C1=CC(=C2[C@@H]3CC(=O)CC[C@H]3C(OC2=C1)(C)C)O	CCCCCCC(C)(C)c1cc(c2c(c1)OC([C@H]3[C@H]2CC(=O)CC3)(C)C)O	41	0	0	0	0	24	0	3	0	0	0	0	0	0	0	0	0	0	0	0	0	0	0	0	0	0	0	0	0	0	0	0	0	0
44	44	2000	43	nonabine	16985-03-8		NO					N/A	CCCCCC(C)C(C)C1=CC(=C2C(=C1)OC(C=C2C3=CC=NC=C3)(C)C)O	CCCCCC(C)C(C)C1=CC(=C2C(=C1)OC(C=C2C3=CC=NC=C3)(C)C)O	CCCCCC(C)C(C)c1cc(c2c(c1)OC(C=C2c3ccncc3)(C)C)O	43	0	0	0	0	25	1	2	0	0	0	0	0	0	0	0	0	0	0	0	0	0	0	0	0	0	0	0	0	0	0	0	0	0
45	45	2000	43	norgesterone	13563-60-5		NO					N/A	CC12CCC3C(C1CCC2(C=C)O)CCC4=C3CCC(=O)C4	C[C@]12CC[C@H]3[C@H]([C@@H]1CC[C@]2(C=C)O)CCC4=C3CCC(=O)C4	C[C@]12CC[C@H]3[C@H]([C@@H]1CC[C@]2(C=C)O)CCC4=C3CCC(=O)C4	33	0	0	0	0	20	0	2	0	0	0	0	0	0	0	0	0	0	0	0	0	0	0	0	0	0	0	0	0	0	0	0	0	0
46	46	2000	43	odalprofen	137460-88-9		NO					N/A	CC(C1=CC(=CC=C1)C(C2=CC=CC=C2)N3C=CN=C3)C(=O)OC	CC(C1=CC(=CC=C1)C(C2=CC=CC=C2)N3C=CN=C3)C(=O)OC	CC(c1cc(ccc1)C(c2ccccc2)n3ccnc3)C(=O)OC	34	0	0	0	0	20	2	2	0	0	0	0	0	0	0	0	0	0	0	0	0	0	0	0	0	0	0	0	0	0	0	0	0	0
47	47	2000	43	olanexidine	146510-36-3	antimicrobial	YES			2015	2015	15	CCCCCCCCN=C(N)NC(=NCC1=CC(=C(C=C1)Cl)Cl)N	CCCCCCCCN=C(N)NC(=NCC1=CC(=C(C=C1)Cl)Cl)N	CCCCCCCCN=C(N)NC(=NCc1cc(c(cc1)Cl)Cl)N	31	0	0	0	0	17	5	0	0	0	0	0	0	0	0	0	2	0	0	0	0	0	0	0	0	0	0	0	0	0	0	0	0	0
48	48	2000	43	oletimol	5879-67-4		NO					N/A	CC(=NCC1=CC=CC=C1)C2=CC=CC=C2O	CC(=NCC1=CC=CC=C1)C2=CC=CC=C2O	CC(=NCc1ccccc1)c2ccccc2O	25	0	0	0	0	15	1	1	0	0	0	0	0	0	0	0	0	0	0	0	0	0	0	0	0	0	0	0	0	0	0	0	0	0
49	49	2000	43	pentiapine	81382-51-6		NO					N/A	CN1CCN(CC1)C2=NC3=CC=CC=C3SC4=NC=CN24	CN1CCN(CC1)C2=NC3=CC=CC=C3SC4=NC=CN24	CN1CCN(CC1)C2=Nc3ccccc3Sc4n2ccn4	23	0	0	0	0	15	5	0	0	0	0	0	0	0	0	1	0	0	0	0	0	0	0	0	0	0	0	0	0	0	0	0	0	0
50	50	2000	43	pibrozelesin	154889-68-6	antineoplastic	NO					N/A	CC1=C(C2=C3C(CN(C3=CC(=C2N1)OC(=O)N4CCN(CC4)C)C(=O)C5=CC6=CC(=C(C(=C6N5)OC)OC)OC)CBr)C(=O)OC	CC1=C(C2=C3[C@@H](CN(C3=CC(=C2N1)OC(=O)N4CCN(CC4)C)C(=O)C5=CC6=CC(=C(C(=C6N5)OC)OC)OC)CBr)C(=O)OC	Cc1c(c2c3c(cc(c2[nH]1)OC(=O)N4CCN(CC4)C)N(C[C@H]3CBr)C(=O)c5cc6cc(c(c(c6[nH]5)OC)OC)OC)C(=O)OC	42	0	0	0	0	32	5	8	0	0	0	0	0	0	0	0	0	0	0	0	0	0	0	0	0	0	0	0	0	0	0	0	0	0
51	51	2000	43	pimecrolimus	137071-32-0	immunosuppressant	YES	2001			2001	1	CCC1C=C(CC(CC(C2C(CC(C(O2)(C(=O)C(=O)N3CCCCC3C(=O)OC(C(C(CC1=O)O)C)C(=CC4CCC(C(C4)OC)Cl)C)O)C)OC)OC)C)C	CC[C@@H]1/C=C(/C[C@@H](C[C@@H]([C@@H]2[C@H](C[C@H]([C@@](O2)(C(=O)C(=O)N3CCCC[C@H]3C(=O)O[C@@H]([C@@H]([C@H](CC1=O)O)C)/C(=C/[C@@H]4CC[C@@H]([C@@H](C4)OC)Cl)/C)O)C)OC)OC)C)\C	CC[C@@H]1C=C(C[C@@H](C[C@@H]([C@@H]2[C@H](C[C@H]([C@@](O2)(C(=O)C(=O)N3CCCC[C@H]3C(=O)O[C@@H]([C@@H]([C@H](CC1=O)O)C)C(=C[C@@H]4CC[C@@H]([C@@H](C4)OC)Cl)C)O)C)OC)OC)C)C	85	0	0	0	0	43	1	11	0	0	0	0	0	0	0	0	1	0	0	0	0	0	0	0	0	0	0	0	0	0	0	0	0	0
52	52	2000	43	sarakalim	148430-28-8	potassium channel activator	NO					N/A	CC(=O)N(CC1=C(C2=C(C=CC(=C2)C(F)(F)F)OC1(C)C)N3C=CC=CC3=O)O	CC(=O)N(CC1=C(C2=C(C=CC(=C2)C(F)(F)F)OC1(C)C)N3C=CC=CC3=O)O	CC(=O)N(CC1=C(c2c(ccc(c2)C(F)(F)F)OC1(C)C)n3ccccc3=O)O	27	0	0	0	0	20	2	4	3	0	0	0	0	0	0	0	0	0	0	0	0	0	0	0	0	0	0	0	0	0	0	0	0	0
53	53	2000	43	siramesine	147817-50-3	anxiolytic, a-ligand	NO					N/A	C1CN(CCC12C3=CC=CC=C3CO2)CCCCC4=CN(C5=CC=CC=C54)C6=CC=C(C=C6)F	C1CN(CCC12C3=CC=CC=C3CO2)CCCCC4=CN(C5=CC=CC=C54)C6=CC=C(C=C6)F	C1CN(CCC12c3ccccc3CO2)CCCCc4cn(c5c4cccc5)c6ccc(cc6)F	44	0	0	0	0	30	2	1	1	0	0	0	0	0	0	0	0	0	0	0	0	0	0	0	0	0	0	0	0	0	0	0	0	0
54	54	2000	43	sulisatin	54935-03-4		NO					N/A	CC1=C2C(=CC=C1)C(C(=O)N2)(C3=CC=C(C=C3)OS(=O)(=O)O)C4=CC=C(C=C4)OS(=O)(=O)O	CC1=C2C(=CC=C1)C(C(=O)N2)(C3=CC=C(C=C3)OS(=O)(=O)O)C4=CC=C(C=C4)OS(=O)(=O)O	Cc1c2c(ccc1)C(C(=O)N2)(c3ccc(cc3)OS(=O)(=O)O)c4ccc(cc4)OS(=O)(=O)O	31	0	0	0	0	21	1	9	0	0	0	0	0	0	0	2	0	0	0	0	0	0	0	0	0	0	0	0	0	0	0	0	0	0
55	55	2000	43	talnetant	17 4636-32-9	neurokinin NK-3 receptor antagonist	NO					N/A	CCC(C1=CC=CC=C1)NC(=O)C2=C(C(=NC3=CC=CC=C32)C4=CC=CC=C4)O	CC[C@@H](C1=CC=CC=C1)NC(=O)C2=C(C(=NC3=CC=CC=C32)C4=CC=CC=C4)O	CC[C@@H](c1ccccc1)NC(=O)c2c(c(nc3c2cccc3)c4ccccc4)O	39	0	0	0	0	25	2	2	0	0	0	0	0	0	0	0	0	0	0	0	0	0	0	0	0	0	0	0	0	0	0	0	0	0
56	56	2000	43	tandamine	42408-80-0		NO					N/A	CCN1C2=CC=CC=C2C3=C1C(SCC3)(C)CCN(C)C	CCN1C2=CC=CC=C2C3=C1C(SCC3)(C)CCN(C)C	CCn1c2ccccc2c3c1C(SCC3)(C)CCN(C)C	30	0	0	0	0	18	2	0	0	0	0	0	0	0	0	1	0	0	0	0	0	0	0	0	0	0	0	0	0	0	0	0	0	0
57	57	2000	43	teopranitol	81792-35-0		NO					N/A	CN1C2=C(C(=O)N(C1=O)C)N(C=N2)CCCNC3COC4C3OCC4O[N+](=O)[O-]	CN1C2=C(C(=O)N(C1=O)C)N(C=N2)CCCN[C@H]3CO[C@H]4[C@@H]3OC[C@@H]4O[N+](=O)[O-]	Cn1c2c(c(=O)n(c1=O)C)n(cn2)CCCN[C@H]3CO[C@H]4[C@@H]3OC[C@@H]4O[N+](=O)[O-]	28	0	0	0	0	16	6	7	0	0	0	0	0	0	0	0	0	0	0	0	0	0	0	0	0	0	0	0	0	0	0	0	0	0
58	58	2000	43	tesmilifene	98774-23-3	antiestrogen	NO					N/A	CCN(CC)CCOC1=CC=C(C=C1)CC2=CC=CC=C2	CCN(CC)CCOC1=CC=C(C=C1)CC2=CC=CC=C2	CCN(CC)CCOc1ccc(cc1)Cc2ccccc2	34	0	0	0	0	19	1	1	0	0	0	0	0	0	0	0	0	0	0	0	0	0	0	0	0	0	0	0	0	0	0	0	0	0
59	59	2000	43	tezosentan	180384-57-0	endothelin receptor antagonist	NO					N/A	CC(C)C1=CN=C(C=C1)S(=O)(=O)NC2=C(C(=NC(=N2)C3=CC(=NC=C3)C4=NNN=N4)OCCO)OC5=CC=CC=C5OC	CC(C)C1=CN=C(C=C1)S(=O)(=O)NC2=C(C(=NC(=N2)C3=CC(=NC=C3)C4=NNN=N4)OCCO)OC5=CC=CC=C5OC	CC(C)c1cnc(cc1)S(=O)(=O)Nc2c(c(nc(n2)c3cc(ncc3)c4n[nH]nn4)OCCO)Oc5ccccc5OC	41	0	0	0	0	27	9	6	0	0	0	0	0	0	0	1	0	0	0	0	0	0	0	0	0	0	0	0	0	0	0	0	0	0
60	60	2000	43	ticarcillin	34787-01-4		YES	1976			1976	-24	CC1(C(N2C(S1)C(C2=O)NC(=O)C(C3=CSC=C3)C(=O)O)C(=O)O)C	CC1([C@@H](N2[C@H](S1)[C@@H](C2=O)NC(=O)[C@@H](C3=CSC=C3)C(=O)O)C(=O)O)C	CC1([C@@H](N2[C@H](S1)[C@@H](C2=O)NC(=O)[C@@H](c3cscc3)C(=O)O)C(=O)O)C	26	0	0	0	0	15	2	6	0	0	0	0	0	0	0	2	0	0	0	0	0	0	0	0	0	0	0	0	0	0	0	0	0	0
61	61	2000	43	tienocarbine	75458-65-0		NO					N/A	CC1=CSC2=C1C3=C(C=C2)NC4=C3CN(CC4)C	CC1=CSC2=C1C3=C(C=C2)NC4=C3CN(CC4)C	Cc1csc2c1c3c(cc2)[nH]c4c3CN(CC4)C	20	0	0	0	0	15	2	0	0	0	0	0	0	0	0	1	0	0	0	0	0	0	0	0	0	0	0	0	0	0	0	0	0	0
62	62	2000	43	tocladesine	41941-56-4	immunomodulator	NO					N/A	C1C2C(C(C(O2)N3C4=NC=NC(=C4N=C3Cl)N)O)OP(=O)(O1)O	C1[C@@H]2[C@H]([C@H]([C@@H](O2)N3C4=NC=NC(=C4N=C3Cl)N)O)OP(=O)(O1)O	C1[C@@H]2[C@H]([C@H]([C@@H](O2)n3c4ncnc(c4nc3Cl)N)O)OP(=O)(O1)O	18	0	0	0	0	10	5	6	0	0	0	0	0	0	1	0	1	0	0	0	0	0	0	0	0	0	0	0	0	0	0	0	0	0
63	63	2000	43	triclofos	306-52-5		NO					N/A	C(C(Cl)(Cl)Cl)OP(=O)(O)O	C(C(Cl)(Cl)Cl)OP(=O)(O)O	C(C(Cl)(Cl)Cl)OP(=O)(O)O	6	0	0	0	0	2	0	4	0	0	0	0	0	0	1	0	3	0	0	0	0	0	0	0	0	0	0	0	0	0	0	0	0	0
64	64	2000	43	triflocin	13422-16-7		NO					N/A	C1=CC(=CC(=C1)NC2=C(C=NC=C2)C(=O)O)C(F)(F)F	C1=CC(=CC(=C1)NC2=C(C=NC=C2)C(=O)O)C(F)(F)F	c1cc(cc(c1)Nc2c(cncc2)C(=O)O)C(F)(F)F	18	0	0	0	0	13	2	2	3	0	0	0	0	0	0	0	0	0	0	0	0	0	0	0	0	0	0	0	0	0	0	0	0	0
65	65	2000	43	trimecaine	616-68-2		NO					N/A	CCN(CC)CC(=O)NC1=C(C=C(C=C1C)C)C	CCN(CC)CC(=O)NC1=C(C=C(C=C1C)C)C	CCN(CC)CC(=O)Nc1c(cc(cc1C)C)C	27	0	0	0	0	15	2	1	0	0	0	0	0	0	0	0	0	0	0	0	0	0	0	0	0	0	0	0	0	0	0	0	0	0
66	66	2000	43	troxacitabine	145918-75-8	antineoplastic	NO					N/A	C1C(OC(O1)CO)N2C=CC(=NC2=O)N	C1[C@H](O[C@H](O1)CO)N2C=CC(=NC2=O)N	C1[C@H](O[C@H](O1)CO)n2ccc(nc2=O)N	16	0	0	0	0	8	3	4	0	0	0	0	0	0	0	0	0	0	0	0	0	0	0	0	0	0	0	0	0	0	0	0	0	0
67	67	2000	43	zolazepam	31352-82-6		NO					N/A	CC1=NN(C2=C1C(=NCC(=O)N2C)C3=CC=CC=C3F)C	CC1=NN(C2=C1C(=NCC(=O)N2C)C3=CC=CC=C3F)C	Cc1nn(c2c1C(=NCC(=O)N2C)c3ccccc3F)C	19	0	0	0	0	15	4	1	1	0	0	0	0	0	0	0	0	0	0	0	0	0	0	0	0	0	0	0	0	0	0	0	0	0
68	68	2000	44	adrogolide	171752-56-0	antiparkinsonian, dopamine 01 receptor agonist	NO					N/A	CCCC1=CC2=C(S1)CNC3C2C4=CC(=C(C=C4CC3)OC(=O)C)OC(=O)C	CCCC1=CC2=C(S1)CN[C@H]3[C@H]2C4=CC(=C(C=C4CC3)OC(=O)C)OC(=O)C	CCCc1cc2c(s1)CN[C@H]3[C@H]2c4cc(c(cc4CC3)OC(=O)C)OC(=O)C	31	0	0	0	0	22	1	4	0	0	0	0	0	0	0	1	0	0	0	0	0	0	0	0	0	0	0	0	0	0	0	0	0	0
69	69	2000	44	alemcinal	150785-53-8	motilin agonist	NO					N/A	CCC1C(C(C(C2=C(CC(O2)(C(C(C(C(C(=O)O1)C)OC3CC(CC(O3)C)(C)OC)C)OC4C(C(CC(O4)C)N(C)CC)O)C)C)C)O)C	CC[C@@H]1[C@@H]([C@@H]([C@H](C2=C(C[C@@](O2)([C@@H]([C@H]([C@@H]([C@H](C(=O)O1)C)O[C@H]3C[C@@](C[C@@H](O3)C)(C)OC)C)O[C@H]4[C@@H]([C@H](C[C@H](O4)C)N(C)CC)O)C)C)C)O)C	CC[C@@H]1[C@@H]([C@@H]([C@H](C2=C(C[C@@](O2)([C@@H]([C@H]([C@@H]([C@H](C(=O)O1)C)O[C@H]3C[C@@](C[C@@H](O3)C)(C)OC)C)O[C@H]4[C@@H]([C@H](C[C@H](O4)C)N(C)CC)O)C)C)C)O)C	83	0	0	0	0	38	1	10	0	0	0	0	0	0	0	0	0	0	0	0	0	0	0	0	0	0	0	0	0	0	0	0	0	0
70	70	2000	44	altinicline	179120-92-4	antiparkinsonian, acetylcholinic receptor agonist	NO					N/A	CN1CCCC1C2=CN=CC(=C2)C#C	CN1CCC[C@H]1C2=CN=CC(=C2)C#C	CN1CCC[C@H]1c2cncc(c2)C#C	19	0	0	0	0	12	2	0	0	0	0	0	0	0	0	0	0	0	0	0	0	0	0	0	0	0	0	0	0	0	0	0	0	0
71	71	2000	44	amiglumide	119363-62-1	antiulcer agent	NO					N/A	CCCCCN(CCCCC)C(=O)C(CCC(=O)O)NC(=O)C1=CC2=CC=CC=C2C=C1	CCCCCN(CCCCC)C(=O)[C@@H](CCC(=O)O)NC(=O)C1=CC2=CC=CC=C2C=C1	CCCCCN(CCCCC)C(=O)[C@@H](CCC(=O)O)NC(=O)c1cc2ccccc2cc1	46	0	0	0	0	26	2	4	0	0	0	0	0	0	0	0	0	0	0	0	0	0	0	0	0	0	0	0	0	0	0	0	0	0
72	72	2000	44	anisperimus	170368-04-4	immunosuppressant	NO					N/A	CC(CCNCCCCNC(=O)OCC(=O)NCCCCCCN=C(N)N)N	C[C@H](CCNCCCCNC(=O)OCC(=O)NCCCCCCN=C(N)N)N	C[C@H](CCNCCCCNC(=O)OCC(=O)NCCCCCCN=C(N)N)N	43	0	0	0	0	18	7	3	0	0	0	0	0	0	0	0	0	0	0	0	0	0	0	0	0	0	0	0	0	0	0	0	0	0
73	73	2000	44	ataquimast	182316-31-0	tumor necrosis factor antagonist	NO					N/A	CCN1C2=CC=CC=C2N=C(C1=O)NC	CCN1C2=CC=CC=C2N=C(C1=O)NC	CCn1c2ccccc2nc(c1=O)NC	18	0	0	0	0	11	3	1	0	0	0	0	0	0	0	0	0	0	0	0	0	0	0	0	0	0	0	0	0	0	0	0	0	0
74	74	2000	44	axitirome	1567 40-57-7	antihyperlipidaemic	NO					N/A	CCOC(=O)C(=O)NC1=CC(=C(C(=C1)C)OC2=CC(=C(C=C2)O)C(C3=CC=C(C=C3)F)O)C	CCOC(=O)C(=O)NC1=CC(=C(C(=C1)C)OC2=CC(=C(C=C2)O)C(C3=CC=C(C=C3)F)O)C	CCOC(=O)C(=O)Nc1cc(c(c(c1)C)Oc2cc(c(cc2)O)C(c3ccc(cc3)F)O)C	37	0	0	0	0	25	1	6	1	0	0	0	0	0	0	0	0	0	0	0	0	0	0	0	0	0	0	0	0	0	0	0	0	0
75	75	2000	44	bilastine	202189-78-4	histamine-H1 receptor antagonist	YES			2016	2016	16	CCOCCN1C2=CC=CC=C2N=C1C3CCN(CC3)CCC4=CC=C(C=C4)C(C)(C)C(=O)O	CCOCCN1C2=CC=CC=C2N=C1C3CCN(CC3)CCC4=CC=C(C=C4)C(C)(C)C(=O)O	CCOCCn1c2ccccc2nc1C3CCN(CC3)CCc4ccc(cc4)C(C)(C)C(=O)O	47	0	0	0	0	28	3	3	0	0	0	0	0	0	0	0	0	0	0	0	0	0	0	0	0	0	0	0	0	0	0	0	0	0
76	76	2000	44	cangrelor	163706-06-7	platelet aggregation inhibitor	YES	2015	2015		2015	15	CSCCNC1=C2C(=NC(=N1)SCCC(F)(F)F)N(C=N2)C3C(C(C(O3)COP(=O)(O)OP(=O)(C(P(=O)(O)O)(Cl)Cl)O)O)O	CSCCNC1=C2C(=NC(=N1)SCCC(F)(F)F)N(C=N2)[C@H]3[C@@H]([C@@H]([C@H](O3)COP(=O)(O)OP(=O)(C(P(=O)(O)O)(Cl)Cl)O)O)O	CSCCNc1c2c(nc(n1)SCCC(F)(F)F)n(cn2)[C@H]3[C@@H]([C@@H]([C@H](O3)COP(=O)(O)OP(=O)(C(P(=O)(O)O)(Cl)Cl)O)O)O	37	0	0	0	0	17	5	12	3	0	0	0	0	0	3	2	2	0	0	0	0	0	0	0	0	0	0	0	0	0	0	0	0	0
77	77	2000	44	cilomilast	153259-65-5	antiasthmatic	NO					N/A	COC1=C(C=C(C=C1)C2(CCC(CC2)C(=O)O)C#N)OC3CCCC3	COC1=C(C=C(C=C1)C2(CCC(CC2)C(=O)O)C#N)OC3CCCC3	COc1c(cc(cc1)C2(CCC(CC2)C(=O)O)C#N)OC3CCCC3	31	0	0	0	0	20	1	4	0	0	0	0	0	0	0	0	0	0	0	0	0	0	0	0	0	0	0	0	0	0	0	0	0	0
78	78	2000	44	conivaptan	210101-16-9	vasopressin V1 and V2 receptor antagonist	YES	2005			2005	5	CC1=NC2=C(N1)CCN(C3=CC=CC=C32)C(=O)C4=CC=C(C=C4)NC(=O)C5=CC=CC=C5C6=CC=CC=C6	CC1=NC2=C(N1)CCN(C3=CC=CC=C32)C(=O)C4=CC=C(C=C4)NC(=O)C5=CC=CC=C5C6=CC=CC=C6	Cc1nc-2c([nH]1)CCN(c3c2cccc3)C(=O)c4ccc(cc4)NC(=O)c5ccccc5c6ccccc6	45	0	0	0	0	32	4	2	0	0	0	0	0	0	0	0	0	0	0	0	0	0	0	0	0	0	0	0	0	0	0	0	0	0
79	79	2000	44	crobenetine	221019-25-6	sodium channel blocker	NO					N/A	CC(CN1CCC2(C3=C(CC1C2(C)C)C(=CC=C3)O)C)OCC4=CC=CC=C4	C[C@@H](CN1CC[C@]2(C3=C(C[C@@H]1C2(C)C)C(=CC=C3)O)C)OCC4=CC=CC=C4	C[C@@H](CN1CC[C@]2(c3c(c(ccc3)O)C[C@@H]1C2(C)C)C)OCc4ccccc4	44	0	0	0	0	25	1	2	0	0	0	0	0	0	0	0	0	0	0	0	0	0	0	0	0	0	0	0	0	0	0	0	0	0
80	80	2000	44	cystine	56-89-3	amino acid	NO					N/A	C(C(C(=O)O)N)SSCC(C(=O)O)N	C(C(C(=O)O)N)SSCC(C(=O)O)N	C(C(C(=O)O)N)SSCC(C(=O)O)N	16	0	0	0	0	6	2	4	0	0	0	0	0	0	0	2	0	0	0	0	0	0	0	0	0	0	0	0	0	0	0	0	0	0
81	81	2000	44	darusentan	171714-84-4	endothelin receptor antagonist	NO					N/A	COC1=CC(=NC(=N1)OC(C(=O)O)C(C2=CC=CC=C2)(C3=CC=CC=C3)OC)OC	COC1=CC(=NC(=N1)O[C@H](C(=O)O)C(C2=CC=CC=C2)(C3=CC=CC=C3)OC)OC	COc1cc(nc(n1)O[C@H](C(=O)O)C(c2ccccc2)(c3ccccc3)OC)OC	35	0	0	0	0	22	2	6	0	0	0	0	0	0	0	0	0	0	0	0	0	0	0	0	0	0	0	0	0	0	0	0	0	0
82	82	2000	44	donitriptan	170912-52-4	antimigraine, serotonin receptor agonist	NO					N/A	C1CN(CCN1C2=CC=C(C=C2)C#N)C(=O)COC3=CC4=C(C=C3)NC=C4CCN	C1CN(CCN1C2=CC=C(C=C2)C#N)C(=O)COC3=CC4=C(C=C3)NC=C4CCN	C1CN(CCN1c2ccc(cc2)C#N)C(=O)COc3cc4c(cc3)[nH]cc4CCN	34	0	0	0	0	23	5	2	0	0	0	0	0	0	0	0	0	0	0	0	0	0	0	0	0	0	0	0	0	0	0	0	0	0
83	83	2000	44	doxercalciferol	54573-75-0	vitamin D analogue	YES	1999			1999	-1	CC(C)C(C)C=CC(C)C1CCC2C1(CCCC2=CC=C3CC(CC(C3=C)O)O)C	C[C@H](/C=C/[C@H](C)C(C)C)[C@H]1CC[C@@H]\2[C@@]1(CCC/C2=C\C=C/3\C[C@H](C[C@@H](C3=C)O)O)C	C[C@H](C=C[C@H](C)C(C)C)[C@H]1CC[C@@H]2[C@@]1(CCCC2=CC=C3C[C@H](C[C@@H](C3=C)O)O)C	57	0	0	0	0	28	0	2	0	0	0	0	0	0	0	0	0	0	0	0	0	0	0	0	0	0	0	0	0	0	0	0	0	0
84	84	2000	44	emivirine	149950-60-7	antiviral	NO					N/A	CCOCN1C(=C(C(=O)NC1=O)C(C)C)CC2=CC=CC=C2	CCOCN1C(=C(C(=O)NC1=O)C(C)C)CC2=CC=CC=C2	CCOCn1c(c(c(=O)[nH]c1=O)C(C)C)Cc2ccccc2	29	0	0	0	0	17	2	3	0	0	0	0	0	0	0	0	0	0	0	0	0	0	0	0	0	0	0	0	0	0	0	0	0	0
85	85	2000	44	entecavir	142217-69-4	antiviral	YES	2005	2006	2006	2005	5	C=C1C(CC(C1CO)O)N2C=NC3=C2N=C(NC3=O)N	C=C1[C@H](C[C@@H]([C@H]1CO)O)N2C=NC3=C2N=C(NC3=O)N	C=C1[C@H](C[C@@H]([C@H]1CO)O)n2cnc3c2nc([nH]c3=O)N	22	0	0	0	0	12	5	3	0	0	0	0	0	0	0	0	0	0	0	0	0	0	0	0	0	0	0	0	0	0	0	0	0	0
86	86	2000	44	eptapirone	179756-85-5	serotonin receptor agonist	NO					N/A	CN1C(=O)C=NN(C1=O)CCCCN2CCN(CC2)C3=NC=CC=N3	CN1C(=O)C=NN(C1=O)CCCCN2CCN(CC2)C3=NC=CC=N3	Cn1c(=O)cnn(c1=O)CCCCN2CCN(CC2)c3ncccn3	27	0	0	0	0	16	7	2	0	0	0	0	0	0	0	0	0	0	0	0	0	0	0	0	0	0	0	0	0	0	0	0	0	0
87	87	2000	44	escitalopram	128196-01-0	antidepressant	YES	2002		2011	2002	2	CN(C)CCCC1(C2=C(CO1)C=C(C=C2)C#N)C3=CC=C(C=C3)F	CN(C)CCC[C@@]1(C2=C(CO1)C=C(C=C2)C#N)C3=CC=C(C=C3)F	CN(C)CCC[C@@]1(c2c(cc(cc2)C#N)CO1)c3ccc(cc3)F	28	0	0	0	0	20	2	1	1	0	0	0	0	0	0	0	0	0	0	0	0	0	0	0	0	0	0	0	0	0	0	0	0	0
88	88	2000	44	evernimicin	109545-84-8	antibacterial	NO					N/A	CC1C(C(CC(O1)OC2C(OC3(CC2O)OC4C(OC(C(C4(O3)C)O)OC5C(C(OC(C5OC)C)OC6C(OC(C(C6O)OC)OC7C(C8C(CO7)OC9(O8)C1C(C(CO9)OC(=O)C2=C(C=C(C=C2C)O)O)OCO1)O)COC)O)C)C)OC1CC(C(C(O1)C)OC)(C)[N+](=O)[O-])OC(=O)C1=C(C(=C(C(=C1OC)Cl)O)Cl)C	C[C@@H]1[C@H]([C@@H](C[C@@H](O1)O[C@@H]2[C@H](O[C@]3(C[C@H]2O)O[C@@H]4[C@H](O[C@H]([C@H]([C@]4(O3)C)O)O[C@@H]5[C@H]([C@@H](O[C@@H]([C@@H]5OC)C)O[C@@H]6[C@H](O[C@H]([C@H]([C@H]6O)OC)O[C@H]7[C@@H]([C@H]8[C@H](CO7)O[C@@]9(O8)[C@H]1[C@H]([C@@H](CO9)OC(=O)C2=C(C=C(C=C2C)O)O)OCO1)O)COC)O)C)C)O[C@H]1C[C@]([C@H]([C@@H](O1)C)OC)(C)[N+](=O)[O-])OC(=O)C1=C(C(=C(C(=C1OC)Cl)O)Cl)C	C[C@@H]1[C@H]([C@@H](C[C@@H](O1)O[C@@H]2[C@H](O[C@]3(C[C@H]2O)O[C@@H]4[C@H](O[C@H]([C@H]([C@]4(O3)C)O)O[C@@H]5[C@H]([C@@H](O[C@@H]([C@@H]5OC)C)O[C@@H]6[C@H](O[C@H]([C@H]([C@H]6O)OC)O[C@H]7[C@@H]([C@H]8[C@H](CO7)O[C@@]9(O8)[C@H]1[C@H]([C@@H](CO9)OC(=O)c2c(cc(cc2C)O)O)OCO1)O)COC)O)C)C)O[C@H]1C[C@]([C@H]([C@@H](O1)C)OC)(C)[N+](=O)[O-])OC(=O)c1c(c(c(c(c1OC)Cl)O)Cl)C	138	0	0	0	0	70	1	38	0	0	0	0	0	0	0	0	2	0	0	0	0	0	0	0	0	0	0	0	0	0	0	0	0	0
89	89	2000	44	everolimus	159351-69-6	immunosuppressant	YES	2009	2009	2007	2007	7	CC1CCC2CC(C(=CC=CC=CC(CC(C(=O)C(C(C(=CC(C(=O)CC(OC(=O)C3CCCCN3C(=O)C(=O)C1(O2)O)C(C)CC4CCC(C(C4)OC)OCCO)C)C)O)OC)C)C)C)OC	C[C@@H]1CC[C@H]2C[C@@H](/C(=C/C=C/C=C/[C@H](C[C@H](C(=O)[C@@H]([C@@H](/C(=C/[C@H](C(=O)C[C@H](OC(=O)[C@@H]3CCCCN3C(=O)C(=O)[C@@]1(O2)O)[C@H](C)C[C@@H]4CC[C@H]([C@@H](C4)OC)OCCO)C)/C)O)OC)C)C)/C)OC	C[C@@H]1CC[C@H]2C[C@@H](C(=CC=CC=C[C@H](C[C@H](C(=O)[C@@H]([C@@H](C(=C[C@H](C(=O)C[C@H](OC(=O)[C@@H]3CCCCN3C(=O)C(=O)[C@@]1(O2)O)[C@H](C)C[C@@H]4CC[C@H]([C@@H](C4)OC)OCCO)C)C)O)OC)C)C)C)OC	106	0	0	0	0	53	1	14	0	0	0	0	0	0	0	0	0	0	0	0	0	0	0	0	0	0	0	0	0	0	0	0	0	0
90	90	2000	44	ezlopitant	147116-64-1	tachykinin receptor antagonist	NO					N/A	CC(C)C1=CC(=C(C=C1)OC)CNC2C3CCN(C2C(C4=CC=CC=C4)C5=CC=CC=C5)CC3	CC(C)C1=CC(=C(C=C1)OC)CN[C@@H]2[C@@H](N3CCC2CC3)C(C4=CC=CC=C4)C5=CC=CC=C5	CC(C)c1cc(c(cc1)OC)CN[C@@H]2[C@@H](N3CCC2CC3)C(c4ccccc4)c5ccccc5	57	0	0	0	0	31	2	1	0	0	0	0	0	0	0	0	0	0	0	0	0	0	0	0	0	0	0	0	0	0	0	0	0	0
91	91	2000	44	fiduxosin	208993-54-8	a 1 a·adrenoreceptor antagonist	NO					N/A	COC1=CC=CC2=C1C3CN(CC3CO2)CCCCN4C(=O)C5=C(C6=NC(=CN=C6S5)C7=CC=CC=C7)NC4=O	COC1=CC=CC2=C1[C@@H]3CN(C[C@@H]3CO2)CCCCN4C(=O)C5=C(C6=NC(=CN=C6S5)C7=CC=CC=C7)NC4=O	COc1cccc2c1[C@@H]3CN(C[C@@H]3CO2)CCCCn4c(=O)c5c(c6nc(cnc6s5)c7ccccc7)[nH]c4=O	41	0	0	0	0	30	5	4	0	0	0	0	0	0	0	1	0	0	0	0	0	0	0	0	0	0	0	0	0	0	0	0	0	0
92	92	2000	44	figopitant	nr	neurokinin NK-1 receptor antagonist	NO					N/A	CN(CCC1=CC(=CC(=C1)C(F)(F)F)C(F)(F)F)C(=O)C(C2=CC=CC=C2)N3CCN(CC3)CC4CC4	CN(CCC1=CC(=CC(=C1)C(F)(F)F)C(F)(F)F)C(=O)[C@H](C2=CC=CC=C2)N3CCN(CC3)CC4CC4	CN(CCc1cc(cc(c1)C(F)(F)F)C(F)(F)F)C(=O)[C@H](c2ccccc2)N3CCN(CC3)CC4CC4	41	0	0	0	0	27	3	1	6	0	0	0	0	0	0	0	0	0	0	0	0	0	0	0	0	0	0	0	0	0	0	0	0	0
93	93	2000	44	implitapide	177469-96-4	antihyperlipidaemic	NO					N/A	CC1=CC(=NC2=C1C3=CC=CC=C3N2CC4=CC(=CC=C4)C(C5CCCC5)C(=O)NC(CO)C6=CC=CC=C6)C	CC1=CC(=NC2=C1C3=CC=CC=C3N2CC4=CC(=CC=C4)[C@H](C5CCCC5)C(=O)N[C@@H](CO)C6=CC=CC=C6)C	Cc1cc(nc2c1c3ccccc3n2Cc4cc(ccc4)[C@H](C5CCCC5)C(=O)N[C@@H](CO)c6ccccc6)C	56	0	0	0	0	35	3	2	0	0	0	0	0	0	0	0	0	0	0	0	0	0	0	0	0	0	0	0	0	0	0	0	0	0
94	94	2000	44	irampanel	206260-33-5	AMP A-antagonist	NO					N/A	CN(C)CCOC1=CC=CC=C1C2=NC(=NO2)C3=CC=CC=C3	CN(C)CCOC1=CC=CC=C1C2=NC(=NO2)C3=CC=CC=C3	CN(C)CCOc1ccccc1c2nc(no2)c3ccccc3	28	0	0	0	0	18	3	2	0	0	0	0	0	0	0	0	0	0	0	0	0	0	0	0	0	0	0	0	0	0	0	0	0	0
95	95	2000	44	irofulven	158440-71-2	neoplastic	NO					N/A	CC1=C(C2=C(C3(CC3)C(C(=O)C2=C1)(C)O)C)CO	CC1=C(C2=C(C3(CC3)[C@@](C(=O)C2=C1)(C)O)C)CO	CC1=C(C2=C(C3(CC3)[C@@](C(=O)C2=C1)(C)O)C)CO	21	0	0	0	0	15	0	3	0	0	0	0	0	0	0	0	0	0	0	0	0	0	0	0	0	0	0	0	0	0	0	0	0	0
96	96	2000	44	itriglumide	201605-51-8	antiulcer agent	NO					N/A	CC1=CC(=C(C(=C1)C(=O)N2CCC3(CCCC3)CC2)NC(=O)CC(CC(=O)O)C4=CC=CC5=CC=CC=C54)C	CC1=CC(=C(C(=C1)C(=O)N2CCC3(CCCC3)CC2)NC(=O)C[C@H](CC(=O)O)C4=CC=CC5=CC=CC=C54)C	Cc1cc(c(c(c1)C(=O)N2CCC3(CCCC3)CC2)NC(=O)C[C@H](CC(=O)O)c4cccc5c4cccc5)C	50	0	0	0	0	33	2	4	0	0	0	0	0	0	0	0	0	0	0	0	0	0	0	0	0	0	0	0	0	0	0	0	0	0
97	97	2000	44	lanicemine	153322-05-5	NMDA receptor antagonist	NO					N/A	C1=CC=C(C=C1)C(CC2=CC=CC=N2)N	C1=CC=C(C=C1)[C@H](CC2=CC=CC=N2)N	c1ccc(cc1)[C@H](Cc2ccccn2)N	24	0	0	0	0	13	2	0	0	0	0	0	0	0	0	0	0	0	0	0	0	0	0	0	0	0	0	0	0	0	0	0	0	0
98	98	2000	44	lusaperidone	214548-46-6	antidepressant	NO					N/A	CC1=C(C(=O)N2C=CC=CC2=N1)CCN3CCC4=C(C3)C5=CC=CC=C5O4	CC1=C(C(=O)N2C=CC=CC2=N1)CCN3CCC4=C(C3)C5=CC=CC=C5O4	Cc1c(c(=O)n2ccccc2n1)CCN3CCc4c(c5ccccc5o4)C3	29	0	0	0	0	22	3	2	0	0	0	0	0	0	0	0	0	0	0	0	0	0	0	0	0	0	0	0	0	0	0	0	0	0
99	99	2000	44	motexafin	nr	antineoplastic	NO					N/A	CCC1=C(C2=NC1=CC3=NC(=CN=C4C=C(C(=CC4=NC=C5C(=C(C(=C2)N5)CCCO)C)OCCOCCOCCOC)OCCOCCOCCOC)C(=C3CCCO)C)CC	CCC1=C(C2=NC1=CC3=NC(=CN=C4C=C(C(=CC4=NC=C5C(=C(C(=C2)N5)CCCO)C)OCCOCCOCCOC)OCCOCCOCCOC)C(=C3CCCO)C)CC	CCC1=C(c2nc1cc3nc(cnc4cc(c(cc4ncc5c(c(c(c2)[nH]5)CCCO)C)OCCOCCOCCOC)OCCOCCOCCOC)C(=C3CCCO)C)CC	76	0	0	0	0	48	5	10	0	0	0	0	0	0	0	0	0	0	0	0	0	0	0	0	0	0	0	0	0	0	0	0	0	0
100	100	2000	44	neboglamine	163000-63-3	NMDA receptor antagonist	NO					N/A	CC1(CCC(CC1)NC(=O)C(CCC(=O)O)N)C	CC1(CCC(CC1)NC(=O)[C@H](CCC(=O)O)N)C	CC1(CCC(CC1)NC(=O)[C@H](CCC(=O)O)N)C	28	0	0	0	0	13	2	3	0	0	0	0	0	0	0	0	0	0	0	0	0	0	0	0	0	0	0	0	0	0	0	0	0	0
101	101	2000	44	pinokalant	149759-26-2	ion channel blocker	NO					N/A	COC1=C(C(=C(C=C1)CCN(CCC2=C(C(=C(C=C2)OC)OC)OC)C(=O)C(C3=CC=CC=C3)C4=NCCC5=CC(=C(C=C54)OC)OC)OC)OC	COC1=C(C(=C(C=C1)CCN(CCC2=C(C(=C(C=C2)OC)OC)OC)C(=O)C(C3=CC=CC=C3)C4=NCCC5=CC(=C(C=C54)OC)OC)OC)OC	COc1c(c(c(cc1)CCN(CCc2c(c(c(cc2)OC)OC)OC)C(=O)C(c3ccccc3)C4=NCCc5c4cc(c(c5)OC)OC)OC)OC	60	0	0	0	0	41	2	9	0	0	0	0	0	0	0	0	0	0	0	0	0	0	0	0	0	0	0	0	0	0	0	0	0	0
102	102	2000	44	posaconazole	171228-49-2	antifungal	YES	2006	2005	2020	2005	5	CCC(C(C)O)N1C(=O)N(C=N1)C2=CC=C(C=C2)N3CCN(CC3)C4=CC=C(C=C4)OCC5CC(OC5)(CN6C=NC=N6)C7=C(C=C(C=C7)F)F	CC[C@@H]([C@H](C)O)N1C(=O)N(C=N1)C2=CC=C(C=C2)N3CCN(CC3)C4=CC=C(C=C4)OC[C@H]5C[C@](OC5)(CN6C=NC=N6)C7=C(C=C(C=C7)F)F	CC[C@@H]([C@H](C)O)n1c(=O)n(cn1)c2ccc(cc2)N3CCN(CC3)c4ccc(cc4)OC[C@H]5C[C@](OC5)(Cn6cncn6)c7c(cc(cc7)F)F	60	0	0	0	0	37	8	4	2	0	0	0	0	0	0	0	0	0	0	0	0	0	0	0	0	0	0	0	0	0	0	0	0	0
103	103	2000	44	prinomastat	192329-42-3	matrix metalloproteinase inhibitor	NO					N/A	CC1(C(N(CCS1)S(=O)(=O)C2=CC=C(C=C2)OC3=CC=NC=C3)C(=O)NO)C	CC1([C@@H](N(CCS1)S(=O)(=O)C2=CC=C(C=C2)OC3=CC=NC=C3)C(=O)NO)C	CC1([C@@H](N(CCS1)S(=O)(=O)c2ccc(cc2)Oc3ccncc3)C(=O)NO)C	32	0	0	0	0	18	3	5	0	0	0	0	0	0	0	2	0	0	0	0	0	0	0	0	0	0	0	0	0	0	0	0	0	0
104	104	2000	44	pumafentrine	207993-12-2	phosphodiesterase inhibitor	NO					N/A	CCOC1=C(C=C2C(=C1)C3CN(CCC3N=C2C4=CC=C(C=C4)C(=O)N(C(C)C)C(C)C)C)OC	CCOC1=C(C=C2C(=C1)[C@H]3CN(CC[C@H]3N=C2C4=CC=C(C=C4)C(=O)N(C(C)C)C(C)C)C)OC	CCOc1c(cc2c(c1)[C@H]3CN(CC[C@H]3N=C2c4ccc(cc4)C(=O)N(C(C)C)C(C)C)C)OC	49	0	0	0	0	29	3	3	0	0	0	0	0	0	0	0	0	0	0	0	0	0	0	0	0	0	0	0	0	0	0	0	0	0
105	105	2000	44	relcovaptan	150375-75-0	vasopressin V1 receptor antagonist	NO					N/A	COC1=C(C=C(C=C1)S(=O)(=O)N2C(C(C3=C2C=CC(=C3)Cl)(C4=CC=CC=C4Cl)O)C(=O)N5CCCC5C(=O)N)OC	COC1=C(C=C(C=C1)S(=O)(=O)N2[C@H]([C@](C3=C2C=CC(=C3)Cl)(C4=CC=CC=C4Cl)O)C(=O)N5CCC[C@H]5C(=O)N)OC	COc1c(cc(cc1)S(=O)(=O)N2[C@H]([C@](c3c2ccc(c3)Cl)(c4ccccc4Cl)O)C(=O)N5CCC[C@H]5C(=O)N)OC	40	0	0	0	0	28	3	7	0	0	0	0	0	0	0	1	2	0	0	0	0	0	0	0	0	0	0	0	0	0	0	0	0	0
106	106	2000	44	resiquimod	144875-48-9	immunomodulator	NO					N/A	CCOCC1=NC2=C(N1CC(C)(C)O)C3=CC=CC=C3N=C2N	CCOCC1=NC2=C(N1CC(C)(C)O)C3=CC=CC=C3N=C2N	CCOCc1nc2c(n1CC(C)(C)O)c3ccccc3nc2N	27	0	0	0	0	17	4	2	0	0	0	0	0	0	0	0	0	0	0	0	0	0	0	0	0	0	0	0	0	0	0	0	0	0
107	107	2000	44	risarestat	79714-31-1	aldose reductase inhibitor	NO					N/A	CCCCCOC1=C(C=C(C=C1)C2C(=O)NC(=O)S2)OCC	CCCCCOC1=C(C=C(C=C1)C2C(=O)NC(=O)S2)OCC	CCCCCOc1c(cc(cc1)C2C(=O)NC(=O)S2)OCC	26	0	0	0	0	16	1	4	0	0	0	0	0	0	0	1	0	0	0	0	0	0	0	0	0	0	0	0	0	0	0	0	0	0
108	108	2000	44	rubitecan	91421-42-0	antineoplastic	NO					N/A	CCC1(C2=C(COC1=O)C(=O)N3CC4=CC5=C(C=CC=C5[N+](=O)[O-])N=C4C3=C2)O	CC[C@@]1(C2=C(COC1=O)C(=O)N3CC4=CC5=C(C=CC=C5[N+](=O)[O-])N=C4C3=C2)O	CC[C@@]1(c2c(c(=O)n3c(c2)-c4c(cc5c(n4)cccc5[N+](=O)[O-])C3)COC1=O)O	21	0	0	0	0	20	3	6	0	0	0	0	0	0	0	0	0	0	0	0	0	0	0	0	0	0	0	0	0	0	0	0	0	0
109	109	2000	44	sulamserod	nr	serotonin receptor antagonist	NO					N/A	CS(=O)(=O)NCCN1CCC(CC1)CCC(=O)C2=CC(=C(C3=C2OCCO3)N)Cl	CS(=O)(=O)NCCN1CCC(CC1)CCC(=O)C2=CC(=C(C3=C2OCCO3)N)Cl	CS(=O)(=O)NCCN1CCC(CC1)CCC(=O)c2cc(c(c3c2OCCO3)N)Cl	31	0	0	0	0	19	3	5	0	0	0	0	0	0	0	1	1	0	0	0	0	0	0	0	0	0	0	0	0	0	0	0	0	0
110	110	2000	44	tanomastat	179545-77-8	matrix metalloproteinase inhibitor	NO					N/A	C1=CC=C(C=C1)SCC(CC(=O)C2=CC=C(C=C2)C3=CC=C(C=C3)Cl)C(=O)O	C1=CC=C(C=C1)SC[C@@H](CC(=O)C2=CC=C(C=C2)C3=CC=C(C=C3)Cl)C(=O)O	c1ccc(cc1)SC[C@@H](CC(=O)c2ccc(cc2)c3ccc(cc3)Cl)C(=O)O	34	0	0	0	0	23	0	3	0	0	0	0	0	0	0	1	1	0	0	0	0	0	0	0	0	0	0	0	0	0	0	0	0	0
111	111	2000	44	tebipenem pivoxil	161715-24-8	antibiotic	YES			2009	2009	9	CC1C2C(C(=O)N2C(=C1SC3CN(C3)C4=NCCS4)C(=O)OCOC(=O)C(C)(C)C)C(C)O	C[C@@H]1[C@@H]2[C@H](C(=O)N2C(=C1SC3CN(C3)C4=NCCS4)C(=O)OCOC(=O)C(C)(C)C)[C@@H](C)O	C[C@@H]1[C@@H]2[C@H](C(=O)N2C(=C1SC3CN(C3)C4=NCCS4)C(=O)OCOC(=O)C(C)(C)C)[C@@H](C)O	37	0	0	0	0	22	3	6	0	0	0	0	0	0	0	2	0	0	0	0	0	0	0	0	0	0	0	0	0	0	0	0	0	0
112	112	2000	44	tenofovir	147127-20-6	antiviral	YES	2018	2002	2005	2002	2	CC(CN1C=NC2=C(N=CN=C21)N)OCP(=O)(O)O	C[C@H](CN1C=NC2=C(N=CN=C21)N)OCP(=O)(O)O	C[C@H](Cn1cnc2c1ncnc2N)OCP(=O)(O)O	19	0	0	0	0	9	5	4	0	0	0	0	0	0	1	0	0	0	0	0	0	0	0	0	0	0	0	0	0	0	0	0	0	0
113	113	2000	44	valrocemide	92262-58-3	antiepileptic	NO					N/A	CCCC(CCC)C(=O)NCC(=O)N	CCCC(CCC)C(=O)NCC(=O)N	CCCC(CCC)C(=O)NCC(=O)N	22	0	0	0	0	10	2	2	0	0	0	0	0	0	0	0	0	0	0	0	0	0	0	0	0	0	0	0	0	0	0	0	0	0
114	114	2000	44	vardenafil	224785-90-4	vasodilatator	YES	2003	2003	2004	2003	3	CCCC1=NC(=C2N1N=C(NC2=O)C3=C(C=CC(=C3)S(=O)(=O)N4CCN(CC4)CC)OCC)C	CCCC1=NC(=C2N1N=C(NC2=O)C3=C(C=CC(=C3)S(=O)(=O)N4CCN(CC4)CC)OCC)C	CCCc1nc(c2n1nc([nH]c2=O)c3c(ccc(c3)S(=O)(=O)N4CCN(CC4)CC)OCC)C	36	0	0	0	0	23	6	4	0	0	0	0	0	0	0	1	0	0	0	0	0	0	0	0	0	0	0	0	0	0	0	0	0	0
115	115	2000	44	vofopitant	168266-90-8	antiemetic, tachykinin receptor antagonist	NO					N/A	COC1=C(C=C(C=C1)N2C(=NN=N2)C(F)(F)F)CNC3CCCNC3C4=CC=CC=C4	COC1=C(C=C(C=C1)N2C(=NN=N2)C(F)(F)F)CN[C@H]3CCCN[C@H]3C4=CC=CC=C4	COc1c(cc(cc1)n2c(nnn2)C(F)(F)F)CN[C@H]3CCCN[C@H]3c4ccccc4	35	0	0	0	0	21	6	1	3	0	0	0	0	0	0	0	0	0	0	0	0	0	0	0	0	0	0	0	0	0	0	0	0	0
116	1	2001	45	adekalant	227940-00-3	potassium channel blocker	NO					N/A	CC(C)(C)OC(=O)N1CC2CC(C1)CN(C2)CC(COC3=CC=C(C=C3)C#N)O	CC(C)(C)OC(=O)N1C[C@@H]2C[C@H](C1)CN(C2)C[C@@H](COC3=CC=C(C=C3)C#N)O	CC(C)(C)OC(=O)N1C[C@@H]2C[C@H](C1)CN(C2)C[C@@H](COc3ccc(cc3)C#N)O	39	0	0	0	0	22	3	4	0	0	0	0	0	0	0	0	0	0	0	0	0	0	0	0	0	0	0	0	0	0	0	0	0	0
117	2	2001	45	aliskiren	173334-57-1	renin inhibitor	YES	2007	2007	2009	2007	6	CC(C)C(CC1=CC(=C(C=C1)OC)OCCCOC)CC(C(CC(C(C)C)C(=O)NCC(C)(C)C(=O)N)O)N	CC(C)[C@@H](CC1=CC(=C(C=C1)OC)OCCCOC)C[C@@H]([C@H](C[C@@H](C(C)C)C(=O)NCC(C)(C)C(=O)N)O)N	CC(C)[C@@H](Cc1cc(c(cc1)OC)OCCCOC)C[C@@H]([C@H](C[C@@H](C(C)C)C(=O)NCC(C)(C)C(=O)N)O)N	64	0	0	0	0	30	3	6	0	0	0	0	0	0	0	0	0	0	0	0	0	0	0	0	0	0	0	0	0	0	0	0	0	0
118	3	2001	45	biotin	58-85-5		YES	1947			1947	-54	C1C2C(C(S1)CCCCC(=O)O)NC(=O)N2	C1[C@H]2[C@@H]([C@@H](S1)CCCCC(=O)O)NC(=O)N2	C1[C@H]2[C@@H]([C@@H](S1)CCCCC(=O)O)NC(=O)N2	22	0	0	0	0	10	2	3	0	0	0	0	0	0	0	1	0	0	0	0	0	0	0	0	0	0	0	0	0	0	0	0	0	0
119	4	2001	45	capravirine	178979-85-6	antiviral	NO					N/A	CC(C)C1=C(N(C(=N1)COC(=O)N)CC2=CC=NC=C2)SC3=CC(=CC(=C3)Cl)Cl	CC(C)C1=C(N(C(=N1)COC(=O)N)CC2=CC=NC=C2)SC3=CC(=CC(=C3)Cl)Cl	CC(C)c1c(n(c(n1)COC(=O)N)Cc2ccncc2)Sc3cc(cc(c3)Cl)Cl	28	0	0	0	0	20	4	2	0	0	0	0	0	0	0	1	2	0	0	0	0	0	0	0	0	0	0	0	0	0	0	0	0	0
120	5	2001	45	capromorelin	193273-66-4	growth hormone release stimulating peptide	NO					N/A	CC(C)(C(=O)NC(COCC1=CC=CC=C1)C(=O)N2CCC3=NN(C(=O)C3(C2)CC4=CC=CC=C4)C)N	CC(C)(C(=O)N[C@H](COCC1=CC=CC=C1)C(=O)N2CCC3=NN(C(=O)[C@@]3(C2)CC4=CC=CC=C4)C)N	CC(C)(C(=O)N[C@H](COCc1ccccc1)C(=O)N2CCC3=NN(C(=O)[C@@]3(C2)Cc4ccccc4)C)N	47	0	0	0	0	28	5	4	0	0	0	0	0	0	0	0	0	0	0	0	0	0	0	0	0	0	0	0	0	0	0	0	0	0
121	6	2001	45	cridanimod	38609-97-1	immunomodulator	NO					N/A	C1=CC=C2C(=C1)C(=O)C3=CC=CC=C3N2CC(=O)O	C1=CC=C2C(=C1)C(=O)C3=CC=CC=C3N2CC(=O)O	c1ccc2c(c1)c(=O)c3ccccc3n2CC(=O)O	20	0	0	0	0	15	1	3	0	0	0	0	0	0	0	0	0	0	0	0	0	0	0	0	0	0	0	0	0	0	0	0	0	0
122	7	2001	45	doripenem	148016-81-3	antibacterial	YES	2007	2008	2005	2005	4	CC1C2C(C(=O)N2C(=C1SC3CC(NC3)CNS(=O)(=O)N)C(=O)O)C(C)O	C[C@@H]1[C@@H]2[C@H](C(=O)N2C(=C1S[C@H]3C[C@H](NC3)CNS(=O)(=O)N)C(=O)O)[C@@H](C)O	C[C@@H]1[C@@H]2[C@H](C(=O)N2C(=C1S[C@H]3C[C@H](NC3)CNS(=O)(=O)N)C(=O)O)[C@@H](C)O	34	0	0	0	0	15	4	6	0	0	0	0	0	0	0	2	0	0	0	0	0	0	0	0	0	0	0	0	0	0	0	0	0	0
123	8	2001	45	ecraprost	136892-64-3	prostaglandin	NO					N/A	CCCCCC(C=CC1C(CC(=C1CCCCCCC(=O)OCCCC)OC(=O)CCC)O)O	CCCCC[C@@H](/C=C/[C@H]1[C@@H](CC(=C1CCCCCCC(=O)OCCCC)OC(=O)CCC)O)O	CCCCC[C@@H](C=C[C@H]1[C@@H](CC(=C1CCCCCCC(=O)OCCCC)OC(=O)CCC)O)O	55	0	0	0	0	28	0	6	0	0	0	0	0	0	0	0	0	0	0	0	0	0	0	0	0	0	0	0	0	0	0	0	0	0
124	9	2001	45	elarofiban	198958-88-2	fibrinogen receptor antagonist	NO					N/A	C1CC(CN(C1)C(=O)CCC2CCNCC2)C(=O)NC(CC(=O)O)C3=CN=CC=C3	C1C[C@H](CN(C1)C(=O)CCC2CCNCC2)C(=O)N[C@@H](CC(=O)O)C3=CN=CC=C3	C1C[C@H](CN(C1)C(=O)CCC2CCNCC2)C(=O)N[C@@H](CC(=O)O)c3cnccc3	42	0	0	0	0	22	4	4	0	0	0	0	0	0	0	0	0	0	0	0	0	0	0	0	0	0	0	0	0	0	0	0	0	0
125	10	2001	45	eptaplatin	146665-77-2	antineoplastic	NO					N/A	non presente	non presente	[Pt+2].[O-]C(=O)CC(=O)[O-].CC(C)C1O[C@@H]([C@H](O1)CN)CN	24	0	0	0	0	11	2	6	0	0	0	0	0	0	0	0	0	0	0	0	0	0	0	0	0	0	0	0	0	0	0	0	0	0
126	11	2001	45	ezetimibe	163222-33-1	antihyperlipidaemic	YES	2002	2020	2007	2002	1	C1=CC(=CC=C1C2C(C(=O)N2C3=CC=C(C=C3)F)CCC(C4=CC=C(C=C4)F)O)O	C1=CC(=CC=C1[C@@H]2[C@H](C(=O)N2C3=CC=C(C=C3)F)CC[C@@H](C4=CC=C(C=C4)F)O)O	c1cc(ccc1[C@@H]2[C@H](C(=O)N2c3ccc(cc3)F)CC[C@@H](c4ccc(cc4)F)O)O	38	0	0	0	0	24	1	3	2	0	0	0	0	0	0	0	0	0	0	0	0	0	0	0	0	0	0	0	0	0	0	0	0	0
127	12	2001	45	fondaparinux sodium	114870-03-0		YES	2001	2002	2007	2001	0	COC1C(C(C(C(O1)COS(=O)(=O)[O-])OC2C(C(C(C(O2)C(=O)[O-])OC3C(C(C(C(O3)COS(=O)(=O)[O-])OC4C(C(C(C(O4)C(=O)[O-])OC5C(C(C(C(O5)COS(=O)(=O)[O-])O)O)NS(=O)(=O)[O-])O)O)OS(=O)(=O)[O-])NS(=O)(=O)[O-])O)OS(=O)(=O)[O-])O)NS(=O)(=O)[O-].[Na+].[Na+].[Na+].[Na+].[Na+].[Na+].[Na+].[Na+].[Na+].[Na+]	CO[C@@H]1[C@@H]([C@H]([C@@H]([C@H](O1)COS(=O)(=O)[O-])O[C@H]2[C@@H]([C@H]([C@@H]([C@@H](O2)C(=O)[O-])O[C@@H]3[C@@H]([C@H]([C@@H]([C@H](O3)COS(=O)(=O)[O-])O[C@H]4[C@@H]([C@H]([C@@H]([C@H](O4)C(=O)[O-])O[C@@H]5[C@@H]([C@H]([C@@H]([C@H](O5)COS(=O)(=O)[O-])O)O)NS(=O)(=O)[O-])O)O)OS(=O)(=O)[O-])NS(=O)(=O)[O-])O)OS(=O)(=O)[O-])O)NS(=O)(=O)[O-].[Na+].[Na+].[Na+].[Na+].[Na+].[Na+].[Na+].[Na+].[Na+].[Na+]	CO[C@@H]1[C@@H]([C@H]([C@@H]([C@H](O1)COS(=O)(=O)[O-])O[C@H]2[C@@H]([C@H]([C@@H]([C@@H](O2)C(=O)[O-])O[C@@H]3[C@@H]([C@H]([C@@H]([C@H](O3)COS(=O)(=O)[O-])O[C@H]4[C@@H]([C@H]([C@@H]([C@H](O4)C(=O)[O-])O[C@@H]5[C@@H]([C@H]([C@@H]([C@H](O5)COS(=O)(=O)[O-])O)O)NS(=O)(=O)[O-])O)O)OS(=O)(=O)[O-])NS(=O)(=O)[O-])O)OS(=O)(=O)[O-])O)NS(=O)(=O)[O-].[Na+].[Na+].[Na+].[Na+].[Na+].[Na+].[Na+].[Na+].[Na+].[Na+]	77	0	0	0	0	31	3	49	0	0	10	0	0	0	0	8	0	0	0	0	0	0	0	0	0	0	0	0	0	0	0	0	0	0
128	13	2001	45	fosamprenavir	226700-79-4	antiviral	YES	2003	2004	2004	2003	2	CC(C)CN(CC(C(CC1=CC=CC=C1)NC(=O)OC2CCOC2)OP(=O)(O)O)S(=O)(=O)C3=CC=C(C=C3)N	CC(C)CN(C[C@H]([C@H](CC1=CC=CC=C1)NC(=O)O[C@H]2CCOC2)OP(=O)(O)O)S(=O)(=O)C3=CC=C(C=C3)N	CC(C)CN(C[C@H]([C@H](Cc1ccccc1)NC(=O)O[C@H]2CCOC2)OP(=O)(O)O)S(=O)(=O)c3ccc(cc3)N	52	0	0	0	0	25	3	9	0	0	0	0	0	0	1	1	0	0	0	0	0	0	0	0	0	0	0	0	0	0	0	0	0	0
129	14	2001	45	fosfluconazole	194798-83-9	antifungal	NO					N/A	C1=CC(=C(C=C1F)F)C(CN2C=NC=N2)(CN3C=NC=N3)OP(=O)(O)O	C1=CC(=C(C=C1F)F)C(CN2C=NC=N2)(CN3C=NC=N3)OP(=O)(O)O	c1cc(c(cc1F)F)C(Cn2cncn2)(Cn3cncn3)OP(=O)(O)O	22	0	0	0	0	13	6	4	2	0	0	0	0	0	1	0	0	0	0	0	0	0	0	0	0	0	0	0	0	0	0	0	0	0
130	15	2001	45	idraparinux sodium	149920-56-9	antithrombotic	NO					N/A	COC1C(OC(C(C1OC)OC)OC2C(C(C(OC2C(=O)[O-])OC3C(OC(C(C3OS(=O)(=O)[O-])OS(=O)(=O)[O-])OC4C(C(C(OC4C(=O)[O-])OC5C(OC(C(C5OS(=O)(=O)[O-])OS(=O)(=O)[O-])OC)COS(=O)(=O)[O-])OC)OC)COS(=O)(=O)[O-])OC)OC)COS(=O)(=O)[O-].[Na+].[Na+].[Na+].[Na+].[Na+].[Na+].[Na+].[Na+].[Na+]	CO[C@@H]1[C@H](O[C@@H]([C@@H]([C@H]1OC)OC)O[C@H]2[C@@H]([C@H]([C@@H](O[C@@H]2C(=O)[O-])O[C@@H]3[C@H](O[C@@H]([C@@H]([C@H]3OS(=O)(=O)[O-])OS(=O)(=O)[O-])O[C@H]4[C@@H]([C@H]([C@@H](O[C@H]4C(=O)[O-])O[C@@H]5[C@H](O[C@@H]([C@@H]([C@H]5OS(=O)(=O)[O-])OS(=O)(=O)[O-])OC)COS(=O)(=O)[O-])OC)OC)COS(=O)(=O)[O-])OC)OC)COS(=O)(=O)[O-].[Na+].[Na+].[Na+].[Na+].[Na+].[Na+].[Na+].[Na+].[Na+]	CO[C@@H]1[C@H](O[C@@H]([C@@H]([C@H]1OC)OC)O[C@H]2[C@@H]([C@H]([C@@H](O[C@@H]2C(=O)[O-])O[C@@H]3[C@H](O[C@@H]([C@@H]([C@H]3OS(=O)(=O)[O-])OS(=O)(=O)[O-])O[C@H]4[C@@H]([C@H]([C@@H](O[C@H]4C(=O)[O-])O[C@@H]5[C@H](O[C@@H]([C@@H]([C@H]5OS(=O)(=O)[O-])OS(=O)(=O)[O-])OC)COS(=O)(=O)[O-])OC)OC)COS(=O)(=O)[O-])OC)OC)COS(=O)(=O)[O-].[Na+].[Na+].[Na+].[Na+].[Na+].[Na+].[Na+].[Na+].[Na+]	80	0	0	0	0	38	0	49	0	0	9	0	0	0	0	7	0	0	0	0	0	0	0	0	0	0	0	0	0	0	0	0	0	0
131	16	2001	45	isatoribine	122970-40-5	immunomodulator	NO					N/A	C(C1C(C(C(O1)N2C3=C(C(=O)NC(=N3)N)SC2=O)O)O)O	C([C@@H]1[C@H]([C@H]([C@@H](O1)N2C3=C(C(=O)NC(=N3)N)SC2=O)O)O)O	C([C@@H]1[C@H]([C@H]([C@@H](O1)n2c3c(c(=O)[nH]c(n3)N)sc2=O)O)O)O	20	0	0	0	0	10	4	6	0	0	0	0	0	0	0	1	0	0	0	0	0	0	0	0	0	0	0	0	0	0	0	0	0	0
132	17	2001	45	ladirubicin	171047-47-5	antineoplastic antibiotic	NO					N/A	CC1C(C(CC(O1)OC2CC(CC3=C2C(=C4C(=C3O)C(=O)C5=CC=CC=C5C4=O)O)(C(=O)C)O)N6CC6)OS(=O)(=O)C	C[C@H]1[C@H]([C@H](C[C@@H](O1)O[C@H]2C[C@@](CC3=C2C(=C4C(=C3O)C(=O)C5=CC=CC=C5C4=O)O)(C(=O)C)O)N6CC6)OS(=O)(=O)C	C[C@H]1[C@H]([C@H](C[C@@H](O1)O[C@H]2C[C@@](Cc3c2c(c4c(c3O)C(=O)c5ccccc5C4=O)O)(C(=O)C)O)N6CC6)OS(=O)(=O)C	43	0	0	0	0	29	1	11	0	0	0	0	0	0	0	1	0	0	0	0	0	0	0	0	0	0	0	0	0	0	0	0	0	0
133	18	2001	45	levmetamfetamine	33817-09-3	sympathomimetic	NO					N/A	CC(CC1=CC=CC=C1)NC	C[C@H](CC1=CC=CC=C1)NC	C[C@H](Cc1ccccc1)NC	22	0	0	0	0	10	1	0	0	0	0	0	0	0	0	0	0	0	0	0	0	0	0	0	0	0	0	0	0	0	0	0	0	0
134	19	2001	45	lixivaptan	168079-32-1	vasopressin V2 receptor antagonist	NO					N/A	CC1=C(C=C(C=C1)F)C(=O)NC2=CC(=C(C=C2)C(=O)N3CC4=CC=CN4CC5=CC=CC=C53)Cl	CC1=C(C=C(C=C1)F)C(=O)NC2=CC(=C(C=C2)C(=O)N3CC4=CC=CN4CC5=CC=CC=C53)Cl	Cc1c(cc(cc1)F)C(=O)Nc2cc(c(cc2)C(=O)N3Cc4cccn4Cc5c3cccc5)Cl	35	0	0	0	0	27	3	2	1	0	0	0	0	0	0	0	1	0	0	0	0	0	0	0	0	0	0	0	0	0	0	0	0	0
135	20	2001	45	melevodopa	7101-51-1	dopamine receptor agonist	NO					N/A	COC(=O)C(CC1=CC(=C(C=C1)O)O)N	COC(=O)[C@H](CC1=CC(=C(C=C1)O)O)N	COC(=O)[C@H](Cc1cc(c(cc1)O)O)N	19	0	0	0	0	10	1	4	0	0	0	0	0	0	0	0	0	0	0	0	0	0	0	0	0	0	0	0	0	0	0	0	0	0
136	21	2001	45	norelgestromin	53016-31-2	contraceptive	YES	2001	2002		2001	0	CCC12CCC3C(C1CCC2(C#C)O)CCC4=CC(=NO)CCC34	CC[C@]12CC[C@H]3[C@H]([C@@H]1CC[C@]2(C#C)O)CCC4=C/C(=N/O)/CC[C@H]34	CC[C@]12CC[C@H]3[C@H]([C@@H]1CC[C@]2(C#C)O)CCC4=CC(=NO)CC[C@H]34	37	0	0	0	0	21	1	2	0	0	0	0	0	0	0	0	0	0	0	0	0	0	0	0	0	0	0	0	0	0	0	0	0	0
137	22	2001	45	opaviraline	178040-94-3	antiviral	NO					N/A	CCC1C(=O)NC2=C(N1C(=O)OC(C)C)C=C(C=C2)F	CC[C@H]1C(=O)NC2=C(N1C(=O)OC(C)C)C=C(C=C2)F	CC[C@H]1C(=O)Nc2c(cc(cc2)F)N1C(=O)OC(C)C	23	0	0	0	0	14	2	3	1	0	0	0	0	0	0	0	0	0	0	0	0	0	0	0	0	0	0	0	0	0	0	0	0	0
138	23	2001	45	oritavancin	171099-57-3	antibacterial	YES	2014	2015		2014	13	CC1C(C(CC(O1)OC2C3C(=O)NC(C4=C(C(=CC(=C4)O)O)C5=C(C=CC(=C5)C(C(=O)N3)NC(=O)C6C7=CC(=C(C(=C7)OC8=C(C=C2C=C8)Cl)OC9C(C(C(C(O9)CO)O)O)OC1CC(C(C(O1)C)O)(C)NCC1=CC=C(C=C1)C1=CC=C(C=C1)Cl)OC1=C(C=C(C=C1)C(C(C(=O)NC(C(=O)N6)CC(=O)N)NC(=O)C(CC(C)C)NC)O)Cl)O)C(=O)O)(C)N)O	C[C@H]1[C@@H]([C@@](C[C@@H](O1)O[C@H]2[C@H]3C(=O)N[C@@H](C4=C(C(=CC(=C4)O)O)C5=C(C=CC(=C5)[C@H](C(=O)N3)NC(=O)[C@H]6C7=CC(=C(C(=C7)OC8=C(C=C2C=C8)Cl)O[C@H]9[C@@H]([C@H]([C@@H]([C@H](O9)CO)O)O)O[C@H]1C[C@]([C@H]([C@@H](O1)C)O)(C)NCC1=CC=C(C=C1)C1=CC=C(C=C1)Cl)OC1=C(C=C(C=C1)[C@H]([C@H](C(=O)N[C@H](C(=O)N6)CC(=O)N)NC(=O)[C@@H](CC(C)C)NC)O)Cl)O)C(=O)O)(C)N)O	C[C@H]1[C@@H]([C@@](C[C@@H](O1)O[C@H]2[C@H]3C(=O)N[C@@H](c4c(c(cc(c4)O)O)-c5c(ccc(c5)[C@H](C(=O)N3)NC(=O)[C@H]6c7cc(c(c(c7)Oc8c(cc2cc8)Cl)O[C@H]9[C@@H]([C@H]([C@@H]([C@H](O9)CO)O)O)O[C@H]1C[C@]([C@H]([C@@H](O1)C)O)(C)NCc1ccc(cc1)c1ccc(cc1)Cl)Oc1c(cc(cc1)[C@H]([C@H](C(=O)N[C@H](C(=O)N6)CC(=O)N)NC(=O)[C@@H](CC(C)C)NC)O)Cl)O)C(=O)O)(C)N)O	157	0	0	0	0	86	10	26	0	0	0	0	0	0	0	0	3	0	0	0	0	0	0	0	0	0	0	0	0	0	0	0	0	0
139	24	2001	45	ozogamicin	400046-53-9	immunomodulator	NO					N/A	CCN(C1COC(CC1OC)OC2C(C(C(OC2OC3C#CC=CC#CC4(CC(=O)C(=C3C4=CCSSC(C)(C)CC(=O)NN=C(C)C5=CC=C(C=C5)OCCCC(=O)N)NC(=O)OC)O)C)NOC6CC(C(C(O6)C)SC(=O)C7=C(C(=C(C(=C7OC)OC)OC8C(C(C(C(O8)C)O)OC)O)I)C)O)O)C(=O)C	CCN([C@H]1CO[C@H](C[C@@H]1OC)O[C@@H]2[C@H]([C@@H]([C@H](O[C@H]2O[C@H]3C#C/C=C\C#C[C@@]\4(CC(=O)C(=C3/C4=C\CSSC(C)(C)CC(=O)N/N=C(\C)/C5=CC=C(C=C5)OCCCC(=O)N)NC(=O)OC)O)C)NO[C@H]6C[C@@H]([C@@H]([C@H](O6)C)SC(=O)C7=C(C(=C(C(=C7OC)OC)O[C@H]8[C@@H]([C@@H]([C@H]([C@@H](O8)C)O)OC)O)I)C)O)O)C(=O)C	CCN([C@H]1CO[C@H](C[C@@H]1OC)O[C@@H]2[C@H]([C@@H]([C@H](O[C@H]2O[C@H]3C#CC=CC#C[C@@]4(CC(=O)C(=C3C4=CCSSC(C)(C)CC(=O)NN=C(C)c5ccc(cc5)OCCCC(=O)N)NC(=O)OC)O)C)NO[C@H]6C[C@@H]([C@@H]([C@H](O6)C)SC(=O)c7c(c(c(c(c7OC)OC)O[C@H]8[C@@H]([C@@H]([C@H]([C@@H](O8)C)O)OC)O)I)C)O)O)C(=O)C	130	0	0	0	0	73	6	25	0	0	0	0	0	0	0	3	0	0	0	0	0	0	0	0	0	0	0	0	0	0	0	0	0	0
140	25	2001	45	paliperidone	144598-75-4	antidepressant	YES	2006	2007	2010	2006	5	CC1=C(C(=O)N2CCCC(C2=N1)O)CCN3CCC(CC3)C4=NOC5=C4C=CC(=C5)F	CC1=C(C(=O)N2CCCC(C2=N1)O)CCN3CCC(CC3)C4=NOC5=C4C=CC(=C5)F	Cc1c(c(=O)n2c(n1)C(CCC2)O)CCN3CCC(CC3)c4noc5c4ccc(c5)F	33	0	0	0	0	23	4	3	1	0	0	0	0	0	0	0	0	0	0	0	0	0	0	0	0	0	0	0	0	0	0	0	0	0
141	26	2001	45	pitavastatin	147511-69-1		YES	2009		2013	2009	8	C1CC1C2=NC3=CC=CC=C3C(=C2C=CC(CC(CC(=O)O)O)O)C4=CC=C(C=C4)F	C1CC1C2=NC3=CC=CC=C3C(=C2/C=C/[C@H](C[C@H](CC(=O)O)O)O)C4=CC=C(C=C4)F	C1CC1c2nc3ccccc3c(c2C=C[C@H](C[C@H](CC(=O)O)O)O)c4ccc(cc4)F	40	0	0	0	0	25	1	4	1	0	0	0	0	0	0	0	0	0	0	0	0	0	0	0	0	0	0	0	0	0	0	0	0	0
142	27	2001	45	rimonabant	168273-06-1	CB1 cannabinoid receptor antagonist	YES		2006		2006	5	CC1=C(N(N=C1C(=O)NN2CCCCC2)C3=C(C=C(C=C3)Cl)Cl)C4=CC=C(C=C4)Cl	CC1=C(N(N=C1C(=O)NN2CCCCC2)C3=C(C=C(C=C3)Cl)Cl)C4=CC=C(C=C4)Cl	Cc1c(n(nc1C(=O)NN2CCCCC2)c3c(cc(cc3)Cl)Cl)c4ccc(cc4)Cl	29	0	0	0	0	22	4	1	0	0	0	0	0	0	0	0	3	0	0	0	0	0	0	0	0	0	0	0	0	0	0	0	0	0
143	28	2001	45	rostaporfin	284041-10-7	photosensitizer	NO					N/A	CCC1=C(C2=CC3=C(C(=C4N3[Sn](N5C(=CC1=N2)C(C6(C5=C(C=C6C(=O)OCC)C7=NC(=C4)C(=C7C)CC)CC)C)(Cl)Cl)C)CC)C	CCC1=C(C2=CC3=C(C(=C4N3[Sn](N5C(=CC1=N2)[C@H]([C@]6(C5=C(C=C6C(=O)OCC)C7=NC(=C4)C(=C7C)CC)CC)C)(Cl)Cl)C)CC)C	CCC1=C(c2cc3c(c(c4n3[Sn](n5c(cc1n2)[C@H]([C@]6(c5c(c7nc(c4)C(=C7C)CC)C=C6C(=O)OCC)CC)C)(Cl)Cl)C)CC)C	47	0	0	0	0	37	4	2	0	0	0	0	0	0	0	0	2	0	0	0	0	0	0	0	0	0	0	0	0	0	0	0	0	0
144	29	2001	45	rosuvastatin	287714-41-4	antithyperlipidaemic	YES	2003		2005	2003	2	CC(C)C1=NC(=NC(=C1C=CC(CC(CC(=O)O)O)O)C2=CC=C(C=C2)F)N(C)S(=O)(=O)C	CC(C)C1=NC(=NC(=C1/C=C/[C@H](C[C@H](CC(=O)O)O)O)C2=CC=C(C=C2)F)N(C)S(=O)(=O)C	CC(C)c1nc(nc(c1C=C[C@H](C[C@H](CC(=O)O)O)O)c2ccc(cc2)F)N(C)S(=O)(=O)C	40	0	0	0	0	22	3	6	1	0	0	0	0	0	0	1	0	0	0	0	0	0	0	0	0	0	0	0	0	0	0	0	0	0
145	30	2001	45	rotigotine	99755-59-6	antiparkinsonian, dopamine D2 receptor agonist	YES	2007	2006	2012	2006	5	CCCN(CCC1=CC=CS1)C2CCC3=C(C2)C=CC=C3O	CCCN(CCC1=CC=CS1)[C@H]2CCC3=C(C2)C=CC=C3O	CCCN(CCc1cccs1)[C@H]2CCc3c(cccc3O)C2	33	0	0	0	0	19	1	1	0	0	0	0	0	0	0	1	0	0	0	0	0	0	0	0	0	0	0	0	0	0	0	0	0	0
146	31	2001	45	sitaxentan	184036-34-8	endothelin receptor antagonist	YES		2006		2006	5	CC1=CC2=C(C=C1CC(=O)C3=C(C=CS3)S(=O)(=O)NC4=C(C(=NO4)C)Cl)OCO2	CC1=CC2=C(C=C1CC(=O)C3=C(C=CS3)S(=O)(=O)NC4=C(C(=NO4)C)Cl)OCO2	Cc1cc2c(cc1CC(=O)c3c(ccs3)S(=O)(=O)Nc4c(c(no4)C)Cl)OCO2	20	0	0	0	0	18	2	6	0	0	0	0	0	0	0	2	1	0	0	0	0	0	0	0	0	0	0	0	0	0	0	0	0	0
147	32	2001	45	sulfamazone	65761-24-2		NO					N/A	CC1=C(C(=O)N(N1C)C2=CC=CC=C2)C(NC3=CC=C(C=C3)S(=O)(=O)NC4=NN=C(C=C4)OC)S(=O)(=O)O	CC1=C(C(=O)N(N1C)C2=CC=CC=C2)C(NC3=CC=C(C=C3)S(=O)(=O)NC4=NN=C(C=C4)OC)S(=O)(=O)O	Cc1c(c(=O)n(n1C)c2ccccc2)C(Nc3ccc(cc3)S(=O)(=O)Nc4nnc(cc4)OC)S(=O)(=O)O	39	0	0	0	0	23	6	7	0	0	0	0	0	0	0	2	0	0	0	0	0	0	0	0	0	0	0	0	0	0	0	0	0	0
148	33	2001	45	talaporfin	110230-98-3	photosensitizer	YES			2013	2013	12	CCC1=C(C2=CC3=C(C(=C(N3)C=C4C(C(C(=N4)C(=C5C(=C(C(=N5)C=C1N2)C)C(=O)O)CC(=O)NC(CC(=O)O)C(=O)O)CCC(=O)O)C)C)C=C)C	CCC1=C(C2=CC3=C(C(=C(N3)C=C4[C@H]([C@@H](C(=N4)C(=C5C(=C(C(=N5)C=C1N2)C)C(=O)O)CC(=O)N[C@@H](CC(=O)O)C(=O)O)CCC(=O)O)C)C)C=C)C	CCc1c(c2cc3c(c(c([nH]3)cc4nc(c(c5nc(cc1[nH]2)C(=C5C(=O)O)C)CC(=O)N[C@@H](CC(=O)O)C(=O)O)[C@H]([C@@H]4C)CCC(=O)O)C)C=C)C	55	0	0	0	0	38	5	9	0	0	0	0	0	0	0	0	0	0	0	0	0	0	0	0	0	0	0	0	0	0	0	0	0	0
149	34	2001	45	ticalopride	202590-69-0	D2/5HT2A antagonist	NO					N/A	COC1CNCCC1NC(=O)C2=CC(=C(C=C2OC)N)Cl	CO[C@H]1CNCC[C@H]1NC(=O)C2=CC(=C(C=C2OC)N)Cl	CO[C@H]1CNCC[C@H]1NC(=O)c2cc(c(cc2OC)N)Cl	26	0	0	0	0	14	3	3	0	0	0	0	0	0	0	0	1	0	0	0	0	0	0	0	0	0	0	0	0	0	0	0	0	0
150	35	2001	45	tolvaptan	150683-30-0	vasopressin V2 receptor antagonist	YES	2009	2009	2010	2009	8	CC1=CC=CC=C1C(=O)NC2=CC(=C(C=C2)C(=O)N3CCCC(C4=C3C=CC(=C4)Cl)O)C	CC1=CC=CC=C1C(=O)NC2=CC(=C(C=C2)C(=O)N3CCCC(C4=C3C=CC(=C4)Cl)O)C	Cc1ccccc1C(=O)Nc2cc(c(cc2)C(=O)N3CCCC(c4c3ccc(c4)Cl)O)C	38	0	0	0	0	26	2	3	0	0	0	0	0	0	0	0	1	0	0	0	0	0	0	0	0	0	0	0	0	0	0	0	0	0
151	36	2001	45	vilazodone	163521-08-2		YES	2011			2011	10	C1CN(CCN1CCCCC2=CNC3=C2C=C(C=C3)C#N)C4=CC5=C(C=C4)OC(=C5)C(=O)N	C1CN(CCN1CCCCC2=CNC3=C2C=C(C=C3)C#N)C4=CC5=C(C=C4)OC(=C5)C(=O)N	C1CN(CCN1CCCCc2c[nH]c3c2cc(cc3)C#N)c4cc5c(cc4)oc(c5)C(=O)N	36	0	0	0	0	26	5	2	0	0	0	0	0	0	0	0	0	0	0	0	0	0	0	0	0	0	0	0	0	0	0	0	0	0
152	37	2001	46	carglumic acid	1188-38-1	antihyperammonaemia agent	YES	2010	2003	2016	2003	2	C(CC(=O)O)C(C(=O)O)NC(=O)N	C(CC(=O)O)[C@@H](C(=O)O)NC(=O)N	C(CC(=O)O)[C@@H](C(=O)O)NC(=O)N	14	0	0	0	0	6	2	5	0	0	0	0	0	0	0	0	0	0	0	0	0	0	0	0	0	0	0	0	0	0	0	0	0	0
153	38	2001	46	lidadronic acid	63132-38-7	carrier	NO					N/A	CN(C)CCC(N)(P(=O)(O)O)P(=O)(O)O	CN(C)CCC(N)(P(=O)(O)O)P(=O)(O)O	CN(C)CCC(N)(P(=O)(O)O)P(=O)(O)O	20	0	0	0	0	5	2	6	0	0	0	0	0	0	2	0	0	0	0	0	0	0	0	0	0	0	0	0	0	0	0	0	0	0
154	39	2001	46	alfatradiol	57-91-0	topical inhibitor 5 alfa reductase	NO					N/A	CC12CCC3C(C1CCC2O)CCC4=C3C=CC(=C4)O	C[C@]12CC[C@H]3[C@H]([C@@H]1CC[C@H]2O)CCC4=C3C=CC(=C4)O	C[C@]12CC[C@H]3[C@H]([C@@H]1CC[C@H]2O)CCc4c3ccc(c4)O	33	0	0	0	0	18	0	2	0	0	0	0	0	0	0	0	0	0	0	0	0	0	0	0	0	0	0	0	0	0	0	0	0	0
155	40	2001	46	aprepitant	170729-80-3	antiemetic tachykinin receptor anatgonist	YES	2003	2003	2009	2003	2	CC(C1=CC(=CC(=C1)C(F)(F)F)C(F)(F)F)OC2C(N(CCO2)CC3=NNC(=O)N3)C4=CC=C(C=C4)F	C[C@H](C1=CC(=CC(=C1)C(F)(F)F)C(F)(F)F)O[C@@H]2[C@@H](N(CCO2)CC3=NNC(=O)N3)C4=CC=C(C=C4)F	C[C@H](c1cc(cc(c1)C(F)(F)F)C(F)(F)F)O[C@@H]2[C@@H](N(CCO2)Cc3n[nH]c(=O)[nH]3)c4ccc(cc4)F	33	0	0	0	0	23	4	3	7	0	0	0	0	0	0	0	0	0	0	0	0	0	0	0	0	0	0	0	0	0	0	0	0	0
156	41	2001	46	atrasentan	195733-43-8	endothelin receptor antagonist	NO					N/A	CCCCN(CCCC)C(=O)CN1CC(C(C1C2=CC=C(C=C2)OC)C(=O)O)C3=CC4=C(C=C3)OCO4	CCCCN(CCCC)C(=O)CN1C[C@@H]([C@H]([C@@H]1C2=CC=C(C=C2)OC)C(=O)O)C3=CC4=C(C=C3)OCO4	CCCCN(CCCC)C(=O)CN1C[C@@H]([C@H]([C@@H]1c2ccc(cc2)OC)C(=O)O)c3cc4c(cc3)OCO4	49	0	0	0	0	29	2	6	0	0	0	0	0	0	0	0	0	0	0	0	0	0	0	0	0	0	0	0	0	0	0	0	0	0
157	42	2001	46	balaglitazone	199113-98-9	antidiabetic	NO					N/A	CN1C(=NC2=CC=CC=C2C1=O)COC3=CC=C(C=C3)CC4C(=O)NC(=O)S4	CN1C(=NC2=CC=CC=C2C1=O)COC3=CC=C(C=C3)CC4C(=O)NC(=O)S4	Cn1c(nc2ccccc2c1=O)COc3ccc(cc3)CC4C(=O)NC(=O)S4	27	0	0	0	0	20	3	4	0	0	0	0	0	0	0	1	0	0	0	0	0	0	0	0	0	0	0	0	0	0	0	0	0	0
158	43	2001	46	bimosiamose	187269-40-5	non-steroidal anti-inflammatory	NO					N/A	C1=CC(=CC(=C1)C2=C(C=CC(=C2)CCCCCCC3=CC(=C(C=C3)OC4C(C(C(C(O4)CO)O)O)O)C5=CC=CC(=C5)CC(=O)O)OC6C(C(C(C(O6)CO)O)O)O)CC(=O)O	C1=CC(=CC(=C1)C2=C(C=CC(=C2)CCCCCCC3=CC(=C(C=C3)O[C@@H]4[C@H]([C@H]([C@@H]([C@H](O4)CO)O)O)O)C5=CC=CC(=C5)CC(=O)O)O[C@@H]6[C@H]([C@H]([C@@H]([C@H](O6)CO)O)O)O)CC(=O)O	c1cc(cc(c1)c2c(ccc(c2)CCCCCCc3cc(c(cc3)O[C@@H]4[C@H]([C@H]([C@@H]([C@H](O4)CO)O)O)O)c5cccc(c5)CC(=O)O)O[C@@H]6[C@H]([C@H]([C@@H]([C@H](O6)CO)O)O)O)CC(=O)O	88	0	0	0	0	46	0	16	0	0	0	0	0	0	0	0	0	0	0	0	0	0	0	0	0	0	0	0	0	0	0	0	0	0
159	44	2001	46	brostallicin	203258-60-0	antineoplastic	NO					N/A	CN1C=C(C=C1C(=O)NCCN=C(N)N)NC(=O)C2=CC(=CN2C)NC(=O)C3=CC(=CN3C)NC(=O)C4=CC(=CN4C)NC(=O)C(=C)Br	CN1C=C(C=C1C(=O)NCCN=C(N)N)NC(=O)C2=CC(=CN2C)NC(=O)C3=CC(=CN3C)NC(=O)C4=CC(=CN4C)NC(=O)C(=C)Br	Cn1cc(cc1C(=O)NCCN=C(N)N)NC(=O)c2cc(cn2C)NC(=O)c3cc(cn3C)NC(=O)c4cc(cn4C)NC(=O)C(=C)Br	48	0	0	0	0	30	12	5	0	0	0	0	0	0	0	0	0	0	0	0	0	0	0	0	0	0	0	0	0	0	0	0	0	0
160	45	2001	46	dabigatran	211914-51-1	thrombin inhibitor	YES	2010			2010	9	CN1C2=C(C=C(C=C2)C(=O)N(CCC(=O)O)C3=CC=CC=N3)N=C1CNC4=CC=C(C=C4)C(=N)N	CN1C2=C(C=C(C=C2)C(=O)N(CCC(=O)O)C3=CC=CC=N3)N=C1CNC4=CC=C(C=C4)C(=N)N	Cn1c2c(cc(cc2)C(=O)N(CCC(=O)O)c3ccccn3)nc1CNc4ccc(cc4)C(=N)N	39	0	0	0	0	25	7	3	0	0	0	0	0	0	0	0	0	0	0	0	0	0	0	0	0	0	0	0	0	0	0	0	0	0
161	46	2001	46	diflomotecan	220997-97-7	antineoplastic	NO					N/A	CCC1(CC(=O)OCC2=C1C=C3C4=C(CN3C2=O)C=C5C=C(C(=CC5=N4)F)F)O	CC[C@]1(CC(=O)OCC2=C1C=C3C4=C(CN3C2=O)C=C5C=C(C(=CC5=N4)F)F)O	CC[C@]1(CC(=O)OCc2c1cc-3n(c2=O)Cc4c3nc5c(c4)cc(c(c5)F)F)O	21	0	0	0	0	21	2	4	2	0	0	0	0	0	0	0	0	0	0	0	0	0	0	0	0	0	0	0	0	0	0	0	0	0
162	47	2001	46	edronocaine	190258-12-9	analgesic (Na-channel blocker)	NO					N/A	CCCOC1=CC(=CC=C1)OCCN(C)C(C)C	CCCOC1=CC(=CC=C1)OCCN(C)C(C)C	CCCOc1cc(ccc1)OCCN(C)C(C)C	30	0	0	0	0	15	1	2	0	0	0	0	0	0	0	0	0	0	0	0	0	0	0	0	0	0	0	0	0	0	0	0	0	0
163	48	2001	46	eflucimibe	202340-45-2	antihyperlipidaemic	NO					N/A	CCCCCCCCCCCCSC(C1=CC=CC=C1)C(=O)NC2=C(C(=C(C(=C2)C)O)C)C	CCCCCCCCCCCCS[C@@H](C1=CC=CC=C1)C(=O)NC2=C(C(=C(C(=C2)C)O)C)C	CCCCCCCCCCCCS[C@@H](c1ccccc1)C(=O)Nc2c(c(c(c(c2)C)O)C)C	52	0	0	0	0	29	1	2	0	0	0	0	0	0	0	1	0	0	0	0	0	0	0	0	0	0	0	0	0	0	0	0	0	0
164	49	2001	46	eganoprost	63266-93-3	prostaglandin	NO					N/A	CC(CCCC(C=CC1C(CC(=O)C1CC=CCCCC(=O)OC)O)O)O	C[C@H](CCC[C@@H](/C=C/[C@H]1[C@@H](CC(=O)[C@@H]1C/C=C\CCCC(=O)OC)O)O)O	C[C@H](CCC[C@@H](C=C[C@H]1[C@@H](CC(=O)[C@@H]1CC=CCCCC(=O)OC)O)O)O	46	0	0	0	0	21	0	6	0	0	0	0	0	0	0	0	0	0	0	0	0	0	0	0	0	0	0	0	0	0	0	0	0	0
165	50	2001	46	ertapenem	153832-46-3	antibacterial	YES	2001	2002		2001	0	CC1C2C(C(=O)N2C(=C1SC3CC(NC3)C(=O)NC4=CC=CC(=C4)C(=O)O)C(=O)O)C(C)O	C[C@@H]1[C@@H]2[C@H](C(=O)N2C(=C1S[C@H]3C[C@H](NC3)C(=O)NC4=CC=CC(=C4)C(=O)O)C(=O)O)[C@@H](C)O	C[C@@H]1[C@@H]2[C@H](C(=O)N2C(=C1S[C@H]3C[C@H](NC3)C(=O)Nc4cccc(c4)C(=O)O)C(=O)O)[C@@H](C)O	40	0	0	0	0	22	3	7	0	0	0	0	0	0	0	1	0	0	0	0	0	0	0	0	0	0	0	0	0	0	0	0	0	0
166	51	2001	46	etoricoxib	202409-33-4	cyclooxygenase-2 inhibitor	NO					N/A	CC1=NC=C(C=C1)C2=C(C=C(C=N2)Cl)C3=CC=C(C=C3)S(=O)(=O)C	CC1=NC=C(C=C1)C2=C(C=C(C=N2)Cl)C3=CC=C(C=C3)S(=O)(=O)C	Cc1ncc(cc1)c2c(cc(cn2)Cl)c3ccc(cc3)S(=O)(=O)C	24	0	0	0	0	18	2	2	0	0	0	0	0	0	0	1	1	0	0	0	0	0	0	0	0	0	0	0	0	0	0	0	0	0
167	52	2001	46	farglitazar	196808-45-4	antidiabetic	NO					N/A	CC1=C(N=C(O1)C2=CC=CC=C2)CCOC3=CC=C(C=C3)CC(C(=O)O)NC4=CC=CC=C4C(=O)C5=CC=CC=C5	CC1=C(N=C(O1)C2=CC=CC=C2)CCOC3=CC=C(C=C3)C[C@@H](C(=O)O)NC4=CC=CC=C4C(=O)C5=CC=CC=C5	Cc1c(nc(o1)c2ccccc2)CCOc3ccc(cc3)C[C@@H](C(=O)O)Nc4ccccc4C(=O)c5ccccc5	51	0	0	0	0	34	2	5	0	0	0	0	0	0	0	0	0	0	0	0	0	0	0	0	0	0	0	0	0	0	0	0	0	0
168	53	2001	46	fesoterodine	286930-03-8	treatment of urinary incontinence	YES	2008	2007	2012	2007	6	CC(C)C(=O)OC1=C(C=C(C=C1)CO)C(CCN(C(C)C)C(C)C)C2=CC=CC=C2	CC(C)C(=O)OC1=C(C=C(C=C1)CO)[C@H](CCN(C(C)C)C(C)C)C2=CC=CC=C2	CC(C)C(=O)Oc1c(cc(cc1)CO)[C@H](CCN(C(C)C)C(C)C)c2ccccc2	50	0	0	0	0	26	1	3	0	0	0	0	0	0	0	0	0	0	0	0	0	0	0	0	0	0	0	0	0	0	0	0	0	0
169	54	2001	46	gemopatrilat	160135-92-2	ACE inhibitor	NO					N/A	CC1(CCCC(C(=O)N1CC(=O)O)NC(=O)C(CC2=CC=CC=C2)S)C	CC1(CCC[C@@H](C(=O)N1CC(=O)O)NC(=O)[C@H](CC2=CC=CC=C2)S)C	CC1(CCC[C@@H](C(=O)N1CC(=O)O)NC(=O)[C@H](Cc2ccccc2)S)C	36	0	0	0	0	19	2	4	0	0	0	0	0	0	0	1	0	0	0	0	0	0	0	0	0	0	0	0	0	0	0	0	0	0
170	55	2001	46	imatinib	152459-95-5	antineoplastic	YES	2001	2001	2007	2001	0	CC1=C(C=C(C=C1)NC(=O)C2=CC=C(C=C2)CN3CCN(CC3)C)NC4=NC=CC(=N4)C5=CN=CC=C5	CC1=C(C=C(C=C1)NC(=O)C2=CC=C(C=C2)CN3CCN(CC3)C)NC4=NC=CC(=N4)C5=CN=CC=C5	Cc1c(cc(cc1)NC(=O)c2ccc(cc2)CN3CCN(CC3)C)Nc4nccc(n4)c5cnccc5	46	0	0	0	0	29	7	1	0	0	0	0	0	0	0	0	0	0	0	0	0	0	0	0	0	0	0	0	0	0	0	0	0	0
171	56	2001	46	litomeglovir	321915-31-5	antiviral	NO					N/A	CC(C)(COC(=O)CN)C(=O)NC1=CC=C(C=C1)NS(=O)(=O)C2=CC=CC3=C2C=CC=C3N(C)C	CC(C)(COC(=O)CN)C(=O)NC1=CC=C(C=C1)NS(=O)(=O)C2=CC=CC3=C2C=CC=C3N(C)C	CC(C)(COC(=O)CN)C(=O)Nc1ccc(cc1)NS(=O)(=O)c2cccc3c2cccc3N(C)C	42	0	0	0	0	25	4	5	0	0	0	0	0	0	0	1	0	0	0	0	0	0	0	0	0	0	0	0	0	0	0	0	0	0
172	57	2001	46	micafungin	235114-32-6	antifungal	YES	2005	2008	2006	2005	4	CCCCCOC1=CC=C(C=C1)C2=CC(=NO2)C3=CC=C(C=C3)C(=O)NC4CC(C(NC(=O)C5C(C(CN5C(=O)C(NC(=O)C(NC(=O)C6CC(CN6C(=O)C(NC4=O)C(C)O)O)C(C(C7=CC(=C(C=C7)O)OS(=O)(=O)O)O)O)C(CC(=O)N)O)C)O)O)O	CCCCCOC1=CC=C(C=C1)C2=CC(=NO2)C3=CC=C(C=C3)C(=O)N[C@H]4C[C@H]([C@H](NC(=O)[C@@H]5[C@H]([C@H](CN5C(=O)[C@@H](NC(=O)[C@@H](NC(=O)[C@@H]6C[C@H](CN6C(=O)[C@@H](NC4=O)[C@@H](C)O)O)[C@@H]([C@H](C7=CC(=C(C=C7)O)OS(=O)(=O)O)O)O)[C@@H](CC(=O)N)O)C)O)O)O	CCCCCOc1ccc(cc1)c2cc(no2)c3ccc(cc3)C(=O)N[C@H]4C[C@H]([C@H](NC(=O)[C@@H]5[C@H]([C@H](CN5C(=O)[C@@H](NC(=O)[C@@H](NC(=O)[C@@H]6C[C@H](CN6C(=O)[C@@H](NC4=O)[C@@H](C)O)O)[C@@H]([C@H](c7cc(c(cc7)O)OS(=O)(=O)O)O)O)[C@@H](CC(=O)N)O)C)O)O)O	113	0	0	0	0	56	9	23	0	0	0	0	0	0	0	1	0	0	0	0	0	0	0	0	0	0	0	0	0	0	0	0	0	0
173	58	2001	46	mozenavir	174391-92-5	antiviral	NO					N/A	C1=CC=C(C=C1)CC2C(C(C(N(C(=O)N2CC3=CC(=CC=C3)N)CC4=CC(=CC=C4)N)CC5=CC=CC=C5)O)O	C1=CC=C(C=C1)C[C@@H]2[C@@H]([C@H]([C@H](N(C(=O)N2CC3=CC(=CC=C3)N)CC4=CC(=CC=C4)N)CC5=CC=CC=C5)O)O	c1ccc(cc1)C[C@@H]2[C@@H]([C@H]([C@H](N(C(=O)N2Cc3cc(ccc3)N)Cc4cc(ccc4)N)Cc5ccccc5)O)O	60	0	0	0	0	33	4	3	0	0	0	0	0	0	0	0	0	0	0	0	0	0	0	0	0	0	0	0	0	0	0	0	0	0
174	59	2001	46	navuridine	84472-85-5	antiviral	NO					N/A	C1C(C(OC1N2C=CC(=O)NC2=O)CO)N=[N+]=[N-]	C1[C@@H]([C@H](O[C@H]1N2C=CC(=O)NC2=O)CO)N=[N+]=[N-]	C1[C@@H]([C@H](O[C@H]1n2ccc(=O)[nH]c2=O)CO)N=[N+]=[N-]	18	0	0	0	0	9	5	4	0	0	0	0	0	0	0	0	0	0	0	0	0	0	0	0	0	0	0	0	0	0	0	0	0	0
175	60	2001	46	neramexane	219810-59-0	NMDA antagonist receptor	NO					N/A	CC1(CC(CC(C1)(C)N)(C)C)C	CC1(CC(CC(C1)(C)N)(C)C)C	CC1(CC(CC(C1)(C)N)(C)C)C	23	0	0	0	0	11	1	0	0	0	0	0	0	0	0	0	0	0	0	0	0	0	0	0	0	0	0	0	0	0	0	0	0	0
176	61	2001	46	nolomirole	90060-42-7	dopamine receptor agonist	NO					N/A	CC(C)C(=O)OC1=C(C2=C(CC(CC2)NC)C=C1)OC(=O)C(C)C	CC(C)C(=O)OC1=C(C2=C(CC(CC2)NC)C=C1)OC(=O)C(C)C	CC(C)C(=O)Oc1c(c2c(cc1)CC(CC2)NC)OC(=O)C(C)C	33	0	0	0	0	19	1	4	0	0	0	0	0	0	0	0	0	0	0	0	0	0	0	0	0	0	0	0	0	0	0	0	0	0
177	62	2001	46	omaciclovir	124265-89-0	antiviral	NO					N/A	C1=NC2=C(N1CC(CCO)CO)N=C(NC2=O)N	C1=NC2=C(N1C[C@@H](CCO)CO)N=C(NC2=O)N	c1nc2c(n1C[C@@H](CCO)CO)nc([nH]c2=O)N	20	0	0	0	0	10	5	3	0	0	0	0	0	0	0	0	0	0	0	0	0	0	0	0	0	0	0	0	0	0	0	0	0	0
178	63	2001	46	pipendoxifene	198480-55-6	antineoplastic	NO					N/A	CC1=C(N(C2=C1C=C(C=C2)O)CC3=CC=C(C=C3)OCCN4CCCCC4)C5=CC=C(C=C5)O	CC1=C(N(C2=C1C=C(C=C2)O)CC3=CC=C(C=C3)OCCN4CCCCC4)C5=CC=C(C=C5)O	Cc1c(n(c2c1cc(cc2)O)Cc3ccc(cc3)OCCN4CCCCC4)c5ccc(cc5)O	45	0	0	0	0	29	2	3	0	0	0	0	0	0	0	0	0	0	0	0	0	0	0	0	0	0	0	0	0	0	0	0	0	0
179	64	2001	46	pradofloxacin	195532-12-8	antibacterial	YES		2011		2011	10	C1CC2CN(CC2NC1)C3=C(C=C4C(=C3C#N)N(C=C(C4=O)C(=O)O)C5CC5)F	C1C[C@H]2CN(C[C@H]2NC1)C3=C(C=C4C(=C3C#N)N(C=C(C4=O)C(=O)O)C5CC5)F	C1C[C@H]2CN(C[C@H]2NC1)c3c(cc4c(c3C#N)n(cc(c4=O)C(=O)O)C5CC5)F	28	0	0	0	0	21	4	3	1	0	0	0	0	0	0	0	0	0	0	0	0	0	0	0	0	0	0	0	0	0	0	0	0	0
180	65	2001	46	reglitazar	170861-63-9	antidiabetic	NO					N/A	CC1=C(N=C(O1)C2=CC=CC=C2)CCOC3=CC=C(C=C3)CC4C(=O)NOC4=O	CC1=C(N=C(O1)C2=CC=CC=C2)CCOC3=CC=C(C=C3)CC4C(=O)NOC4=O	Cc1c(nc(o1)c2ccccc2)CCOc3ccc(cc3)CC4C(=O)NOC4=O	31	0	0	0	0	22	2	5	0	0	0	0	0	0	0	0	0	0	0	0	0	0	0	0	0	0	0	0	0	0	0	0	0	0
181	66	2001	46	rivoglitazone	185428-18-6	antidiabetic	NO					N/A	CN1C2=C(C=CC(=C2)OC)N=C1COC3=CC=C(C=C3)CC4C(=O)NC(=O)S4	CN1C2=C(C=CC(=C2)OC)N=C1COC3=CC=C(C=C3)CC4C(=O)NC(=O)S4	Cn1c2c(ccc(c2)OC)nc1COc3ccc(cc3)CC4C(=O)NC(=O)S4	28	0	0	0	0	20	3	4	0	0	0	0	0	0	0	1	0	0	0	0	0	0	0	0	0	0	0	0	0	0	0	0	0	0
182	67	2001	46	sabiporide	324758-66-9	Na+/H+ antiport inhibitor	NO					N/A	C1CN(CCN1C2=C(C=C(C=C2)C(=O)N=C(N)N)C(F)(F)F)C(=O)C3=CC=CN3	C1CN(CCN1C2=C(C=C(C=C2)C(=O)N=C(N)N)C(F)(F)F)C(=O)C3=CC=CN3	C1CN(CCN1c2c(cc(cc2)C(=O)N=C(N)N)C(F)(F)F)C(=O)c3ccc[nH]3	26	0	0	0	0	18	6	2	3	0	0	0	0	0	0	0	0	0	0	0	0	0	0	0	0	0	0	0	0	0	0	0	0	0
183	68	2001	46	safinamide	133865-89-1	anticonvulsant	YES	2017	2015	2019	2015	14	CC(C(=O)N)NCC1=CC=C(C=C1)OCC2=CC(=CC=C2)F	C[C@@H](C(=O)N)NCC1=CC=C(C=C1)OCC2=CC(=CC=C2)F	C[C@@H](C(=O)N)NCc1ccc(cc1)OCc2cc(ccc2)F	29	0	0	0	0	17	2	2	1	0	0	0	0	0	0	0	0	0	0	0	0	0	0	0	0	0	0	0	0	0	0	0	0	0
184	69	2001	46	sibenadet	154189-40-9	dopamine receptor agonist-beta adrenoreceptor agonist	NO					N/A	C1=CC=C(C=C1)CCOCCCS(=O)(=O)CCNCCC2=C3C(=C(C=C2)O)NC(=O)S3	C1=CC=C(C=C1)CCOCCCS(=O)(=O)CCNCCC2=C3C(=C(C=C2)O)NC(=O)S3	c1ccc(cc1)CCOCCCS(=O)(=O)CCNCCc2c3c(c(cc2)O)[nH]c(=O)s3	38	0	0	0	0	22	2	5	0	0	0	0	0	0	0	2	0	0	0	0	0	0	0	0	0	0	0	0	0	0	0	0	0	0
185	70	2001	46	soblidotin	149606-27-9	antineoplastic	NO					N/A	CCC(C)C(C(CC(=O)N1CCCC1C(C(C)C(=O)NCCC2=CC=CC=C2)OC)OC)N(C)C(=O)C(C(C)C)NC(=O)C(C(C)C)N(C)C	CC[C@H](C)[C@@H]([C@@H](CC(=O)N1CCC[C@H]1[C@@H]([C@@H](C)C(=O)NCCC2=CC=CC=C2)OC)OC)N(C)C(=O)[C@H](C(C)C)NC(=O)[C@H](C(C)C)N(C)C	CC[C@H](C)[C@@H]([C@@H](CC(=O)N1CCC[C@H]1[C@@H]([C@@H](C)C(=O)NCCc2ccccc2)OC)OC)N(C)C(=O)[C@H](C(C)C)NC(=O)[C@H](C(C)C)N(C)C	84	0	0	0	0	39	5	6	0	0	0	0	0	0	0	0	0	0	0	0	0	0	0	0	0	0	0	0	0	0	0	0	0	0
186	71	2001	46	sumanirole	179386-43-7	antiparkinsonian, dopamine receptor agonist	NO					N/A	CNC1CC2=C3C(=CC=C2)NC(=O)N3C1	CN[C@@H]1CC2=C3C(=CC=C2)NC(=O)N3C1	CN[C@@H]1Cc2c3c(ccc2)[nH]c(=O)n3C1	19	0	0	0	0	11	3	1	0	0	0	0	0	0	0	0	0	0	0	0	0	0	0	0	0	0	0	0	0	0	0	0	0	0
187	72	2001	46	tezacitabine	130306-02-4	antineoplastic	NO					N/A	C1=CN(C(=O)N=C1N)C2C(=CF)C(C(O2)CO)O	C1=CN(C(=O)N=C1N)[C@H]2/C(=C/F)/[C@@H]([C@H](O2)CO)O	c1cn(c(=O)nc1N)[C@H]2C(=CF)[C@@H]([C@H](O2)CO)O	20	0	0	0	0	10	3	4	1	0	0	0	0	0	0	0	0	0	0	0	0	0	0	0	0	0	0	0	0	0	0	0	0	0
188	73	2001	46	tidembersat	175013-73-7	antimigraine agent	NO					N/A	CC(=O)C1=CC2=C(C=C1)OC(C(C2NC(=O)C3=CC(=CC(=C3)F)F)O)(C)C	CC(=O)C1=CC2=C(C=C1)OC([C@@H]([C@H]2NC(=O)C3=CC(=CC(=C3)F)F)O)(C)C	CC(=O)c1cc2c(cc1)OC([C@@H]([C@H]2NC(=O)c3cc(cc(c3)F)F)O)(C)C	29	0	0	0	0	20	1	4	2	0	0	0	0	0	0	0	0	0	0	0	0	0	0	0	0	0	0	0	0	0	0	0	0	0
189	74	2001	46	tilmacoxib	180200-68-4	cyclooxygenase-2 inhibitor	NO					N/A	CC1=NC(=C(O1)C2=CC(=C(C=C2)S(=O)(=O)N)F)C3CCCCC3	CC1=NC(=C(O1)C2=CC(=C(C=C2)S(=O)(=O)N)F)C3CCCCC3	Cc1nc(c(o1)c2cc(c(cc2)S(=O)(=O)N)F)C3CCCCC3	23	0	0	0	0	16	2	3	1	0	0	0	0	0	0	1	0	0	0	0	0	0	0	0	0	0	0	0	0	0	0	0	0	0
190	75	2001	46	tipifarnib	192185-72-1	antineoplastic	NO					N/A	CN1C=NC=C1C(C2=CC=C(C=C2)Cl)(C3=CC4=C(C=C3)N(C(=O)C=C4C5=CC(=CC=C5)Cl)C)N	CN1C=NC=C1[C@@](C2=CC=C(C=C2)Cl)(C3=CC4=C(C=C3)N(C(=O)C=C4C5=CC(=CC=C5)Cl)C)N	Cn1cncc1[C@@](c2ccc(cc2)Cl)(c3cc4c(cc3)n(c(=O)cc4c5cc(ccc5)Cl)C)N	36	0	0	0	0	27	4	1	0	0	0	0	0	0	0	0	2	0	0	0	0	0	0	0	0	0	0	0	0	0	0	0	0	0
191	76	2001	46	tomeglovir	233254-24-5	antiviral	NO					N/A	CC(C)(CO)C(=O)NC1=CC=C(C=C1)NS(=O)(=O)C2=CC=CC3=C2C=CC=C3N(C)C	CC(C)(CO)C(=O)NC1=CC=C(C=C1)NS(=O)(=O)C2=CC=CC3=C2C=CC=C3N(C)C	CC(C)(CO)C(=O)Nc1ccc(cc1)NS(=O)(=O)c2cccc3c2cccc3N(C)C	40	0	0	0	0	23	3	4	0	0	0	0	0	0	0	1	0	0	0	0	0	0	0	0	0	0	0	0	0	0	0	0	0	0
192	77	2001	46	traxoprodil	134234-12-1	NMDA antagonist receptor	NO					N/A	CC(C(C1=CC=C(C=C1)O)O)N2CCC(CC2)(C3=CC=CC=C3)O	C[C@@H]([C@H](C1=CC=C(C=C1)O)O)N2CCC(CC2)(C3=CC=CC=C3)O	C[C@@H]([C@H](c1ccc(cc1)O)O)N2CCC(CC2)(c3ccccc3)O	39	0	0	0	0	20	1	3	0	0	0	0	0	0	0	0	0	0	0	0	0	0	0	0	0	0	0	0	0	0	0	0	0	0
193	78	2001	46	tridolgosir	72741-87-8	antineoplastic	NO					N/A	C1CC(C2C(C(CN2C1)O)O)O	C1C[C@H]([C@@H]2[C@@H]([C@@H](CN2C1)O)O)O	C1C[C@H]([C@@H]2[C@@H]([C@@H](CN2C1)O)O)O	22	0	0	0	0	8	1	3	0	0	0	0	0	0	0	0	0	0	0	0	0	0	0	0	0	0	0	0	0	0	0	0	0	0
194	79	2001	46	valomaciclovir	195157-34-7	antiviral	NO					N/A	CC(C)C(C(=O)OCCC(CN1C=NC2=C1N=C(NC2=O)N)CO)N	CC(C)[C@@H](C(=O)OCC[C@H](CN1C=NC2=C1N=C(NC2=O)N)CO)N	CC(C)[C@@H](C(=O)OCC[C@H](Cn1cnc2c1nc([nH]c2=O)N)CO)N	30	0	0	0	0	15	6	4	0	0	0	0	0	0	0	0	0	0	0	0	0	0	0	0	0	0	0	0	0	0	0	0	0	0
195	80	2001	46	vatalanib	212141-54-3	antineoplastic	NO					N/A	C1=CC=C2C(=C1)C(=NN=C2NC3=CC=C(C=C3)Cl)CC4=CC=NC=C4	C1=CC=C2C(=C1)C(=NN=C2NC3=CC=C(C=C3)Cl)CC4=CC=NC=C4	c1ccc2c(c1)c(nnc2Nc3ccc(cc3)Cl)Cc4ccncc4	28	0	0	0	0	20	4	0	0	0	0	0	0	0	0	0	1	0	0	0	0	0	0	0	0	0	0	0	0	0	0	0	0	0
196	81	2001	46	ximelagatran	192939-46-1	antithrombotic	NO					N/A	CCOC(=O)CNC(C1CCCCC1)C(=O)N2CCC2C(=O)NCC3=CC=C(C=C3)C(=NO)N	CCOC(=O)CN[C@H](C1CCCCC1)C(=O)N2CC[C@H]2C(=O)NCC3=CC=C(C=C3)/C(=N/O)/N	CCOC(=O)CN[C@H](C1CCCCC1)C(=O)N2CC[C@H]2C(=O)NCc3ccc(cc3)C(=NO)N	45	0	0	0	0	24	5	5	0	0	0	0	0	0	0	0	0	0	0	0	0	0	0	0	0	0	0	0	0	0	0	0	0	0
197	82	2001	46	zelandopam	139233-53-7	dopamine D1 receptor agonist	NO					N/A	C1C(C2=C(CN1)C(=C(C=C2)O)O)C3=CC(=C(C=C3)O)O	C1[C@H](C2=C(CN1)C(=C(C=C2)O)O)C3=CC(=C(C=C3)O)O	C1[C@H](c2c(c(c(cc2)O)O)CN1)c3cc(c(cc3)O)O	26	0	0	0	0	15	1	4	0	0	0	0	0	0	0	0	0	0	0	0	0	0	0	0	0	0	0	0	0	0	0	0	0	0
198	1	2002	47	afeletecan	215604-75-4	antineoplastic	NO					N/A	CCC1(C2=C(COC1=O)C(=O)N3CC4=CC5=CC=CC=C5N=C4C3=C2)OC(=O)C(C(C)C)NC(=O)C(CC6=CN=CN6)NC(=S)NC7=CC=C(C=C7)OC8C(C(C(C(O8)C)O)OC)O	CC[C@@]1(C2=C(COC1=O)C(=O)N3CC4=CC5=CC=CC=C5N=C4C3=C2)OC(=O)[C@H](C(C)C)NC(=O)[C@H](CC6=CN=CN6)NC(=S)NC7=CC=C(C=C7)O[C@@H]8[C@H]([C@@H]([C@@H]([C@@H](O8)C)O)OC)O	CC[C@@]1(c2c(c(=O)n3c(c2)-c4c(cc5ccccc5n4)C3)COC1=O)OC(=O)[C@H](C(C)C)NC(=O)[C@H](Cc6cnc[nH]6)NC(=S)Nc7ccc(cc7)O[C@@H]8[C@H]([C@@H]([C@@H]([C@@H](O8)C)O)OC)O	75	0	0	0	0	45	7	11	0	0	0	0	0	0	0	1	0	0	0	0	0	0	0	0	0	0	0	0	0	0	0	0	0	0
199	2	2002	47	alilusem	144506-11-6	diuretic	NO					N/A	CC1=CC=CC=C1C(=O)N2CCC(=NOS(=O)(=O)O)C3=C2C=C(C=C3)Cl	CC1=CC=CC=C1C(=O)N2CC/C(=N/OS(=O)(=O)O)/C3=C2C=C(C=C3)Cl	Cc1ccccc1C(=O)N2CCC(=NOS(=O)(=O)O)c3c2cc(cc3)Cl	23	0	0	0	0	17	2	5	0	0	0	0	0	0	0	1	1	0	0	0	0	0	0	0	0	0	0	0	0	0	0	0	0	0
200	3	2002	47	ambrisentan	177036-94-1	endothelin receptor antagonist	YES	2007	2008	2010	2007	5	CC1=CC(=NC(=N1)OC(C(=O)O)C(C2=CC=CC=C2)(C3=CC=CC=C3)OC)C	CC1=CC(=NC(=N1)O[C@H](C(=O)O)C(C2=CC=CC=C2)(C3=CC=CC=C3)OC)C	Cc1cc(nc(n1)O[C@H](C(=O)O)C(c2ccccc2)(c3ccccc3)OC)C	35	0	0	0	0	22	2	4	0	0	0	0	0	0	0	0	0	0	0	0	0	0	0	0	0	0	0	0	0	0	0	0	0	0
201	4	2002	47	amdoxovir	145514-04-1	antiviral	NO					N/A	C1C(OC(O1)CO)N2C=NC3=C(N=C(N=C32)N)N	C1[C@@H](O[C@@H](O1)CO)N2C=NC3=C(N=C(N=C32)N)N	C1[C@@H](O[C@@H](O1)CO)n2cnc3c2nc(nc3N)N	16	0	0	0	0	9	6	3	0	0	0	0	0	0	0	0	0	0	0	0	0	0	0	0	0	0	0	0	0	0	0	0	0	0
202	5	2002	47	amelubant	346735-24-8	leukotriene receptor antagonist	NO					N/A	CCOC(=O)NC(=N)C1=CC=C(C=C1)OCC2=CC(=CC=C2)COC3=CC=C(C=C3)C(C)(C)C4=CC=C(C=C4)O	CCOC(=O)NC(=N)C1=CC=C(C=C1)OCC2=CC(=CC=C2)COC3=CC=C(C=C3)C(C)(C)C4=CC=C(C=C4)O	CCOC(=O)NC(=N)c1ccc(cc1)OCc2cc(ccc2)COc3ccc(cc3)C(C)(C)c4ccc(cc4)O	53	0	0	0	0	33	2	5	0	0	0	0	0	0	0	0	0	0	0	0	0	0	0	0	0	0	0	0	0	0	0	0	0	0
203	6	2002	47	amotosalen	161262-29-9	photochemical therapy	NO					N/A	CC1=CC(=O)OC2=C(C3=C(C=C12)C(=C(O3)C)COCCN)C	CC1=CC(=O)OC2=C(C3=C(C=C12)C(=C(O3)C)COCCN)C	Cc1cc(=O)oc2c1cc3c(c2C)oc(c3COCCN)C	21	0	0	0	0	17	1	4	0	0	0	0	0	0	0	0	0	0	0	0	0	0	0	0	0	0	0	0	0	0	0	0	0	0
204	7	2002	47	bimatoprost	155206-00-1	antiglaucoma	YES	2001	2002	2009	2001	-1	CCNC(=O)CCCC=CCC1C(CC(C1C=CC(CCC2=CC=CC=C2)O)O)O	CCNC(=O)CCC/C=C\C[C@H]1[C@H](C[C@H]([C@@H]1/C=C/[C@H](CCC2=CC=CC=C2)O)O)O	CCNC(=O)CCCC=CC[C@H]1[C@H](C[C@H]([C@@H]1C=C[C@H](CCc2ccccc2)O)O)O	55	0	0	0	0	25	1	4	0	0	0	0	0	0	0	0	0	0	0	0	0	0	0	0	0	0	0	0	0	0	0	0	0	0
205	8	2002	47	caldaret	133804-44-1	cardiac stimulant	NO					N/A	CC1=CC(=C(C=C1)N2CCNCC2)S(=O)(=O)O	CC1=CC(=C(C=C1)N2CCNCC2)S(=O)(=O)O	Cc1cc(c(cc1)N2CCNCC2)S(=O)(=O)O	21	0	0	0	0	11	2	3	0	0	0	0	0	0	0	1	0	0	0	0	0	0	0	0	0	0	0	0	0	0	0	0	0	0
206	9	2002	47	cipralisant	213027-19-1	histamine H3 receptor antagonist	NO					N/A	CC(C)(C)CCC#CC1CC1C2=CN=CN2	CC(C)(C)CCC#C[C@@H]1C[C@H]1C2=CN=CN2	CC(C)(C)CCC#C[C@@H]1C[C@H]1c2cnc[nH]2	25	0	0	0	0	14	2	0	0	0	0	0	0	0	0	0	0	0	0	0	0	0	0	0	0	0	0	0	0	0	0	0	0	0
207	10	2002	47	ecalcidene	150337-94-3	antipsoriatic	NO					N/A	CC(CCC(=O)N1CCCCC1)C2CCC3C2(CCCC3=CC=C4CC(CC(C4=C)O)O)C	C[C@@H](CCC(=O)N1CCCCC1)[C@H]2CC[C@@H]\3[C@@]2(CCC/C3=C\C=C/4\C[C@H](C[C@@H](C4=C)O)O)C	C[C@@H](CCC(=O)N1CCCCC1)[C@H]2CC[C@@H]3[C@@]2(CCCC3=CC=C4C[C@H](C[C@@H](C4=C)O)O)C	54	0	0	0	0	29	1	3	0	0	0	0	0	0	0	0	0	0	0	0	0	0	0	0	0	0	0	0	0	0	0	0	0	0
208	11	2002	47	erlotinib	183321-74-6	antineoplastic	YES	2004	2005	2007	2004	2	COCCOC1=C(C=C2C(=C1)C(=NC=N2)NC3=CC=CC(=C3)C#C)OCCOC	COCCOC1=C(C=C2C(=C1)C(=NC=N2)NC3=CC=CC(=C3)C#C)OCCOC	COCCOc1c(cc2c(c1)c(ncn2)Nc3cccc(c3)C#C)OCCOC	32	0	0	0	0	22	3	4	0	0	0	0	0	0	0	0	0	0	0	0	0	0	0	0	0	0	0	0	0	0	0	0	0	0
209	12	2002	47	febuxostat	144060-53-7	xanthine oxidase and xabthine dehydrogenase inhibitor	YES	2009	2008	2011	2008	6	CC1=C(SC(=N1)C2=CC(=C(C=C2)OCC(C)C)C#N)C(=O)O	CC1=C(SC(=N1)C2=CC(=C(C=C2)OCC(C)C)C#N)C(=O)O	Cc1c(sc(n1)c2cc(c(cc2)OCC(C)C)C#N)C(=O)O	21	0	0	0	0	16	2	3	0	0	0	0	0	0	0	1	0	0	0	0	0	0	0	0	0	0	0	0	0	0	0	0	0	0
210	13	2002	47	feloprentan	204267-33-4	endothelin receptor antagonist	NO					N/A	CC1=CC(=NC(=N1)OC(C(=O)O)C(C2=CC=CC=C2)(C3=CC=CC=C3)OCCC4=CC(=C(C=C4)OC)OC)C	CC1=CC(=NC(=N1)O[C@H](C(=O)O)C(C2=CC=CC=C2)(C3=CC=CC=C3)OCCC4=CC(=C(C=C4)OC)OC)C	Cc1cc(nc(n1)O[C@H](C(=O)O)C(c2ccccc2)(c3ccccc3)OCCc4cc(c(cc4)OC)OC)C	48	0	0	0	0	31	2	6	0	0	0	0	0	0	0	0	0	0	0	0	0	0	0	0	0	0	0	0	0	0	0	0	0	0
211	14	2002	47	finafloxacin	209342-40-5	antibacterial	YES	2014			2014	12	C1CC1N2C=C(C(=O)C3=CC(=C(C(=C32)C#N)N4CC5C(C4)OCCN5)F)C(=O)O	C1CC1N2C=C(C(=O)C3=CC(=C(C(=C32)C#N)N4C[C@H]5[C@H](C4)OCCN5)F)C(=O)O	C1CC1n2cc(c(=O)c3c2c(c(c(c3)F)N4C[C@H]5[C@H](C4)OCCN5)C#N)C(=O)O	26	0	0	0	0	20	4	4	1	0	0	0	0	0	0	0	0	0	0	0	0	0	0	0	0	0	0	0	0	0	0	0	0	0
212	15	2002	47	gefitinib	184475-35-2	antineoplastic	YES	2003	2009	2011	2003	1	COC1=C(C=C2C(=C1)N=CN=C2NC3=CC(=C(C=C3)F)Cl)OCCCN4CCOCC4	COC1=C(C=C2C(=C1)N=CN=C2NC3=CC(=C(C=C3)F)Cl)OCCCN4CCOCC4	COc1c(cc2c(c1)ncnc2Nc3cc(c(cc3)F)Cl)OCCCN4CCOCC4	31	0	0	0	0	22	4	3	1	0	0	0	0	0	0	0	1	0	0	0	0	0	0	0	0	0	0	0	0	0	0	0	0	0
213	16	2002	47	ingliforib	186392-65-4	antidiabetic	NO					N/A	C1C(C(CN1C(=O)C(C(CC2=CC=CC=C2)NC(=O)C3=CC4=C(N3)C=CC(=C4)Cl)O)O)O	C1[C@H]([C@H](CN1C(=O)[C@@H]([C@H](CC2=CC=CC=C2)NC(=O)C3=CC4=C(N3)C=CC(=C4)Cl)O)O)O	C1[C@H]([C@H](CN1C(=O)[C@@H]([C@H](Cc2ccccc2)NC(=O)c3cc4c([nH]3)ccc(c4)Cl)O)O)O	42	0	0	0	0	23	3	5	0	0	0	0	0	0	0	0	1	0	0	0	0	0	0	0	0	0	0	0	0	0	0	0	0	0
214	17	2002	47	ipravacaine	166181-63-1	local anaesthetic	NO					N/A	CC1=C(C(=CC=C1)C)NC(=O)C2CCCCN2CC3CC3	CC1=C(C(=CC=C1)C)NC(=O)C2CCCCN2CC3CC3	Cc1c(c(ccc1)C)NC(=O)C2CCCCN2CC3CC3	32	0	0	0	0	18	2	1	0	0	0	0	0	0	0	0	0	0	0	0	0	0	0	0	0	0	0	0	0	0	0	0	0	0
215	18	2002	47	laniquidar	197509-46-9	antineoplastic	NO					N/A	COC(=O)C1=CN=C2N1CCC3=CC=CC=C3C2=C4CCN(CC4)CCC5=CC=C(C=C5)OCC6=NC7=CC=CC=C7C=C6	COC(=O)C1=CN=C2N1CCC3=CC=CC=C3C2=C4CCN(CC4)CCC5=CC=C(C=C5)OCC6=NC7=CC=CC=C7C=C6	COC(=O)c1cnc2n1CCc3ccccc3C2=C4CCN(CC4)CCc5ccc(cc5)OCc6nc7ccccc7cc6	51	0	0	0	0	37	4	3	0	0	0	0	0	0	0	0	0	0	0	0	0	0	0	0	0	0	0	0	0	0	0	0	0	0
216	19	2002	47	lapisteride	142139-60-4	5alfa-reductase inhibitor	NO					N/A	CC12CCC3C(C1CCC2C(=O)NC(C)(C)C4=CC=C(C=C4)OC)CCC5C3(C=CC(=O)N5)C	C[C@]12CC[C@H]3[C@H]([C@@H]1CC[C@@H]2C(=O)NC(C)(C)C4=CC=C(C=C4)OC)CC[C@@H]5[C@@]3(C=CC(=O)N5)C	C[C@]12CC[C@H]3[C@H]([C@@H]1CC[C@@H]2C(=O)NC(C)(C)c4ccc(cc4)OC)CC[C@@H]5[C@@]3(C=CC(=O)N5)C	53	0	0	0	0	29	2	3	0	0	0	0	0	0	0	0	0	0	0	0	0	0	0	0	0	0	0	0	0	0	0	0	0	0
217	20	2002	47	laquinimod	248281-84-7	immunomodulator	NO					N/A	CCN(C1=CC=CC=C1)C(=O)C2=C(C3=C(C=CC=C3Cl)N(C2=O)C)O	CCN(C1=CC=CC=C1)C(=O)C2=C(C3=C(C=CC=C3Cl)N(C2=O)C)O	CCN(c1ccccc1)C(=O)c2c(c3c(cccc3Cl)n(c2=O)C)O	26	0	0	0	0	19	2	3	0	0	0	0	0	0	0	0	1	0	0	0	0	0	0	0	0	0	0	0	0	0	0	0	0	0
218	21	2002	47	lirimilast	329306-27-6	antiasthmatic	NO					N/A	CS(=O)(=O)OC1=CC2=C(C=C1)C(=C(O2)C(=O)C3=C(C=C(C=C3)Cl)Cl)NC(=O)N	CS(=O)(=O)OC1=CC2=C(C=C1)C(=C(O2)C(=O)C3=C(C=C(C=C3)Cl)Cl)NC(=O)N	CS(=O)(=O)Oc1cc2c(cc1)c(c(o2)C(=O)c3c(cc(cc3)Cl)Cl)NC(=O)N	19	0	0	0	0	17	2	6	0	0	0	0	0	0	0	1	2	0	0	0	0	0	0	0	0	0	0	0	0	0	0	0	0	0
219	22	2002	47	manifaxine	135306-39-7	antidepressant	NO					N/A	CC1COC(C(N1)C)(C2=CC(=CC(=C2)F)F)O	C[C@@H]1CO[C@]([C@@H](N1)C)(C2=CC(=CC(=C2)F)F)O	C[C@@H]1CO[C@]([C@@H](N1)C)(c2cc(cc(c2)F)F)O	22	0	0	0	0	12	1	2	2	0	0	0	0	0	0	0	0	0	0	0	0	0	0	0	0	0	0	0	0	0	0	0	0	0
220	23	2002	47	miglustat	72599-27-0	glucosyltransferase inhibitor	YES	2003	2002	2012	2002	0	CCCCN1CC(C(C(C1CO)O)O)O	CCCCN1C[C@@H]([C@H]([C@@H]([C@H]1CO)O)O)O	CCCCN1C[C@@H]([C@H]([C@@H]([C@H]1CO)O)O)O	29	0	0	0	0	10	1	4	0	0	0	0	0	0	0	0	0	0	0	0	0	0	0	0	0	0	0	0	0	0	0	0	0	0
221	24	2002	47	miriplatin	141977-79-9	antineoplastic	YES			2009	2009	7	non presente	non presente	[Pt+2].N[C@@H]1CCCC[C@H]1N.CCCCCCCCCCCCCC(=O)[O-].CCCCCCCCCCCCCC(=O)[O-]	70	0	0	0	0	34	2	4	0	0	0	0	0	0	0	0	0	0	0	0	0	0	0	0	0	0	0	0	0	0	0	0	0	0
222	25	2002	47	netoglitazone	161600-01-7	antidiabetic	NO					N/A	C1=CC=C(C(=C1)COC2=CC3=C(C=C2)C=C(C=C3)CC4C(=O)NC(=O)S4)F	C1=CC=C(C(=C1)COC2=CC3=C(C=C2)C=C(C=C3)CC4C(=O)NC(=O)S4)F	c1ccc(c(c1)COc2cc3c(cc2)cc(cc3)CC4C(=O)NC(=O)S4)F	28	0	0	0	0	21	1	3	1	0	0	0	0	0	0	1	0	0	0	0	0	0	0	0	0	0	0	0	0	0	0	0	0	0
223	26	2002	47	ospemifene	128607-22-7	antiestrogen	YES	2013	2015		2013	11	C1=CC=C(C=C1)C(=C(C2=CC=CC=C2)C3=CC=C(C=C3)OCCO)CCCl	C1=CC=C(C=C1)/C(=C(/C2=CC=CC=C2)\C3=CC=C(C=C3)OCCO)/CCCl	c1ccc(cc1)C(=C(c2ccccc2)c3ccc(cc3)OCCO)CCCl	38	0	0	0	0	24	0	2	0	0	0	0	0	0	0	0	1	0	0	0	0	0	0	0	0	0	0	0	0	0	0	0	0	0
224	27	2002	47	pralnacasan	192755-52-5	caspase inhibitor	NO					N/A	CCOC1C(CC(=O)O1)NC(=O)C2CCCN3N2C(=O)C(CCC3=O)NC(=O)C4=NC=CC5=CC=CC=C54	CCO[C@H]1[C@H](CC(=O)O1)NC(=O)[C@@H]2CCCN3N2C(=O)[C@H](CCC3=O)NC(=O)C4=NC=CC5=CC=CC=C54	CCO[C@H]1[C@H](CC(=O)O1)NC(=O)[C@@H]2CCCN3N2C(=O)[C@H](CCC3=O)NC(=O)c4nccc5c4cccc5	41	0	0	0	0	26	5	7	0	0	0	0	0	0	0	0	0	0	0	0	0	0	0	0	0	0	0	0	0	0	0	0	0	0
225	28	2002	47	pratosartan	153804-05-8	angiotensin II receptor antagonist	NO					N/A	CCCC1=NC2=C(N1CC3=CC=C(C=C3)C4=CC=CC=C4C5=NNN=N5)C(=O)CCCC2	CCCC1=NC2=C(N1CC3=CC=C(C=C3)C4=CC=CC=C4C5=NNN=N5)C(=O)CCCC2	CCCc1nc2c(n1Cc3ccc(cc3)c4ccccc4c5n[nH]nn5)C(=O)CCCC2	35	0	0	0	0	25	6	1	0	0	0	0	0	0	0	0	0	0	0	0	0	0	0	0	0	0	0	0	0	0	0	0	0	0
226	29	2002	47	ragaglitazar	222834-30-2	antidiabetic	NO					N/A	CCOC(CC1=CC=C(C=C1)OCCN2C3=CC=CC=C3OC4=CC=CC=C42)C(=O)O	CCO[C@@H](CC1=CC=C(C=C1)OCCN2C3=CC=CC=C3OC4=CC=CC=C42)C(=O)O	CCO[C@@H](Cc1ccc(cc1)OCCN2c3ccccc3Oc4c2cccc4)C(=O)O	39	0	0	0	0	25	1	5	0	0	0	0	0	0	0	0	0	0	0	0	0	0	0	0	0	0	0	0	0	0	0	0	0	0
227	30	2002	47	ruboxistaurin	169939-94-0	PKC alfa inhibitor	NO					N/A	CN(C)CC1CCN2C=C(C3=CC=CC=C32)C4=C(C5=CN(CCO1)C6=CC=CC=C65)C(=O)NC4=O	CN(C)C[C@@H]1CCN2C=C(C3=CC=CC=C32)C4=C(C5=CN(CCO1)C6=CC=CC=C65)C(=O)NC4=O	CN(C)C[C@@H]1CCn2cc(c3c2cccc3)C4=C(c5cn(c6c5cccc6)CCO1)C(=O)NC4=O	40	0	0	0	0	28	4	3	0	0	0	0	0	0	0	0	0	0	0	0	0	0	0	0	0	0	0	0	0	0	0	0	0	0
228	31	2002	47	semaxanib	194413-58-6	antineoplastic	NO					N/A	CC1=CC(=C(N1)C=C2C3=CC=CC=C3NC2=O)C	CC1=CC(=C(N1)/C=C\2/C3=CC=CC=C3NC2=O)C	Cc1cc(c([nH]1)C=C2c3ccccc3NC2=O)C	22	0	0	0	0	15	2	1	0	0	0	0	0	0	0	0	0	0	0	0	0	0	0	0	0	0	0	0	0	0	0	0	0	0
229	32	2002	47	senazodan	98326-32-0	cardiac stimulant	NO					N/A	C1CC(=O)NN=C1C2=CC=C(C=C2)NC3=CC=NC=C3	C1CC(=O)NN=C1C2=CC=C(C=C2)NC3=CC=NC=C3	C1CC(=O)NN=C1c2ccc(cc2)Nc3ccncc3	24	0	0	0	0	15	4	1	0	0	0	0	0	0	0	0	0	0	0	0	0	0	0	0	0	0	0	0	0	0	0	0	0	0
230	33	2002	47	silodosin	160970-54-7	alfa1a-adrenoreceptor antagonist	YES	2008	2010	2006	2006	4	CC(CC1=CC2=C(C(=C1)C(=O)N)N(CC2)CCCO)NCCOC3=CC=CC=C3OCC(F)(F)F	C[C@H](CC1=CC2=C(C(=C1)C(=O)N)N(CC2)CCCO)NCCOC3=CC=CC=C3OCC(F)(F)F	C[C@H](Cc1cc2c(c(c1)C(=O)N)N(CC2)CCCO)NCCOc3ccccc3OCC(F)(F)F	41	0	0	0	0	25	3	4	3	0	0	0	0	0	0	0	0	0	0	0	0	0	0	0	0	0	0	0	0	0	0	0	0	0
231	34	2002	47	solifenacin	242478-37-1	muscarin receptor antagonist	YES	2004		2006	2004	2	C1CN2CCC1C(C2)OC(=O)N3CCC4=CC=CC=C4C3C5=CC=CC=C5	C1CN2CCC1[C@H](C2)OC(=O)N3CCC4=CC=CC=C4[C@@H]3C5=CC=CC=C5	C1CN2CCC1[C@H](C2)OC(=O)N3CCc4ccccc4[C@@H]3c5ccccc5	38	0	0	0	0	23	2	2	0	0	0	0	0	0	0	0	0	0	0	0	0	0	0	0	0	0	0	0	0	0	0	0	0	0
232	35	2002	47	tadalafil	171596-29-5	vasodilator	YES	2003	2002	2007	2002	0	CN1CC(=O)N2C(C1=O)CC3=C(C2C4=CC5=C(C=C4)OCO5)NC6=CC=CC=C36	CN1CC(=O)N2[C@@H](C1=O)CC3=C([C@H]2C4=CC5=C(C=C4)OCO5)NC6=CC=CC=C36	CN1CC(=O)N2[C@@H](C1=O)Cc3c([nH]c4c3cccc4)[C@H]2c5cc6c(cc5)OCO6	29	0	0	0	0	22	3	4	0	0	0	0	0	0	0	0	0	0	0	0	0	0	0	0	0	0	0	0	0	0	0	0	0	0
233	36	2002	47	tafluposide	179067-42-6	cytostatic	NO					N/A	CC1OCC2C(O1)C(C(C(O2)OC3C4COC(=O)C4C(C5=CC6=C(C=C35)OCO6)C7=CC(=C(C(=C7)OC)OP(=O)(O)O)OC)OC(=O)COC8=C(C(=C(C(=C8F)F)F)F)F)OC(=O)COC9=C(C(=C(C(=C9F)F)F)F)F	C[C@@H]1OC[C@@H]2[C@@H](O1)[C@@H]([C@H]([C@@H](O2)O[C@H]3[C@H]4COC(=O)[C@@H]4[C@@H](C5=CC6=C(C=C35)OCO6)C7=CC(=C(C(=C7)OC)OP(=O)(O)O)OC)OC(=O)COC8=C(C(=C(C(=C8F)F)F)F)F)OC(=O)COC9=C(C(=C(C(=C9F)F)F)F)F	C[C@@H]1OC[C@@H]2[C@@H](O1)[C@@H]([C@H]([C@@H](O2)O[C@H]3[C@H]4COC(=O)[C@@H]4[C@@H](c5c3cc6c(c5)OCO6)c7cc(c(c(c7)OC)OP(=O)(O)O)OC)OC(=O)COc8c(c(c(c(c8F)F)F)F)F)OC(=O)COc9c(c(c(c(c9F)F)F)F)F	51	0	0	0	0	45	0	20	10	0	0	0	0	0	1	0	0	0	0	0	0	0	0	0	0	0	0	0	0	0	0	0	0	0
234	37	2002	47	tenivastatin	121009-77-6	antihyperlipidaemic	NO					N/A	CCC(C)(C)C(=O)OC1CC(C=C2C1C(C(C=C2)C)CCC(CC(CC(=O)O)O)O)C	CCC(C)(C)C(=O)O[C@H]1C[C@H](C=C2[C@H]1[C@H]([C@H](C=C2)C)CC[C@H](C[C@H](CC(=O)O)O)O)C	CCC(C)(C)C(=O)O[C@H]1C[C@H](C=C2[C@H]1[C@H]([C@H](C=C2)C)CC[C@H](C[C@H](CC(=O)O)O)O)C	53	0	0	0	0	25	0	6	0	0	0	0	0	0	0	0	0	0	0	0	0	0	0	0	0	0	0	0	0	0	0	0	0	0
235	38	2002	47	tesaglitazar	251565-85-2	antidiabetic	NO					N/A	CCOC(CC1=CC=C(C=C1)OCCC2=CC=C(C=C2)OS(=O)(=O)C)C(=O)O	CCO[C@@H](CC1=CC=C(C=C1)OCCC2=CC=C(C=C2)OS(=O)(=O)C)C(=O)O	CCO[C@@H](Cc1ccc(cc1)OCCc2ccc(cc2)OS(=O)(=O)C)C(=O)O	34	0	0	0	0	20	0	7	0	0	0	0	0	0	0	1	0	0	0	0	0	0	0	0	0	0	0	0	0	0	0	0	0	0
236	39	2002	47	tofimilast	185954-27-2	antiasthmatic	NO					N/A	CCC1=NN(C2=C1CCN3C2=NN=C3C4=CC=CS4)C5CCCC5	CCC1=NN(C2=C1CCN3C2=NN=C3C4=CC=CS4)C5CCCC5	CCc1nn(c-2c1CCn3c2nnc3c4cccs4)C5CCCC5	25	0	0	0	0	18	5	0	0	0	0	0	0	0	0	1	0	0	0	0	0	0	0	0	0	0	0	0	0	0	0	0	0	0
237	40	2002	47	zanapezil	142852-50-4	nootropic agent	NO					N/A	C1CCNC2=C(C1)C=CC(=C2)C(=O)CCC3CCN(CC3)CC4=CC=CC=C4	C1CCNC2=C(C1)C=CC(=C2)C(=O)CCC3CCN(CC3)CC4=CC=CC=C4	C1CCNc2c(ccc(c2)C(=O)CCC3CCN(CC3)Cc4ccccc4)C1	42	0	0	0	0	25	2	1	0	0	0	0	0	0	0	0	0	0	0	0	0	0	0	0	0	0	0	0	0	0	0	0	0	0
238	41	2002	47	zonampanel	210245-80-0	AMPA receptor antagonist	NO					N/A	C1=CN(C=N1)C2=C(C=C3C(=C2)N(C(=O)C(=O)N3)CC(=O)O)[N+](=O)[O-]	C1=CN(C=N1)C2=C(C=C3C(=C2)N(C(=O)C(=O)N3)CC(=O)O)[N+](=O)[O-]	c1cn(cn1)c2c(cc3c(c2)n(c(=O)c(=O)[nH]3)CC(=O)O)[N+](=O)[O-]	16	0	0	0	0	13	5	6	0	0	0	0	0	0	0	0	0	0	0	0	0	0	0	0	0	0	0	0	0	0	0	0	0	0
239	42	2002	47	zoniporide	241800-98-6	Na+/H+ antiport inhibitor	NO					N/A	C1CC1C2=C(C=NN2C3=CC=CC4=C3C=CC=N4)C(=O)N=C(N)N	C1CC1C2=C(C=NN2C3=CC=CC4=C3C=CC=N4)C(=O)N=C(N)N	C1CC1c2c(cnn2c3cccc4c3cccn4)C(=O)N=C(N)N	24	0	0	0	0	17	6	1	0	0	0	0	0	0	0	0	0	0	0	0	0	0	0	0	0	0	0	0	0	0	0	0	0	0
240	43	2002	47	zoticasone	678160-57-1	corticosteroid	NO					N/A	CC1CC2C3CC(C4=CC(=O)C=CC4(C3(C(CC2(C1(C(=O)SC5CCOC5=O)O)C)O)F)C)F	C[C@@H]1C[C@H]2[C@@H]3C[C@@H](C4=CC(=O)C=C[C@@]4([C@]3([C@H](C[C@@]2([C@]1(C(=O)S[C@@H]5CCOC5=O)O)C)O)F)C)F	C[C@@H]1C[C@H]2[C@@H]3C[C@@H](C4=CC(=O)C=C[C@@]4([C@]3([C@H](C[C@@]2([C@]1(C(=O)S[C@@H]5CCOC5=O)O)C)O)F)C)F	41	0	0	0	0	25	0	6	2	0	0	0	0	0	0	1	0	0	0	0	0	0	0	0	0	0	0	0	0	0	0	0	0	0
241	44	2002	48	acolbifene	182167-02-8	antiestrogen	NO					N/A	CC1=C(C(OC2=C1C=CC(=C2)O)C3=CC=C(C=C3)OCCN4CCCCC4)C5=CC=C(C=C5)O	CC1=C([C@@H](OC2=C1C=CC(=C2)O)C3=CC=C(C=C3)OCCN4CCCCC4)C5=CC=C(C=C5)O	CC1=C([C@@H](Oc2c1ccc(c2)O)c3ccc(cc3)OCCN4CCCCC4)c5ccc(cc5)O	45	0	0	0	0	29	1	4	0	0	0	0	0	0	0	0	0	0	0	0	0	0	0	0	0	0	0	0	0	0	0	0	0	0
242	45	2002	48	ASOPRISNIL	199396-76-4	progesterone receptor modulator	NO					N/A	CC12CC(C3=C4CCC(=O)C=C4CCC3C1CCC2(COC)OC)C5=CC=C(C=C5)C=NO	C[C@]12C[C@@H](C3=C4CCC(=O)C=C4CC[C@H]3[C@@H]1CC[C@]2(COC)OC)C5=CC=C(C=C5)/C=N/O	C[C@]12C[C@@H](C3=C4CCC(=O)C=C4CC[C@H]3[C@@H]1CC[C@]2(COC)OC)c5ccc(cc5)C=NO	45	0	0	0	0	28	1	4	0	0	0	0	0	0	0	0	0	0	0	0	0	0	0	0	0	0	0	0	0	0	0	0	0	0
243	46	2002	48	atomoxetine	82248-59-7		YES	2002		2009	2002	0	CC1=CC=CC=C1OC(CCNC)C2=CC=CC=C2	CC1=CC=CC=C1O[C@H](CCNC)C2=CC=CC=C2	Cc1ccccc1O[C@H](CCNC)c2ccccc2	32	0	0	0	0	17	1	1	0	0	0	0	0	0	0	0	0	0	0	0	0	0	0	0	0	0	0	0	0	0	0	0	0	0
244	47	2002	48	bazedoxifene	198481-32-2	antiestrogen	YES	2013	2009	2010	2009	7	CC1=C(N(C2=C1C=C(C=C2)O)CC3=CC=C(C=C3)OCCN4CCCCCC4)C5=CC=C(C=C5)O	CC1=C(N(C2=C1C=C(C=C2)O)CC3=CC=C(C=C3)OCCN4CCCCCC4)C5=CC=C(C=C5)O	Cc1c(n(c2c1cc(cc2)O)Cc3ccc(cc3)OCCN4CCCCCC4)c5ccc(cc5)O	47	0	0	0	0	30	2	3	0	0	0	0	0	0	0	0	0	0	0	0	0	0	0	0	0	0	0	0	0	0	0	0	0	0
245	48	2002	48	coluracetam	135463-81-9	nootropic agent	NO					N/A	CC1=C(OC2=NC3=C(CCCC3)C(=C12)NC(=O)CN4CCCC4=O)C	CC1=C(OC2=NC3=C(CCCC3)C(=C12)NC(=O)CN4CCCC4=O)C	Cc1c(oc2c1c(c3c(n2)CCCC3)NC(=O)CN4CCCC4=O)C	24	0	0	0	0	19	3	3	0	0	0	0	0	0	0	0	0	0	0	0	0	0	0	0	0	0	0	0	0	0	0	0	0	0
246	49	2002	48	dapivirin	244767-67-7	antiviral	NO					N/A	non presente	non presente	Cc1cc(c(c(c1)C)Nc2ccnc(n2)Nc3ccc(cc3)C#N)C	29	0	0	0	0	20	5	0	0	0	0	0	0	0	0	0	0	0	0	0	0	0	0	0	0	0	0	0	0	0	0	0	0	0
247	50	2002	48	deferasirox	201530-41-8	chelating agent	YES	2005	2006	2008	2005	3	C1=CC=C(C(=C1)C2=NN(C(=N2)C3=CC=CC=C3O)C4=CC=C(C=C4)C(=O)O)O	C1=CC=C(C(=C1)C2=NN(C(=N2)C3=CC=CC=C3O)C4=CC=C(C=C4)C(=O)O)O	c1ccc(c(c1)c2nn(c(n2)c3ccccc3O)c4ccc(cc4)C(=O)O)O	30	0	0	0	0	21	3	4	0	0	0	0	0	0	0	0	0	0	0	0	0	0	0	0	0	0	0	0	0	0	0	0	0	0
248	51	2002	48	dersalazine	188913-58-8	antiinflammatory	NO					N/A	CC1=NC2=C(N1CC3CCN(CC3)C(=O)C=C(C4=CC=CC=C4)C5=CC=C(C=C5)N=NC6=CC(=C(C=C6)O)C(=O)O)C=CN=C2	CC1=NC2=C(N1CC3CCN(CC3)C(=O)/C=C(/C4=CC=CC=C4)\C5=CC=C(C=C5)N=NC6=CC(=C(C=C6)O)C(=O)O)C=CN=C2	Cc1nc2c(n1CC3CCN(CC3)C(=O)C=C(c4ccccc4)c5ccc(cc5)N=Nc6cc(c(cc6)O)C(=O)O)ccnc2	51	0	0	0	0	35	6	4	0	0	0	0	0	0	0	0	0	0	0	0	0	0	0	0	0	0	0	0	0	0	0	0	0	0
249	52	2002	48	detiviciclovir	220984-26-9	antiviral	NO					N/A	C1=C2C(=NC(=N1)N)N(C=N2)CC(CO)CO	C1=C2C(=NC(=N1)N)N(C=N2)CC(CO)CO	c1c2c(nc(n1)N)n(cn2)CC(CO)CO	18	0	0	0	0	9	5	2	0	0	0	0	0	0	0	0	0	0	0	0	0	0	0	0	0	0	0	0	0	0	0	0	0	0
250	53	2002	48	edonentan	210891-04-6	endothelin receptor antagonist	NO					N/A	CC1=C(ON=C1NS(=O)(=O)C2=CC=CC=C2C3=C(C=C(C=C3)C4=NC=CO4)CN(C)C(=O)CC(C)(C)C)C	CC1=C(ON=C1NS(=O)(=O)C2=CC=CC=C2C3=C(C=C(C=C3)C4=NC=CO4)CN(C)C(=O)CC(C)(C)C)C	Cc1c(onc1NS(=O)(=O)c2ccccc2c3c(cc(cc3)c4ncco4)CN(C)C(=O)CC(C)(C)C)C	42	0	0	0	0	28	4	5	0	0	0	0	0	0	0	1	0	0	0	0	0	0	0	0	0	0	0	0	0	0	0	0	0	0
251	54	2002	48	efaproxiral	131179-95-8	allosteric modifier of hemoglobin	NO					N/A	CC1=CC(=CC(=C1)NC(=O)CC2=CC=C(C=C2)OC(C)(C)C(=O)O)C	CC1=CC(=CC(=C1)NC(=O)CC2=CC=C(C=C2)OC(C)(C)C(=O)O)C	Cc1cc(cc(c1)NC(=O)Cc2ccc(cc2)OC(C)(C)C(=O)O)C	32	0	0	0	0	20	1	4	0	0	0	0	0	0	0	0	0	0	0	0	0	0	0	0	0	0	0	0	0	0	0	0	0	0
252	55	2002	48	fadolmidine	189353-32-0		NO					N/A	C1CC2=C(C1CC3=CN=CN3)C=C(C=C2)O	C1CC2=C(C1CC3=CN=CN3)C=C(C=C2)O	C1Cc2c(cc(cc2)O)C1Cc3cnc[nH]3	22	0	0	0	0	13	2	1	0	0	0	0	0	0	0	0	0	0	0	0	0	0	0	0	0	0	0	0	0	0	0	0	0	0
253	56	2002	48	flindokalner	187523-35-9	opener of calcium-activayed K channels	NO					N/A	COC1=C(C=C(C=C1)Cl)C2(C3=C(C=C(C=C3)C(F)(F)F)NC2=O)F	COC1=C(C=C(C=C1)Cl)[C@]2(C3=C(C=C(C=C3)C(F)(F)F)NC2=O)F	COc1c(cc(cc1)Cl)[C@]2(c3c(cc(cc3)C(F)(F)F)NC2=O)F	17	0	0	0	0	16	1	2	4	0	0	0	0	0	0	0	1	0	0	0	0	0	0	0	0	0	0	0	0	0	0	0	0	0
254	57	2002	48	gimatecan	292618-32-7	antineoplastic	NO					N/A	CCC1(C2=C(COC1=O)C(=O)N3CC4=C(C5=CC=CC=C5N=C4C3=C2)C=NOC(C)(C)C)O	CC[C@@]1(C2=C(COC1=O)C(=O)N3CC4=C(C5=CC=CC=C5N=C4C3=C2)/C=N/OC(C)(C)C)O	CC[C@@]1(c2c(c(=O)n3c(c2)-c4c(c(c5ccccc5n4)C=NOC(C)(C)C)C3)COC1=O)O	32	0	0	0	0	25	3	5	0	0	0	0	0	0	0	0	0	0	0	0	0	0	0	0	0	0	0	0	0	0	0	0	0	0
255	58	2002	48	iguratimod	123663-49-0	immunomodulator	YES			2012	2012	10	CS(=O)(=O)NC1=C(C=C2C(=C1)OC=C(C2=O)NC=O)OC3=CC=CC=C3	CS(=O)(=O)NC1=C(C=C2C(=C1)OC=C(C2=O)NC=O)OC3=CC=CC=C3	CS(=O)(=O)Nc1c(cc2c(c1)occ(c2=O)NC=O)Oc3ccccc3	25	0	0	0	0	17	2	6	0	0	0	0	0	0	0	1	0	0	0	0	0	0	0	0	0	0	0	0	0	0	0	0	0	0
256	59	2002	48	ilaprazole	172152-36-2	antiulcer agent	NO					N/A	CC1=C(C=CN=C1CS(=O)C2=NC3=C(N2)C=C(C=C3)N4C=CC=C4)OC	CC1=C(C=CN=C1CS(=O)C2=NC3=C(N2)C=C(C=C3)N4C=CC=C4)OC	Cc1c(ccnc1CS(=O)c2nc3c([nH]2)cc(cc3)n4cccc4)OC	28	0	0	0	0	19	4	2	0	0	0	0	0	0	0	1	0	0	0	0	0	0	0	0	0	0	0	0	0	0	0	0	0	0
257	60	2002	48	indiplon	325715-02-4	sedative,hypnotic	NO					N/A	CC(=O)N(C)C1=CC=CC(=C1)C2=CC=NC3=C(C=NN23)C(=O)C4=CC=CS4	CC(=O)N(C)C1=CC=CC(=C1)C2=CC=NC3=C(C=NN23)C(=O)C4=CC=CS4	CC(=O)N(C)c1cccc(c1)c2ccnc3n2ncc3C(=O)c4cccs4	26	0	0	0	0	20	4	2	0	0	0	0	0	0	0	1	0	0	0	0	0	0	0	0	0	0	0	0	0	0	0	0	0	0
258	61	2002	48	indisulam	165668-41-7	antineoplastic	NO					N/A	C1=CC2=C(C(=C1)NS(=O)(=O)C3=CC=C(C=C3)S(=O)(=O)N)NC=C2Cl	C1=CC2=C(C(=C1)NS(=O)(=O)C3=CC=C(C=C3)S(=O)(=O)N)NC=C2Cl	c1cc2c(c(c1)NS(=O)(=O)c3ccc(cc3)S(=O)(=O)N)[nH]cc2Cl	22	0	0	0	0	14	3	4	0	0	0	0	0	0	0	2	1	0	0	0	0	0	0	0	0	0	0	0	0	0	0	0	0	0
259	62	2002	48	licofelone	156897-06-2	antiinflammatory	NO					N/A	CC1(CC2=C(C(=C(N2C1)CC(=O)O)C3=CC=C(C=C3)Cl)C4=CC=CC=C4)C	CC1(CC2=C(C(=C(N2C1)CC(=O)O)C3=CC=C(C=C3)Cl)C4=CC=CC=C4)C	CC1(Cc2c(c(c(n2C1)CC(=O)O)c3ccc(cc3)Cl)c4ccccc4)C	32	0	0	0	0	23	1	2	0	0	0	0	0	0	0	0	1	0	0	0	0	0	0	0	0	0	0	0	0	0	0	0	0	0
260	63	2002	48	lonafarnib	193275-84-2	antineoplastic	NO					N/A	C1CN(CCC1CC(=O)N2CCC(CC2)C3C4=C(CCC5=C3N=CC(=C5)Br)C=C(C=C4Br)Cl)C(=O)N	C1CN(CCC1CC(=O)N2CCC(CC2)[C@@H]3C4=C(CCC5=C3N=CC(=C5)Br)C=C(C=C4Br)Cl)C(=O)N	C1CN(CCC1CC(=O)N2CCC(CC2)[C@@H]3c4c(cc(cc4Br)Cl)CCc5c3ncc(c5)Br)C(=O)N	38	0	0	0	0	27	4	2	0	0	0	0	0	0	0	0	1	0	0	0	0	0	0	0	0	0	0	0	0	0	0	0	0	0
261	64	2002	48	lubazodone	161178-07-0	antidepressant	NO					N/A	C1CC2=C(C=CC(=C2C1)F)OCC3CNCCO3	C1CC2=C(C=CC(=C2C1)F)OC[C@@H]3CNCCO3	C1Cc2c(ccc(c2C1)F)OC[C@@H]3CNCCO3	22	0	0	0	0	14	1	2	1	0	0	0	0	0	0	0	0	0	0	0	0	0	0	0	0	0	0	0	0	0	0	0	0	0
262	65	2002	48	luliconazole	187164-19-8	antifungal	YES	2013		2005	2005	3	C1C(SC(=C(C#N)N2C=CN=C2)S1)C3=C(C=C(C=C3)Cl)Cl	C1[C@H](S/C(=C(\C#N)/N2C=CN=C2)/S1)C3=C(C=C(C=C3)Cl)Cl	C1[C@H](SC(=C(C#N)n2ccnc2)S1)c3c(cc(cc3)Cl)Cl	16	0	0	0	0	14	3	0	0	0	0	0	0	0	0	2	2	0	0	0	0	0	0	0	0	0	0	0	0	0	0	0	0	0
263	66	2002	48	meldonium	76144-81-5	cardioprotectant	NO					N/A	C[N+](C)(C)NCCC(=O)[O-]	C[N+](C)(C)NCCC(=O)[O-]	C[N+](C)(C)NCCC(=O)[O-]	15	0	0	0	0	6	2	2	0	0	0	0	0	0	0	0	0	0	0	0	0	0	0	0	0	0	0	0	0	0	0	0	0	0
264	67	2002	48	mitemicinal	154738-42-8	motilin agonist	NO					N/A	non presente	non presente	CC[C@H]1OC(=O)[C@@H]([C@H]([C@@H]([C@H]([C@]2(CC(=C(O2)[C@@H](C(=O)[C@]1(C)OC)C)C)C)O[C@@H]3O[C@@H](C[C@@H]([C@H]3O)N(C)C(C)C)C)C)O[C@H]4C[C@@]([C@H]([C@@H](O4)C)O)(C)OC)C	85	0	0	0	0	40	1	12	0	0	0	0	0	0	0	0	0	0	0	0	0	0	0	0	0	0	0	0	0	0	0	0	0	0
265	68	2002	48	naxifylline	166374-49-8	adenosine receptor antagonist	NO					N/A	CCCN1C2=C(C(=O)N(C1=O)CCC)NC(=N2)C3CC4CC3C5C4O5	CCCN1C2=C(C(=O)N(C1=O)CCC)NC(=N2)[C@H]3C[C@H]4C[C@@H]3[C@H]5[C@@H]4O5	CCCn1c2c(c(=O)n(c1=O)CCC)[nH]c(n2)[C@H]3C[C@H]4C[C@@H]3[C@H]5[C@@H]4O5	30	0	0	0	0	18	4	3	0	0	0	0	0	0	0	0	0	0	0	0	0	0	0	0	0	0	0	0	0	0	0	0	0	0
266	69	2002	48	oglufanide	38101-59-6	immunomodulator	NO					N/A	C1=CC=C2C(=C1)C(=CN2)CC(C(=O)O)NC(=O)C(CCC(=O)O)N	C1=CC=C2C(=C1)C(=CN2)C[C@@H](C(=O)O)NC(=O)[C@H](CCC(=O)O)N	c1ccc2c(c1)c(c[nH]2)C[C@@H](C(=O)O)NC(=O)[C@H](CCC(=O)O)N	30	0	0	0	0	16	3	5	0	0	0	0	0	0	0	0	0	0	0	0	0	0	0	0	0	0	0	0	0	0	0	0	0	0
267	70	2002	48	olcegepant	204697-65-4	antimigraine agent, calcitonin gene related peptide receptor antagonist	NO					N/A	C1CN(CCC1N2CC3=CC=CC=C3NC2=O)C(=O)NC(CC4=CC(=C(C(=C4)Br)O)Br)C(=O)NC(CCCCN)C(=O)N5CCN(CC5)C6=CC=NC=C6	C1CN(CCC1N2CC3=CC=CC=C3NC2=O)C(=O)N[C@H](CC4=CC(=C(C(=C4)Br)O)Br)C(=O)N[C@@H](CCCCN)C(=O)N5CCN(CC5)C6=CC=NC=C6	C1CN(CCC1N2Cc3ccccc3NC2=O)C(=O)N[C@H](Cc4cc(c(c(c4)Br)O)Br)C(=O)N[C@@H](CCCCN)C(=O)N5CCN(CC5)c6ccncc6	64	0	0	0	0	38	9	5	0	0	0	0	0	0	0	0	0	0	0	0	0	0	0	0	0	0	0	0	0	0	0	0	0	0
268	71	2002	48	otamixaban	193153-04-7	blood-coagulation factor xa inhibitor	NO					N/A	CC(C(CC1=CC(=CC=C1)C(=N)N)C(=O)OC)NC(=O)C2=CC=C(C=C2)C3=CC=[N+](C=C3)[O-]	C[C@H]([C@@H](CC1=CC(=CC=C1)C(=N)N)C(=O)OC)NC(=O)C2=CC=C(C=C2)C3=CC=[N+](C=C3)[O-]	C[C@H]([C@@H](Cc1cc(ccc1)C(=N)N)C(=O)OC)NC(=O)c2ccc(cc2)c3cc[n+](cc3)[O-]	42	0	0	0	0	25	4	4	0	0	0	0	0	0	0	0	0	0	0	0	0	0	0	0	0	0	0	0	0	0	0	0	0	0
269	72	2002	48	peramivir	229614-55-5	antiviral	YES	2014	2018	2010	2010	8	CCC(CC)C(C1C(CC(C1O)C(=O)O)N=C(N)N)NC(=O)C	CCC(CC)[C@@H]([C@H]1[C@@H](C[C@@H]([C@H]1O)C(=O)O)N=C(N)N)NC(=O)C	CCC(CC)[C@@H]([C@H]1[C@@H](C[C@@H]([C@H]1O)C(=O)O)N=C(N)N)NC(=O)C	37	0	0	0	0	15	4	4	0	0	0	0	0	0	0	0	0	0	0	0	0	0	0	0	0	0	0	0	0	0	0	0	0	0
270	73	2002	48	tariquidar	206873-63-4	multidrug resistant inhibitor, antineoplastic	NO					N/A	COC1=C(C=C2CN(CCC2=C1)CCC3=CC=C(C=C3)NC(=O)C4=CC(=C(C=C4NC(=O)C5=CC6=CC=CC=C6N=C5)OC)OC)OC	COC1=C(C=C2CN(CCC2=C1)CCC3=CC=C(C=C3)NC(=O)C4=CC(=C(C=C4NC(=O)C5=CC6=CC=CC=C6N=C5)OC)OC)OC	COc1c(cc2c(c1)CCN(C2)CCc3ccc(cc3)NC(=O)c4cc(c(cc4NC(=O)c5cc6ccccc6nc5)OC)OC)OC	54	0	0	0	0	38	4	6	0	0	0	0	0	0	0	0	0	0	0	0	0	0	0	0	0	0	0	0	0	0	0	0	0	0
271	74	2002	48	tebanicline	198283-73-7	analgesic, nicotinic acetylcholine receptor agonist	NO					N/A	C1CNC1COC2=CN=C(C=C2)Cl	C1CN[C@H]1COC2=CN=C(C=C2)Cl	C1CN[C@H]1COc2cnc(cc2)Cl	16	0	0	0	0	9	2	1	0	0	0	0	0	0	0	0	1	0	0	0	0	0	0	0	0	0	0	0	0	0	0	0	0	0
272	75	2002	48	tecastemizole	75970-99-9	antihistaminic	NO					N/A	C1CNCCC1NC2=NC3=CC=CC=C3N2CC4=CC=C(C=C4)F	C1CNCCC1NC2=NC3=CC=CC=C3N2CC4=CC=C(C=C4)F	C1CNCCC1Nc2nc3ccccc3n2Cc4ccc(cc4)F	32	0	0	0	0	19	4	0	1	0	0	0	0	0	0	0	0	0	0	0	0	0	0	0	0	0	0	0	0	0	0	0	0	0
273	76	2002	48	tigecycline	220620-09-7	antibiotic	YES	2005	2006	2012	2005	3	CC(C)(C)NCC(=O)NC1=CC(=C2CC3CC4C(C(=O)C(=C(C4(C(=O)C3=C(C2=C1O)O)O)O)C(=O)N)N(C)C)N(C)C	CC(C)(C)NCC(=O)NC1=CC(=C2C[C@H]3C[C@H]4[C@@H](C(=O)C(=C([C@]4(C(=O)C3=C(C2=C1O)O)O)O)C(=O)N)N(C)C)N(C)C	CC(C)(C)NCC(=O)Nc1cc(c2c(c1O)C(=C3[C@@H](C2)C[C@H]4[C@@H](C(=O)C(=C([C@]4(C3=O)O)O)C(=O)N)N(C)C)O)N(C)C	49	0	0	0	0	29	5	8	0	0	0	0	0	0	0	0	0	0	0	0	0	0	0	0	0	0	0	0	0	0	0	0	0	0
274	77	2002	48	tiviciclovir	103024-93-7	antiviral	NO					N/A	C1=NC2=C(N1CC(CO)CO)N=C(NC2=O)N	C1=NC2=C(N1CC(CO)CO)N=C(NC2=O)N	c1nc2c(n1CC(CO)CO)nc([nH]c2=O)N	18	0	0	0	0	9	5	3	0	0	0	0	0	0	0	0	0	0	0	0	0	0	0	0	0	0	0	0	0	0	0	0	0	0
275	78	2002	48	tosagestin	110072-15-6	contraceptive	NO					N/A	CC12CC(=C)C3C(C1C=CC2(C#C)O)CCC4=CC(=O)CCC34	C[C@]12CC(=C)[C@H]3[C@H]([C@@H]1C=C[C@]2(C#C)O)CCC4=CC(=O)CC[C@H]34	C[C@]12CC(=C)[C@H]3[C@H]([C@@H]1C=C[C@]2(C#C)O)CCC4=CC(=O)CC[C@H]34	33	0	0	0	0	21	0	2	0	0	0	0	0	0	0	0	0	0	0	0	0	0	0	0	0	0	0	0	0	0	0	0	0	0
276	79	2002	48	trabectedin	114899-77-3	antineoplastic	YES	2015	2007	2015	2007	4	CC1=CC2=C(C3C4C5C6=C(C(=C7C(=C6C(N4C(C(C2)N3C)O)COC(=O)C8(CS5)C9=CC(=C(C=C9CCN8)O)OC)OCO7)C)OC(=O)C)C(=C1OC)O	CC1=CC2=C([C@@H]3[C@@H]4[C@H]5C6=C(C(=C7C(=C6[C@@H](N4[C@H]([C@H](C2)N3C)O)COC(=O)[C@@]8(CS5)C9=CC(=C(C=C9CCN8)O)OC)OCO7)C)OC(=O)C)C(=C1OC)O	Cc1cc2c(c(c1OC)O)[C@@H]3[C@@H]4[C@H]5c6c(c(c7c(c6[C@@H](N4[C@H]([C@H](C2)N3C)O)COC(=O)[C@@]8(CS5)c9cc(c(cc9CCN8)O)OC)OCO7)C)OC(=O)C	56	0	0	0	0	39	3	11	0	0	0	0	0	0	0	1	0	0	0	0	0	0	0	0	0	0	0	0	0	0	0	0	0	0
277	80	2002	48	zosuquidar	167354-41-8	multidrug resistant inhibitor, antineoplastic	NO					N/A	C1CN(CCN1CC(COC2=CC=CC3=C2C=CC=N3)O)C4C5=CC=CC=C5C6C(C6(F)F)C7=CC=CC=C47	C1CN(CCN1C[C@H](COC2=CC=CC3=C2C=CC=N3)O)C4C5=CC=CC=C5[C@H]6[C@H](C6(F)F)C7=CC=CC=C47	C1CN(CCN1C[C@H](COc2cccc3c2cccn3)O)C4c5ccccc5[C@H]6[C@H](C6(F)F)c7c4cccc7	50	0	0	0	0	32	3	2	2	0	0	0	0	0	0	0	0	0	0	0	0	0	0	0	0	0	0	0	0	0	0	0	0	0
278	1	2003	49	albaconazole	187949-02-6	antifungal	NO					N/A	CC(C(CN1C=NC=N1)(C2=C(C=C(C=C2)F)F)O)N3C=NC4=C(C3=O)C=CC(=C4)Cl	C[C@H]([C@](CN1C=NC=N1)(C2=C(C=C(C=C2)F)F)O)N3C=NC4=C(C3=O)C=CC(=C4)Cl	C[C@H]([C@](Cn1cncn1)(c2c(cc(cc2)F)F)O)n3cnc4c(c3=O)ccc(c4)Cl	27	0	0	0	0	20	5	2	2	0	0	0	0	0	0	0	1	0	0	0	0	0	0	0	0	0	0	0	0	0	0	0	0	0
279	2	2003	49	alvimopan	156053-89-3	μ-opioid receptor antagonist	YES	2008			2008	5	CC1CN(CCC1(C)C2=CC(=CC=C2)O)CC(CC3=CC=CC=C3)C(=O)NCC(=O)O	C[C@H]1CN(CC[C@@]1(C)C2=CC(=CC=C2)O)C[C@H](CC3=CC=CC=C3)C(=O)NCC(=O)O	C[C@H]1CN(CC[C@@]1(C)c2cc(ccc2)O)C[C@H](Cc3ccccc3)C(=O)NCC(=O)O	46	0	0	0	0	25	2	4	0	0	0	0	0	0	0	0	0	0	0	0	0	0	0	0	0	0	0	0	0	0	0	0	0	0
280	3	2003	49	apaziquone	114560-48-4	antineoplastic	NO					N/A	CN1C(=C(C2=C1C(=O)C=C(C2=O)N3CC3)CO)C=CCO	CN1C(=C(C2=C1C(=O)C=C(C2=O)N3CC3)CO)/C=C/CO	Cn1c(c(c2c1C(=O)C=C(C2=O)N3CC3)CO)C=CCO	21	0	0	0	0	15	2	4	0	0	0	0	0	0	0	0	0	0	0	0	0	0	0	0	0	0	0	0	0	0	0	0	0	0
281	4	2003	49	asenapine	65576-45-6	psychostimulant	YES	2009	2010	2016	2009	6	CN1CC2C(C1)C3=C(C=CC(=C3)Cl)OC4=CC=CC=C24	CN1C[C@@H]2[C@@H](C1)C3=C(C=CC(=C3)Cl)OC4=CC=CC=C24	CN1C[C@@H]2[C@@H](C1)c3c(ccc(c3)Cl)Oc4c2cccc4	25	0	0	0	0	17	1	1	0	0	0	0	0	0	0	0	1	0	0	0	0	0	0	0	0	0	0	0	0	0	0	0	0	0
282	5	2003	49	axomadol	187219-95-0	analgesic	NO					N/A	CN(C)CC1CCC(CC1(C2=CC(=CC=C2)OC)O)O	CN(C)C[C@H]1CC[C@H](C[C@@]1(C2=CC(=CC=C2)OC)O)O	CN(C)C[C@H]1CC[C@H](C[C@@]1(c2cc(ccc2)OC)O)O	33	0	0	0	0	16	1	3	0	0	0	0	0	0	0	0	0	0	0	0	0	0	0	0	0	0	0	0	0	0	0	0	0	0
283	6	2003	49	bifeprunox	350992-10-8	antipsychotic	NO					N/A	C1CN(CCN1CC2=CC(=CC=C2)C3=CC=CC=C3)C4=CC=CC5=C4OC(=O)N5	C1CN(CCN1CC2=CC(=CC=C2)C3=CC=CC=C3)C4=CC=CC5=C4OC(=O)N5	C1CN(CCN1Cc2cc(ccc2)c3ccccc3)c4cccc5c4oc(=O)[nH]5	36	0	0	0	0	24	3	2	0	0	0	0	0	0	0	0	0	0	0	0	0	0	0	0	0	0	0	0	0	0	0	0	0	0
284	7	2003	49	canertinib	267243-28-7	antineoplastic	NO					N/A	C=CC(=O)NC1=C(C=C2C(=C1)C(=NC=N2)NC3=CC(=C(C=C3)F)Cl)OCCCN4CCOCC4	C=CC(=O)NC1=C(C=C2C(=C1)C(=NC=N2)NC3=CC(=C(C=C3)F)Cl)OCCCN4CCOCC4	C=CC(=O)Nc1c(cc2c(c1)c(ncn2)Nc3cc(c(cc3)F)Cl)OCCCN4CCOCC4	34	0	0	0	0	24	5	3	1	0	0	0	0	0	0	0	1	0	0	0	0	0	0	0	0	0	0	0	0	0	0	0	0	0
285	8	2003	49	cethromycin	205110-48-1	antibacterial	NO					N/A	CCC1C2(C(C(C(=O)C(CC(C(C(C(=O)C(C(=O)O1)C)C)OC3C(C(CC(O3)C)N(C)C)O)(C)OCC=CC4=CC5=CC=CC=C5N=C4)C)C)NC(=O)O2)C	CC[C@@H]1[C@@]2([C@@H]([C@H](C(=O)[C@@H](C[C@@]([C@@H]([C@H](C(=O)[C@H](C(=O)O1)C)C)O[C@H]3[C@@H]([C@H](C[C@H](O3)C)N(C)C)O)(C)OC/C=C/C4=CC5=CC=CC=C5N=C4)C)C)NC(=O)O2)C	CC[C@@H]1[C@@]2([C@@H]([C@H](C(=O)[C@@H](C[C@@]([C@@H]([C@H](C(=O)[C@H](C(=O)O1)C)C)O[C@H]3[C@@H]([C@H](C[C@H](O3)C)N(C)C)O)(C)OCC=Cc4cc5ccccc5nc4)C)C)NC(=O)O2)C	80	0	0	0	0	42	3	10	0	0	0	0	0	0	0	0	0	0	0	0	0	0	0	0	0	0	0	0	0	0	0	0	0	0
286	9	2003	49	dabigatran etexilate	211915-06-9	antithrombotic	YES	2010	2008	2011	2008	5	CCCCCCOC(=O)NC(=N)C1=CC=C(C=C1)NCC2=NC3=C(N2C)C=CC(=C3)C(=O)N(CCC(=O)OCC)C4=CC=CC=N4	CCCCCCOC(=O)NC(=N)C1=CC=C(C=C1)NCC2=NC3=C(N2C)C=CC(=C3)C(=O)N(CCC(=O)OCC)C4=CC=CC=N4	CCCCCCOC(=O)NC(=N)c1ccc(cc1)NCc2nc3c(n2C)ccc(c3)C(=O)N(CCC(=O)OCC)c4ccccn4	55	0	0	0	0	34	7	5	0	0	0	0	0	0	0	0	0	0	0	0	0	0	0	0	0	0	0	0	0	0	0	0	0	0
287	10	2003	49	elzasonan	361343-19-3	antidepressant	NO					N/A	CN1CCN(CC1)C2=CC=CC=C2C=C3C(=O)N(CCS3)C4=CC(=C(C=C4)Cl)Cl	CN1CCN(CC1)C2=CC=CC=C2/C=C\3/C(=O)N(CCS3)C4=CC(=C(C=C4)Cl)Cl	CN1CCN(CC1)c2ccccc2C=C3C(=O)N(CCS3)c4cc(c(cc4)Cl)Cl	31	0	0	0	0	22	3	1	0	0	0	0	0	0	0	1	2	0	0	0	0	0	0	0	0	0	0	0	0	0	0	0	0	0
288	11	2003	49	enecadin	259525-01-4	sodium/calcium channel blocker	NO					N/A	CC1=NC(=CC(=N1)OCCCCCN2CCCCC2)C3=CC=C(C=C3)F	CC1=NC(=CC(=N1)OCCCCCN2CCCCC2)C3=CC=C(C=C3)F	Cc1nc(cc(n1)OCCCCCN2CCCCC2)c3ccc(cc3)F	33	0	0	0	0	21	3	1	1	0	0	0	0	0	0	0	0	0	0	0	0	0	0	0	0	0	0	0	0	0	0	0	0	0
289	12	2003	49	ertiprotafib	251303-04-5	antidiabetic	NO					N/A	CC1=CC(=CC(=C1OC(CC2=CC=CC=C2)C(=O)O)C)C3=C4C(=C(SC4=C(C5=CC=CC=C53)Br)C)C	CC1=CC(=CC(=C1O[C@H](CC2=CC=CC=C2)C(=O)O)C)C3=C4C(=C(SC4=C(C5=CC=CC=C53)Br)C)C	Cc1cc(cc(c1O[C@H](Cc2ccccc2)C(=O)O)C)c3c4c(c(sc4c(c5c3cccc5)Br)C)C	40	0	0	0	0	31	0	3	0	0	0	0	0	0	0	1	0	0	0	0	0	0	0	0	0	0	0	0	0	0	0	0	0	0
290	13	2003	49	eszopiclone	138729-47-2	sedative, hypnotic	YES	2004		2012	2004	1	CN1CCN(CC1)C(=O)OC2C3=NC=CN=C3C(=O)N2C4=NC=C(C=C4)Cl	CN1CCN(CC1)C(=O)O[C@H]2C3=NC=CN=C3C(=O)N2C4=NC=C(C=C4)Cl	CN1CCN(CC1)C(=O)O[C@H]2c3nccnc3C(=O)N2c4ncc(cc4)Cl	23	0	0	0	0	17	6	3	0	0	0	0	0	0	0	0	1	0	0	0	0	0	0	0	0	0	0	0	0	0	0	0	0	0
291	14	2003	49	fandosentan	221241-63-0	endothelin receptor antagonist	NO					N/A	CCC1=C2C(=CC(=C1)C3=C(N(S(=O)(=O)C4=CC=CC=C43)C5=CC=CC=C5C(F)(F)F)C(=O)O)OCO2	CCC1=C2C(=CC(=C1)C3=C(N(S(=O)(=O)C4=CC=CC=C43)C5=CC=CC=C5C(F)(F)F)C(=O)O)OCO2	CCc1c2c(cc(c1)C3=C(N(S(=O)(=O)c4c3cccc4)c5ccccc5C(F)(F)F)C(=O)O)OCO2	29	0	0	0	0	25	1	6	3	0	0	0	0	0	0	1	0	0	0	0	0	0	0	0	0	0	0	0	0	0	0	0	0	0
292	15	2003	49	garenoxacin	194804-75-6	antibacterial	YES			2007	2007	4	CC1C2=C(CN1)C=C(C=C2)C3=C(C4=C(C=C3)C(=O)C(=CN4C5CC5)C(=O)O)OC(F)F	C[C@@H]1C2=C(CN1)C=C(C=C2)C3=C(C4=C(C=C3)C(=O)C(=CN4C5CC5)C(=O)O)OC(F)F	C[C@@H]1c2c(cc(cc2)c3c(c4c(cc3)c(=O)c(cn4C5CC5)C(=O)O)OC(F)F)CN1	31	0	0	0	0	23	2	4	2	0	0	0	0	0	0	0	0	0	0	0	0	0	0	0	0	0	0	0	0	0	0	0	0	0
293	16	2003	49	inecalcitol	163217-09-2	vitamin D analogue	NO					N/A	CC(CC#CC(C)(C)O)C1CCC2C1(CCCC2=CC=C3CC(CC(C3)O)O)C	C[C@H](CC#CC(C)(C)O)[C@H]1CC[C@H]\2[C@@]1(CCC/C2=C\C=C3C[C@H](C[C@@H](C3)O)O)C	C[C@H](CC#CC(C)(C)O)[C@H]1CC[C@H]2[C@@]1(CCCC2=CC=C3C[C@H](C[C@@H](C3)O)O)C	50	0	0	0	0	26	0	3	0	0	0	0	0	0	0	0	0	0	0	0	0	0	0	0	0	0	0	0	0	0	0	0	0	0
294	17	2003	49	iroxanadine	276690-58-5	cardiac stimulant	NO					N/A	C1CCN(CC1)CC2CONC(=N2)C3=CN=CC=C3	C1CCN(CC1)CC2CONC(=N2)C3=CN=CC=C3	C1CCN(CC1)CC2CONC(=N2)c3cnccc3	26	0	0	0	0	14	4	1	0	0	0	0	0	0	0	0	0	0	0	0	0	0	0	0	0	0	0	0	0	0	0	0	0	0
295	18	2003	49	lidorestat	245116-90-9	aldose reductase inhibitor	NO					N/A	C1=CC=C2C(=C1)C(=CN2CC(=O)O)CC3=NC4=C(C(=CC(=C4S3)F)F)F	C1=CC=C2C(=C1)C(=CN2CC(=O)O)CC3=NC4=C(C(=CC(=C4S3)F)F)F	c1ccc2c(c1)c(cn2CC(=O)O)Cc3nc4c(c(cc(c4s3)F)F)F	18	0	0	0	0	18	2	2	3	0	0	0	0	0	0	1	0	0	0	0	0	0	0	0	0	0	0	0	0	0	0	0	0	0
296	19	2003	49	lubiprostone	333963-40-9	prostaglandin	YES	2006		2012	2006	3	CCCCC(C1(CCC2C(O1)CC(=O)C2CCCCCCC(=O)O)O)(F)F	CCCCC([C@]1(CC[C@H]2[C@H](O1)CC(=O)[C@@H]2CCCCCCC(=O)O)O)(F)F	CCCCC([C@]1(CC[C@H]2[C@H](O1)CC(=O)[C@@H]2CCCCCCC(=O)O)O)(F)F	37	0	0	0	0	20	0	5	2	0	0	0	0	0	0	0	0	0	0	0	0	0	0	0	0	0	0	0	0	0	0	0	0	0
297	20	2003	49	lumiracoxib	220991-20-8	cycloxygenase-2 inhibitor	NO					N/A	CC1=CC(=C(C=C1)NC2=C(C=CC=C2Cl)F)CC(=O)O	CC1=CC(=C(C=C1)NC2=C(C=CC=C2Cl)F)CC(=O)O	Cc1cc(c(cc1)Nc2c(cccc2Cl)F)CC(=O)O	21	0	0	0	0	15	1	2	1	0	0	0	0	0	0	0	1	0	0	0	0	0	0	0	0	0	0	0	0	0	0	0	0	0
298	21	2003	49	merimepodib	198821-22-6	immunosupressant	NO					N/A	COC1=C(C=CC(=C1)NC(=O)NC2=CC=CC(=C2)CNC(=O)OC3CCOC3)C4=CN=CO4	COC1=C(C=CC(=C1)NC(=O)NC2=CC=CC(=C2)CNC(=O)O[C@H]3CCOC3)C4=CN=CO4	COc1c(ccc(c1)NC(=O)Nc2cccc(c2)CNC(=O)O[C@H]3CCOC3)c4cnco4	37	0	0	0	0	23	4	6	0	0	0	0	0	0	0	0	0	0	0	0	0	0	0	0	0	0	0	0	0	0	0	0	0	0
299	22	2003	49	mozavaptan	137975-06-5	vasopressin V2 receptor antagonist	YES			2006	2006	3	CC1=CC=CC=C1C(=O)NC2=CC=C(C=C2)C(=O)N3CCCC(C4=CC=CC=C43)N(C)C	CC1=CC=CC=C1C(=O)NC2=CC=C(C=C2)C(=O)N3CCCC(C4=CC=CC=C43)N(C)C	Cc1ccccc1C(=O)Nc2ccc(cc2)C(=O)N3CCCC(c4c3cccc4)N(C)C	43	0	0	0	0	27	3	2	0	0	0	0	0	0	0	0	0	0	0	0	0	0	0	0	0	0	0	0	0	0	0	0	0	0
300	23	2003	49	nalfurafine	152657-84-6	κ-opioid receptor agonist	YES			2009	2009	6	CN(C1CCC2(C3CC4=C5C2(C1OC5=C(C=C4)O)CCN3CC6CC6)O)C(=O)C=CC7=COC=C7	CN([C@@H]1CC[C@]2([C@H]3CC4=C5[C@]2([C@H]1OC5=C(C=C4)O)CCN3CC6CC6)O)C(=O)/C=C/C7=COC=C7	CN([C@@H]1CC[C@]2([C@H]3Cc4c5c(c(cc4)O)O[C@@H]1[C@@]25CCN3CC6CC6)O)C(=O)C=Cc7cocc7	45	0	0	0	0	28	2	5	0	0	0	0	0	0	0	0	0	0	0	0	0	0	0	0	0	0	0	0	0	0	0	0	0	0
301	24	2003	49	naminidil	220641-11-2	potassium channel opener	NO					N/A	CC(C(C)(C)C)N=C(NC#N)NC1=CC=C(C=C1)C#N	C[C@H](C(C)(C)C)N=C(NC#N)NC1=CC=C(C=C1)C#N	C[C@H](C(C)(C)C)N=C(NC#N)Nc1ccc(cc1)C#N	26	0	0	0	0	15	5	0	0	0	0	0	0	0	0	0	0	0	0	0	0	0	0	0	0	0	0	0	0	0	0	0	0	0
302	25	2003	49	nemifitide	173240-15-8	antidepressant	NO					N/A	C1C(CN(C1C(=O)NC(CCCN=C(N)N)C(=O)NCC(=O)NC(CC2=CNC3=CC=CC=C32)C(=O)N)C(=O)C(CC4=CC=C(C=C4)F)N)O	C1[C@H](CN([C@@H]1C(=O)N[C@@H](CCCN=C(N)N)C(=O)NCC(=O)N[C@@H](CC2=CNC3=CC=CC=C32)C(=O)N)C(=O)[C@H](CC4=CC=C(C=C4)F)N)O	C1[C@H](CN([C@@H]1C(=O)N[C@@H](CCCN=C(N)N)C(=O)NCC(=O)N[C@@H](Cc2c[nH]c3c2cccc3)C(=O)N)C(=O)[C@H](Cc4ccc(cc4)F)N)O	62	0	0	0	0	33	10	6	1	0	0	0	0	0	0	0	0	0	0	0	0	0	0	0	0	0	0	0	0	0	0	0	0	0
303	26	2003	49	nortopixantrone	156090-17-4	antineoplastic	NO					N/A	CNCCNC1=C2C3=C(C=C1)N(N=C3C4=C(C2=O)C=CN=C4)CCNCCO	CNCCNC1=C2C3=C(C=C1)N(N=C3C4=C(C2=O)C=CN=C4)CCNCCO	CNCCNc1c2c3c(cc1)n(nc3-c4c(ccnc4)C2=O)CCNCCO	33	0	0	0	0	20	6	2	0	0	0	0	0	0	0	0	0	0	0	0	0	0	0	0	0	0	0	0	0	0	0	0	0	0
304	27	2003	49	ortataxel	186348-23-2	antineoplastic	NO					N/A	CC1=C2C(C(=O)C3(C(CC4C(C3C(C5(C2(C)C)C(C1OC(=O)C(C(CC(C)C)NC(=O)OC(C)(C)C)O)OC(=O)O5)OC(=O)C6=CC=CC=C6)(CO4)OC(=O)C)O)C)OC(=O)C	CC1=C2[C@H](C(=O)[C@@]3([C@H](C[C@@H]4[C@]([C@H]3[C@@H]([C@@]5(C2(C)C)[C@H]([C@@H]1OC(=O)[C@@H]([C@H](CC(C)C)NC(=O)OC(C)(C)C)O)OC(=O)O5)OC(=O)C6=CC=CC=C6)(CO4)OC(=O)C)O)C)OC(=O)C	CC1=C2[C@H](C(=O)[C@@]3([C@H](C[C@@H]4[C@]([C@H]3[C@@H]([C@@]5(C2(C)C)[C@H]([C@@H]1OC(=O)[C@@H]([C@H](CC(C)C)NC(=O)OC(C)(C)C)O)OC(=O)O5)OC(=O)c6ccccc6)(CO4)OC(=O)C)O)C)OC(=O)C	75	0	0	0	0	44	1	17	0	0	0	0	0	0	0	0	0	0	0	0	0	0	0	0	0	0	0	0	0	0	0	0	0	0
305	28	2003	49	osemozotan	137275-81-1	serotonin receptor agonist	NO					N/A	C1C(OC2=CC=CC=C2O1)CNCCCOC3=CC4=C(C=C3)OCO4	C1[C@@H](OC2=CC=CC=C2O1)CNCCCOC3=CC4=C(C=C3)OCO4	C1[C@@H](Oc2ccccc2O1)CNCCCOc3cc4c(cc3)OCO4	30	0	0	0	0	19	1	5	0	0	0	0	0	0	0	0	0	0	0	0	0	0	0	0	0	0	0	0	0	0	0	0	0	0
306	29	2003	49	picoplatin	181630-15-9	antineoplastic	NO					N/A	CC1=CC=CC=N1.N.[Cl-].[Cl-].[Pt+2]	CC1=CC=CC=N1.N.[Cl-].[Cl-].[Pt+2]	Cc1ccccn1.N.[Cl-].[Cl-].[Pt+2]	14	0	0	0	0	6	2	0	0	0	0	0	0	0	0	0	2	0	0	0	0	0	0	0	0	0	0	0	0	0	0	0	0	0
307	30	2003	49	plevitrexed	153537-73-6	antineoplastic	NO					N/A	CC1=CC2=C(C=C1CN(CC#C)C3=CC(=C(C=C3)C(=O)NC(CCC4=NNN=N4)C(=O)O)F)C(=O)NC(=N2)C	CC1=CC2=C(C=C1CN(CC#C)C3=CC(=C(C=C3)C(=O)N[C@@H](CCC4=NNN=N4)C(=O)O)F)C(=O)NC(=N2)C	Cc1cc2c(cc1CN(CC#C)c3cc(c(cc3)C(=O)N[C@@H](CCc4n[nH]nn4)C(=O)O)F)c(=O)[nH]c(n2)C	36	0	0	0	0	26	8	4	1	0	0	0	0	0	0	0	0	0	0	0	0	0	0	0	0	0	0	0	0	0	0	0	0	0
308	31	2003	49	pumosetrag	153062-94-3	laxative	NO					N/A	C1CN2CCC1C(C2)NC(=O)C3=CNC4=C(C3=O)SC=C4	C1CN2CCC1[C@H](C2)NC(=O)C3=CNC4=C(C3=O)SC=C4	C1CN2CCC1[C@H](C2)NC(=O)c3c[nH]c4c(c3=O)scc4	24	0	0	0	0	15	3	2	0	0	0	0	0	0	0	1	0	0	0	0	0	0	0	0	0	0	0	0	0	0	0	0	0	0
309	32	2003	49	soraprazan	261944-46-1	acid pump inhibitor	NO					N/A	CC1=C(N2C=CC3=C(C2=N1)NC(C(C3OCCOC)O)C4=CC=CC=C4)C	CC1=C(N2C=CC3=C(C2=N1)N[C@@H]([C@H]([C@@H]3OCCOC)O)C4=CC=CC=C4)C	Cc1c(n2ccc3c(c2n1)N[C@@H]([C@H]([C@@H]3OCCOC)O)c4ccccc4)C	37	0	0	0	0	21	3	3	0	0	0	0	0	0	0	0	0	0	0	0	0	0	0	0	0	0	0	0	0	0	0	0	0	0
310	33	2003	49	tapentadol	175591-23-8	analgesic	YES	2008		2014	2008	5	CCC(C1=CC(=CC=C1)O)C(C)CN(C)C	CC[C@@H](C1=CC(=CC=C1)O)[C@@H](C)CN(C)C	CC[C@@H](c1cc(ccc1)O)[C@@H](C)CN(C)C	30	0	0	0	0	14	1	1	0	0	0	0	0	0	0	0	0	0	0	0	0	0	0	0	0	0	0	0	0	0	0	0	0	0
311	34	2003	49	tecadenoson	204512-90-3	adenosine receptor A agoniste	NO					N/A	C1COCC1NC2=C3C(=NC=N2)N(C=N3)C4C(C(C(O4)CO)O)O	C1COC[C@@H]1NC2=C3C(=NC=N2)N(C=N3)[C@H]4[C@@H]([C@@H]([C@H](O4)CO)O)O	C1COC[C@@H]1Nc2c3c(ncn2)n(cn3)[C@H]4[C@@H]([C@@H]([C@H](O4)CO)O)O	30	0	0	0	0	14	5	5	0	0	0	0	0	0	0	0	0	0	0	0	0	0	0	0	0	0	0	0	0	0	0	0	0	0
312	35	2003	49	tecalcet	148717-54-8	calcimimetic	NO					N/A	CC(C1=CC(=CC=C1)OC)NCCCC2=CC=CC=C2Cl	C[C@H](C1=CC(=CC=C1)OC)NCCCC2=CC=CC=C2Cl	C[C@H](c1cc(ccc1)OC)NCCCc2ccccc2Cl	32	0	0	0	0	18	1	1	0	0	0	0	0	0	0	0	1	0	0	0	0	0	0	0	0	0	0	0	0	0	0	0	0	0
313	36	2003	49	topixantrone	156090-18-5	antineoplastic	NO					N/A	CN(C)CCNC1=C2C3=C(C=C1)N(N=C3C4=C(C2=O)C=CN=C4)CCNCCO	CN(C)CCNC1=C2C3=C(C=C1)N(N=C3C4=C(C2=O)C=CN=C4)CCNCCO	CN(C)CCNc1c2c3c(cc1)n(nc3-c4c(ccnc4)C2=O)CCNCCO	34	0	0	0	0	21	6	2	0	0	0	0	0	0	0	0	0	0	0	0	0	0	0	0	0	0	0	0	0	0	0	0	0	0
314	37	2003	49	torcetrapib	262352-17-0	antihyperlipidaemic	NO					N/A	CCC1CC(C2=C(N1C(=O)OCC)C=CC(=C2)C(F)(F)F)N(CC3=CC(=CC(=C3)C(F)(F)F)C(F)(F)F)C(=O)OC	CC[C@@H]1C[C@@H](C2=C(N1C(=O)OCC)C=CC(=C2)C(F)(F)F)N(CC3=CC(=CC(=C3)C(F)(F)F)C(F)(F)F)C(=O)OC	CC[C@@H]1C[C@@H](c2c(ccc(c2)C(F)(F)F)N1C(=O)OCC)N(Cc3cc(cc(c3)C(F)(F)F)C(F)(F)F)C(=O)OC	33	0	0	0	0	26	2	4	9	0	0	0	0	0	0	0	0	0	0	0	0	0	0	0	0	0	0	0	0	0	0	0	0	0
315	38	2003	49	torcitabine	40093-94-5	antiviral	NO					N/A	C1C(C(OC1N2C=CC(=NC2=O)N)CO)O	C1[C@H]([C@@H](O[C@@H]1N2C=CC(=NC2=O)N)CO)O	C1[C@H]([C@@H](O[C@@H]1n2ccc(nc2=O)N)CO)O	20	0	0	0	0	9	3	4	0	0	0	0	0	0	0	0	0	0	0	0	0	0	0	0	0	0	0	0	0	0	0	0	0	0
316	39	2003	49	treprostinil	81846-19-7	vasodilator, prostacyclin	YES	2002	2020	2014	2002	-1	CCCCCC(CCC1C(CC2C1CC3=C(C2)C(=CC=C3)OCC(=O)O)O)O	CCCCC[C@@H](CC[C@H]1[C@@H](C[C@H]2[C@@H]1CC3=C(C2)C(=CC=C3)OCC(=O)O)O)O	CCCCC[C@@H](CC[C@H]1[C@@H](C[C@H]2[C@@H]1Cc3c(c(ccc3)OCC(=O)O)C2)O)O	45	0	0	0	0	23	0	5	0	0	0	0	0	0	0	0	0	0	0	0	0	0	0	0	0	0	0	0	0	0	0	0	0	0
317	40	2003	49	triplatin tetranitrate	172903-00-3	antineoplastic	NO					N/A	C(CCCN)CCN.C(CCCN)CCN.N.N.N.N.N.N.[N+](=O)([O-])[O-].[N+](=O)([O-])[O-].[N+](=O)([O-])[O-].[N+](=O)([O-])[O-].Cl[Pt+].Cl[Pt+].[Pt+2]	C(CCCN)CCN.C(CCCN)CCN.N.N.N.N.N.N.[N+](=O)([O-])[O-].[N+](=O)([O-])[O-].[N+](=O)([O-])[O-].[N+](=O)([O-])[O-].Cl[Pt+].Cl[Pt+].[Pt+2]	C(CCCN)CCN.C(CCCN)CCN.N.N.N.N.N.N.[N+](=O)([O-])[O-].[N+](=O)([O-])[O-].[N+](=O)([O-])[O-].[N+](=O)([O-])[O-].Cl[Pt+].Cl[Pt+].[Pt+2]	50	0	0	0	0	12	14	12	0	0	0	0	0	0	0	0	2	0	0	0	0	0	0	0	0	0	0	0	0	0	0	0	0	0
318	41	2003	49	varespladib	172732-68-2	secretory phospholipase A2 inhibitor	NO					N/A	CCC1=C(C2=C(N1CC3=CC=CC=C3)C=CC=C2OCC(=O)O)C(=O)C(=O)N	CCC1=C(C2=C(N1CC3=CC=CC=C3)C=CC=C2OCC(=O)O)C(=O)C(=O)N	CCc1c(c2c(n1Cc3ccccc3)cccc2OCC(=O)O)C(=O)C(=O)N	29	0	0	0	0	21	2	5	0	0	0	0	0	0	0	0	0	0	0	0	0	0	0	0	0	0	0	0	0	0	0	0	0	0
319	42	2003	50	arundic acid	185517-21-9	neuroprotective agent	NO					N/A	CCCCCCC(CCC)C(=O)O	CCCCCC[C@@H](CCC)C(=O)O	CCCCCC[C@@H](CCC)C(=O)O	24	0	0	0	0	11	0	2	0	0	0	0	0	0	0	0	0	0	0	0	0	0	0	0	0	0	0	0	0	0	0	0	0	0
320	43	2003	50	alvocidib	146426-40-6	antineoplastic	NO					N/A	CN1CCC(C(C1)O)C2=C(C=C(C3=C2OC(=CC3=O)C4=CC=CC=C4Cl)O)O	CN1CC[C@@H]([C@@H](C1)O)C2=C(C=C(C3=C2OC(=CC3=O)C4=CC=CC=C4Cl)O)O	CN1CC[C@@H]([C@@H](C1)O)c2c(cc(c3c2oc(cc3=O)c4ccccc4Cl)O)O	31	0	0	0	0	21	1	5	0	0	0	0	0	0	0	0	1	0	0	0	0	0	0	0	0	0	0	0	0	0	0	0	0	0
321	44	2003	50	anatibant	209733-45-9	bradykinin B2 receptor antagonist	NO					N/A	CC1=CC(=NC2=C1C=CC=C2OCC3=C(C=CC(=C3Cl)S(=O)(=O)N4CCCC4C(=O)NCCCNC(=O)C5=CC=C(C=C5)C(=N)N)Cl)C	CC1=CC(=NC2=C1C=CC=C2OCC3=C(C=CC(=C3Cl)S(=O)(=O)N4CCC[C@H]4C(=O)NCCCNC(=O)C5=CC=C(C=C5)C(=N)N)Cl)C	Cc1cc(nc2c1cccc2OCc3c(ccc(c3Cl)S(=O)(=O)N4CCC[C@H]4C(=O)NCCCNC(=O)c5ccc(cc5)C(=N)N)Cl)C	50	0	0	0	0	34	6	5	0	0	0	0	0	0	0	1	2	0	0	0	0	0	0	0	0	0	0	0	0	0	0	0	0	0
322	45	2003	50	arimoclomol	289893-25-0	symptomatic antidiabetic agent	NO					N/A	C1CCN(CC1)CC(CON=C(C2=C[N+](=CC=C2)[O-])Cl)O	C1CCN(CC1)C[C@H](CO/N=C(/C2=C[N+](=CC=C2)[O-])\Cl)O	C1CCN(CC1)C[C@H](CON=C(c2c[n+](ccc2)[O-])Cl)O	26	0	0	0	0	14	3	3	0	0	0	0	0	0	0	0	1	0	0	0	0	0	0	0	0	0	0	0	0	0	0	0	0	0
323	46	2003	50	asoprisnil ecamate	222732-94-7	progesterone receptor modulator	NO					N/A	CCNC(=O)ON=CC1=CC=C(C=C1)C2CC3(C(CCC3(COC)OC)C4C2=C5CCC(=O)C=C5CC4)C	CCNC(=O)O/N=C/C1=CC=C(C=C1)[C@H]2C[C@]3([C@@H](CC[C@]3(COC)OC)[C@H]4C2=C5CCC(=O)C=C5CC4)C	CCNC(=O)ON=Cc1ccc(cc1)[C@H]2C[C@]3([C@@H](CC[C@]3(COC)OC)[C@H]4C2=C5CCC(=O)C=C5CC4)C	50	0	0	0	0	31	2	5	0	0	0	0	0	0	0	0	0	0	0	0	0	0	0	0	0	0	0	0	0	0	0	0	0	0
324	47	2003	50	ataciguat	254877-67-3	vasodilator	NO					N/A	C1COCCN1S(=O)(=O)C2=CC=C(C=C2)NC(=O)C3=C(C=CC(=C3)Cl)NS(=O)(=O)C4=CC=C(S4)Cl	C1COCCN1S(=O)(=O)C2=CC=C(C=C2)NC(=O)C3=C(C=CC(=C3)Cl)NS(=O)(=O)C4=CC=C(S4)Cl	C1COCCN1S(=O)(=O)c2ccc(cc2)NC(=O)c3c(ccc(c3)Cl)NS(=O)(=O)c4ccc(s4)Cl	30	0	0	0	0	21	3	6	0	0	0	0	0	0	0	3	2	0	0	0	0	0	0	0	0	0	0	0	0	0	0	0	0	0
325	48	2003	50	atazanavir	198904-31-3	antiviral	YES	2003	2004		2003	0	CC(C)(C)C(C(=O)NC(CC1=CC=CC=C1)C(CN(CC2=CC=C(C=C2)C3=CC=CC=N3)NC(=O)C(C(C)(C)C)NC(=O)OC)O)NC(=O)OC	CC(C)(C)[C@@H](C(=O)N[C@@H](CC1=CC=CC=C1)[C@H](CN(CC2=CC=C(C=C2)C3=CC=CC=N3)NC(=O)[C@H](C(C)(C)C)NC(=O)OC)O)NC(=O)OC	CC(C)(C)[C@@H](C(=O)N[C@@H](Cc1ccccc1)[C@H](CN(Cc2ccc(cc2)c3ccccn3)NC(=O)[C@H](C(C)(C)C)NC(=O)OC)O)NC(=O)OC	74	0	0	0	0	38	6	7	0	0	0	0	0	0	0	0	0	0	0	0	0	0	0	0	0	0	0	0	0	0	0	0	0	0
326	49	2003	50	barixibat	263562-28-3	bile acid absorption inhibitor	NO					N/A	C1=CC=C(C=C1)C(C(C2=CC=CC=N2)C(C3=CC=CC=C3NC(=O)CCCCCCCCCCNC(=O)C(C(C(C(CO)O)O)O)O)NC4=CC=CC=N4)O	C1=CC=C(C=C1)[C@H]([C@@H](C2=CC=CC=N2)[C@@H](C3=CC=CC=C3NC(=O)CCCCCCCCCCNC(=O)[C@@H]([C@H]([C@@H]([C@@H](CO)O)O)O)O)NC4=CC=CC=N4)O	c1ccc(cc1)[C@H]([C@@H](c2ccccn2)[C@@H](c3ccccc3NC(=O)CCCCCCCCCCNC(=O)[C@@H]([C@H]([C@@H]([C@@H](CO)O)O)O)O)Nc4ccccn4)O	88	0	0	0	0	42	5	8	0	0	0	0	0	0	0	0	0	0	0	0	0	0	0	0	0	0	0	0	0	0	0	0	0	0
327	50	2003	50	barusiban	285571-64-4	oxytocin antagonist	NO					N/A	CCC(C)C1C(=O)NC(C(=O)NC(C(=O)NC(CCSCCC(=O)NC(C(=O)N1)CC2=CNC3=CC=CC=C32)C(=O)N(C)C(CCCN)CO)CC(=O)N)C(C)CC	CC[C@H](C)[C@H]1C(=O)N[C@H](C(=O)N[C@H](C(=O)N[C@@H](CCSCCC(=O)N[C@@H](C(=O)N1)CC2=CNC3=CC=CC=C32)C(=O)N(C)[C@@H](CCCN)CO)CC(=O)N)[C@H](C)CC	CC[C@H](C)[C@H]1C(=O)N[C@H](C(=O)N[C@H](C(=O)N[C@@H](CCSCCC(=O)N[C@@H](C(=O)N1)Cc2c[nH]c3c2cccc3)C(=O)N(C)[C@@H](CCCN)CO)CC(=O)N)[C@H](C)CC	83	0	0	0	0	40	9	8	0	0	0	0	0	0	0	1	0	0	0	0	0	0	0	0	0	0	0	0	0	0	0	0	0	0
328	51	2003	50	bortezomib	179324-69-7	antineoplastic	YES	2003	2004	2006	2003	0	B(C(CC(C)C)NC(=O)C(CC1=CC=CC=C1)NC(=O)C2=NC=CN=C2)(O)O	B([C@H](CC(C)C)NC(=O)[C@H](CC1=CC=CC=C1)NC(=O)C2=NC=CN=C2)(O)O	B([C@H](CC(C)C)NC(=O)[C@H](Cc1ccccc1)NC(=O)c2nccnc2)(O)O	40	0	0	0	1	19	4	4	0	0	0	0	0	0	0	0	0	0	0	0	0	0	0	0	0	0	0	0	0	0	0	0	0	0
329	52	2003	50	cinacalcet	226256-56-0	calcimimetic	YES	2004	2004	2007	2004	1	CC(C1=CC=CC2=CC=CC=C21)NCCCC3=CC(=CC=C3)C(F)(F)F	C[C@H](C1=CC=CC2=CC=CC=C21)NCCCC3=CC(=CC=C3)C(F)(F)F	C[C@H](c1cccc2c1cccc2)NCCCc3cc(ccc3)C(F)(F)F	35	0	0	0	0	22	1	0	3	0	0	0	0	0	0	0	0	0	0	0	0	0	0	0	0	0	0	0	0	0	0	0	0	0
330	53	2003	50	darunavir	206361-99-1	antiviral	YES	2006	2007	2007	2006	3	CC(C)CN(CC(C(CC1=CC=CC=C1)NC(=O)OC2COC3C2CCO3)O)S(=O)(=O)C4=CC=C(C=C4)N	CC(C)CN(C[C@H]([C@H](CC1=CC=CC=C1)NC(=O)O[C@H]2CO[C@@H]3[C@H]2CCO3)O)S(=O)(=O)C4=CC=C(C=C4)N	CC(C)CN(C[C@H]([C@H](Cc1ccccc1)NC(=O)O[C@H]2CO[C@@H]3[C@H]2CCO3)O)S(=O)(=O)c4ccc(cc4)N	54	0	0	0	0	27	3	7	0	0	0	0	0	0	0	1	0	0	0	0	0	0	0	0	0	0	0	0	0	0	0	0	0	0
331	54	2003	50	dexmethylphenidate	40431-64-9	sympathomimetic	YES	2001			2001	-2	COC(=O)C(C1CCCCN1)C2=CC=CC=C2	COC(=O)[C@@H]([C@H]1CCCCN1)C2=CC=CC=C2	COC(=O)[C@@H]([C@H]1CCCCN1)c2ccccc2	27	0	0	0	0	14	1	2	0	0	0	0	0	0	0	0	0	0	0	0	0	0	0	0	0	0	0	0	0	0	0	0	0	0
332	55	2003	50	disufenton sodium	168021-79-2	neuroprotective agent	NO					N/A	CC(C)(C)[N+](=CC1=C(C=C(C=C1)S(=O)(=O)[O-])S(=O)(=O)[O-])[O-].[Na+].[Na+]	CC(C)(C)/[N+](=C/C1=C(C=C(C=C1)S(=O)(=O)[O-])S(=O)(=O)[O-])/[O-].[Na+].[Na+]	CC(C)(C)[N+](=Cc1c(cc(cc1)S(=O)(=O)[O-])S(=O)(=O)[O-])[O-].[Na+].[Na+]	17	0	0	0	0	11	1	7	0	0	2	0	0	0	0	2	0	0	0	0	0	0	0	0	0	0	0	0	0	0	0	0	0	0
333	56	2003	50	dofequidar	129716-58-1	antineoplastic	NO					N/A	C1CN(CCN1CC(COC2=CC=CC3=C2C=CC=N3)O)C(=O)C(C4=CC=CC=C4)C5=CC=CC=C5	C1CN(CCN1CC(COC2=CC=CC3=C2C=CC=N3)O)C(=O)C(C4=CC=CC=C4)C5=CC=CC=C5	C1CN(CCN1CC(COc2cccc3c2cccn3)O)C(=O)C(c4ccccc4)c5ccccc5	50	0	0	0	0	30	3	3	0	0	0	0	0	0	0	0	0	0	0	0	0	0	0	0	0	0	0	0	0	0	0	0	0	0
334	57	2003	50	doramapimod	285983-48-4	immunomodulator	NO					N/A	CC1=CC=C(C=C1)N2C(=CC(=N2)C(C)(C)C)NC(=O)NC3=CC=C(C4=CC=CC=C43)OCCN5CCOCC5	CC1=CC=C(C=C1)N2C(=CC(=N2)C(C)(C)C)NC(=O)NC3=CC=C(C4=CC=CC=C43)OCCN5CCOCC5	Cc1ccc(cc1)n2c(cc(n2)C(C)(C)C)NC(=O)Nc3ccc(c4c3cccc4)OCCN5CCOCC5	50	0	0	0	0	31	5	3	0	0	0	0	0	0	0	0	0	0	0	0	0	0	0	0	0	0	0	0	0	0	0	0	0	0
335	58	2003	50	etiprednol dicloacetate	199331-40-3	corticosteroid, anti-inflammatory	NO					N/A	CCOC(=O)C1(CCC2C1(CC(C3C2CCC4=CC(=O)C=CC34C)O)C)OC(=O)C(Cl)Cl	CCOC(=O)[C@]1(CC[C@@H]2[C@@]1(C[C@@H]([C@H]3[C@H]2CCC4=CC(=O)C=C[C@]34C)O)C)OC(=O)C(Cl)Cl	CCOC(=O)[C@]1(CC[C@@H]2[C@@]1(C[C@@H]([C@H]3[C@H]2CCC4=CC(=O)C=C[C@]34C)O)C)OC(=O)C(Cl)Cl	39	0	0	0	0	24	0	6	0	0	0	0	0	0	0	0	2	0	0	0	0	0	0	0	0	0	0	0	0	0	0	0	0	0
336	59	2003	50	etravirine	269055-15-4	antiviral	YES	2008	2008	2008	2008	5	CC1=CC(=CC(=C1OC2=NC(=NC(=C2Br)N)NC3=CC=C(C=C3)C#N)C)C#N	CC1=CC(=CC(=C1OC2=NC(=NC(=C2Br)N)NC3=CC=C(C=C3)C#N)C)C#N	Cc1cc(cc(c1Oc2nc(nc(c2Br)N)Nc3ccc(cc3)C#N)C)C#N	22	0	0	0	0	20	6	1	0	0	0	0	0	0	0	0	0	0	0	0	0	0	0	0	0	0	0	0	0	0	0	0	0	0
337	60	2003	50	etriciguat	402595-29-3	vasodilator	NO					N/A	C1=CC=C(C(=C1)CN2C3=C(C=CC=N3)C(=N2)C4=NC=C(C(=N4)N)C5=CC=NC=C5)F	C1=CC=C(C(=C1)CN2C3=C(C=CC=N3)C(=N2)C4=NC=C(C(=N4)N)C5=CC=NC=C5)F	c1ccc(c(c1)Cn2c3c(cccn3)c(n2)c4ncc(c(n4)N)c5ccncc5)F	28	0	0	0	0	22	7	0	1	0	0	0	0	0	0	0	0	0	0	0	0	0	0	0	0	0	0	0	0	0	0	0	0	0
338	61	2003	50	fipamezole	150586-58-6	antiparkinsonian, α2-adrenoreceptor antagonist	NO					N/A	CCC1(CC2=C(C1)C=C(C=C2)F)C3=CN=CN3	CCC1(CC2=C(C1)C=C(C=C2)F)C3=CN=CN3	CCC1(Cc2c(cc(cc2)F)C1)c3cnc[nH]3	21	0	0	0	0	14	2	0	1	0	0	0	0	0	0	0	0	0	0	0	0	0	0	0	0	0	0	0	0	0	0	0	0	0
339	62	2003	50	gemcabene	183293-82-5	antihyperlipidaemic	NO					N/A	CC(C)(CCCCOCCCCC(C)(C)C(=O)O)C(=O)O	CC(C)(CCCCOCCCCC(C)(C)C(=O)O)C(=O)O	CC(C)(CCCCOCCCCC(C)(C)C(=O)O)C(=O)O	32	0	0	0	0	16	0	5	0	0	0	0	0	0	0	0	0	0	0	0	0	0	0	0	0	0	0	0	0	0	0	0	0	0
340	63	2003	50	ibrolipim	133208-93-2	antiatherogenic	NO					N/A	CCOP(=O)(CC1=CC=C(C=C1)C(=O)NC2=C(C=C(C=C2)Br)C#N)OCC	CCOP(=O)(CC1=CC=C(C=C1)C(=O)NC2=C(C=C(C=C2)Br)C#N)OCC	CCOP(=O)(Cc1ccc(cc1)C(=O)Nc2c(cc(cc2)Br)C#N)OCC	28	0	0	0	0	19	2	4	0	0	0	0	0	0	1	0	0	0	0	0	0	0	0	0	0	0	0	0	0	0	0	0	0	0
341	64	2003	50	iclaprim	192314-93-5	antibacterial	NO					N/A	COC1=C(C2=C(C=CC(O2)C3CC3)C(=C1)CC4=CN=C(N=C4N)N)OC	COC1=C(C2=C(C=CC(O2)C3CC3)C(=C1)CC4=CN=C(N=C4N)N)OC	COc1c(c2c(c(c1)Cc3cnc(nc3N)N)C=CC(O2)C4CC4)OC	28	0	0	0	0	19	4	3	0	0	0	0	0	0	0	0	0	0	0	0	0	0	0	0	0	0	0	0	0	0	0	0	0	0
342	65	2003	50	lurasidone	367514-87-2	antipsychotic	YES	2010	2014	2020	2010	7	C1CCC(C(C1)CN2CCN(CC2)C3=NSC4=CC=CC=C43)CN5C(=O)C6C7CCC(C7)C6C5=O	C1CC[C@H]([C@@H](C1)CN2CCN(CC2)C3=NSC4=CC=CC=C43)CN5C(=O)[C@H]6[C@@H]7CC[C@@H](C7)[C@H]6C5=O	C1CC[C@H]([C@@H](C1)CN2CCN(CC2)c3nsc4c3cccc4)CN5C(=O)[C@H]6[C@@H]7CC[C@@H](C7)[C@H]6C5=O	46	0	0	0	0	28	4	2	0	0	0	0	0	0	0	1	0	0	0	0	0	0	0	0	0	0	0	0	0	0	0	0	0	0
343	66	2003	50	meclinertant	146362-70-1	neurotensin antagonist	NO					N/A	COC1=C(C(=CC=C1)OC)C2=CC(=NN2C3=C4C=CC(=CC4=NC=C3)Cl)C(=O)NC5(C6CC7CC(C6)CC5C7)C(=O)O	COC1=C(C(=CC=C1)OC)C2=CC(=NN2C3=C4C=CC(=CC4=NC=C3)Cl)C(=O)NC5(C6CC7CC(C6)CC5C7)C(=O)O	COc1c(c(ccc1)OC)c2cc(nn2c3c4ccc(cc4ncc3)Cl)C(=O)NC5(C6CC7CC(C6)CC5C7)C(=O)O	46	0	0	0	0	32	4	5	0	0	0	0	0	0	0	0	1	0	0	0	0	0	0	0	0	0	0	0	0	0	0	0	0	0
344	67	2003	50	oxeglitazar	280585-34-4	antidiabetic	NO					N/A	CC(=CC(=O)O)C=CC1=CC(COC2=C1C=C(C=C2)OC)(C)C	C/C(=C\C(=O)O)/C=C/C1=CC(COC2=C1C=C(C=C2)OC)(C)C	CC(=CC(=O)O)C=CC1=CC(COc2c1cc(cc2)OC)(C)C	30	0	0	0	0	19	0	4	0	0	0	0	0	0	0	0	0	0	0	0	0	0	0	0	0	0	0	0	0	0	0	0	0	0
345	68	2003	50	posizolid	252260-02-9	antibacterial	NO					N/A	C1CN(CC=C1C2=C(C=C(C=C2F)N3CC(OC3=O)COC4=NOC=C4)F)C(=O)C(CO)O	C1CN(CC=C1C2=C(C=C(C=C2F)N3C[C@@H](OC3=O)COC4=NOC=C4)F)C(=O)[C@H](CO)O	C1CN(CC=C1c2c(cc(cc2F)N3C[C@@H](OC3=O)COc4nocc4)F)C(=O)[C@H](CO)O	30	0	0	0	0	21	3	7	2	0	0	0	0	0	0	0	0	0	0	0	0	0	0	0	0	0	0	0	0	0	0	0	0	0
346	69	2003	50	rafabegron	244081-42-3	β3-adrenoreceptor agonist	NO					N/A	CC(CC1=CNC2=C1C=CC=C2OCC(=O)O)NCC(C3=CC(=CC=C3)Cl)O	C[C@H](CC1=CNC2=C1C=CC=C2OCC(=O)O)NC[C@@H](C3=CC(=CC=C3)Cl)O	C[C@H](Cc1c[nH]c2c1cccc2OCC(=O)O)NC[C@@H](c3cc(ccc3)Cl)O	37	0	0	0	0	21	2	4	0	0	0	0	0	0	0	0	1	0	0	0	0	0	0	0	0	0	0	0	0	0	0	0	0	0
347	70	2003	50	rupintrivir	223537-30-2	antiviral	NO					N/A	CCOC(=O)C=CC(CC1CCNC1=O)NC(=O)C(CC2=CC=C(C=C2)F)CC(=O)C(C(C)C)NC(=O)C3=NOC(=C3)C	CCOC(=O)/C=C/[C@H](C[C@@H]1CCNC1=O)NC(=O)[C@H](CC2=CC=C(C=C2)F)CC(=O)[C@H](C(C)C)NC(=O)C3=NOC(=C3)C	CCOC(=O)C=C[C@H](C[C@@H]1CCNC1=O)NC(=O)[C@H](Cc2ccc(cc2)F)CC(=O)[C@H](C(C)C)NC(=O)c3noc(c3)C	54	0	0	0	0	31	4	7	1	0	0	0	0	0	0	0	0	0	0	0	0	0	0	0	0	0	0	0	0	0	0	0	0	0
348	71	2003	50	sorafenib	284461-73-0	antineoplastic	YES	2005	2006	2008	2005	2	CNC(=O)C1=NC=CC(=C1)OC2=CC=C(C=C2)NC(=O)NC3=CC(=C(C=C3)Cl)C(F)(F)F	CNC(=O)C1=NC=CC(=C1)OC2=CC=C(C=C2)NC(=O)NC3=CC(=C(C=C3)Cl)C(F)(F)F	CNC(=O)c1nccc(c1)Oc2ccc(cc2)NC(=O)Nc3cc(c(cc3)Cl)C(F)(F)F	29	0	0	0	0	21	4	3	3	0	0	0	0	0	0	0	1	0	0	0	0	0	0	0	0	0	0	0	0	0	0	0	0	0
349	72	2003	50	squalamine	148717-90-2	antineoplastic	NO					N/A	CC(C)C(CCC(C)C1CCC2C1(CCC3C2C(CC4C3(CCC(C4)NCCCNCCCCN)C)O)C)OS(=O)(=O)O	C[C@H](CC[C@H](C(C)C)OS(=O)(=O)O)[C@H]1CC[C@@H]2[C@@]1(CC[C@H]3[C@H]2[C@@H](C[C@@H]4[C@@]3(CC[C@@H](C4)NCCCNCCCCN)C)O)C	C[C@H](CC[C@H](C(C)C)OS(=O)(=O)O)[C@H]1CC[C@@H]2[C@@]1(CC[C@H]3[C@H]2[C@@H](C[C@@H]4[C@@]3(CC[C@@H](C4)NCCCNCCCCN)C)O)C	79	0	0	0	0	34	3	5	0	0	0	0	0	0	0	1	0	0	0	0	0	0	0	0	0	0	0	0	0	0	0	0	0	0
350	73	2003	50	tacedinaline	112522-64-2	antineoplastic	NO					N/A	CC(=O)NC1=CC=C(C=C1)C(=O)NC2=CC=CC=C2N	CC(=O)NC1=CC=C(C=C1)C(=O)NC2=CC=CC=C2N	CC(=O)Nc1ccc(cc1)C(=O)Nc2ccccc2N	25	0	0	0	0	15	3	2	0	0	0	0	0	0	0	0	0	0	0	0	0	0	0	0	0	0	0	0	0	0	0	0	0	0
351	74	2003	50	telbivudine	3424-98-4	antiviral	YES	2006	2007		2006	3	CC1=CN(C(=O)NC1=O)C2CC(C(O2)CO)O	CC1=CN(C(=O)NC1=O)[C@@H]2C[C@H]([C@@H](O2)CO)O	Cc1cn(c(=O)[nH]c1=O)[C@@H]2C[C@H]([C@@H](O2)CO)O	21	0	0	0	0	10	2	5	0	0	0	0	0	0	0	0	0	0	0	0	0	0	0	0	0	0	0	0	0	0	0	0	0	0
352	1	2004	51	alamifovir	193681-12-8	antiviral	NO					N/A	COC1=CC=C(C=C1)SC2=NC(=NC3=C2N=CN3CCOCP(=O)(OCC(F)(F)F)OCC(F)(F)F)N	COC1=CC=C(C=C1)SC2=NC(=NC3=C2N=CN3CCOCP(=O)(OCC(F)(F)F)OCC(F)(F)F)N	COc1ccc(cc1)Sc2nc(nc3c2ncn3CCOCP(=O)(OCC(F)(F)F)OCC(F)(F)F)N	25	0	0	0	0	19	5	5	6	0	0	0	0	0	1	1	0	0	0	0	0	0	0	0	0	0	0	0	0	0	0	0	0	0
353	2	2004	51	cimicoxib	265114-23-6	cycloxygenase-2 inhibitor	YES		2011		2011	7	COC1=C(C=C(C=C1)C2=C(N=CN2C3=CC=C(C=C3)S(=O)(=O)N)Cl)F	COC1=C(C=C(C=C1)C2=C(N=CN2C3=CC=C(C=C3)S(=O)(=O)N)Cl)F	COc1c(cc(cc1)c2c(ncn2c3ccc(cc3)S(=O)(=O)N)Cl)F	21	0	0	0	0	16	3	3	1	0	0	0	0	0	0	1	1	0	0	0	0	0	0	0	0	0	0	0	0	0	0	0	0	0
354	3	2004	51	dabuzalgron	219311-44-1	α1-adrenoreceptor agonist	NO					N/A	CC1=C(C=CC(=C1NS(=O)(=O)C)Cl)OCC2=NCCN2	CC1=C(C=CC(=C1NS(=O)(=O)C)Cl)OCC2=NCCN2	Cc1c(ccc(c1NS(=O)(=O)C)Cl)OCC2=NCCN2	20	0	0	0	0	12	3	3	0	0	0	0	0	0	0	1	1	0	0	0	0	0	0	0	0	0	0	0	0	0	0	0	0	0
355	4	2004	51	dacinostat	404951-53-7	antitumour agent, inhibitor of histone deacetylase	NO					N/A	C1=CC=C2C(=C1)C(=CN2)CCN(CCO)CC3=CC=C(C=C3)C=CC(=O)NO	C1=CC=C2C(=C1)C(=CN2)CCN(CCO)CC3=CC=C(C=C3)/C=C/C(=O)NO	c1ccc2c(c1)c(c[nH]2)CCN(CCO)Cc3ccc(cc3)C=CC(=O)NO	40	0	0	0	0	22	3	3	0	0	0	0	0	0	0	0	0	0	0	0	0	0	0	0	0	0	0	0	0	0	0	0	0	0
356	5	2004	51	dalbavancin	171500-79-1	antibiotic	YES	2014	2015		2014	10	CC(C)CCCCCCCCC(=O)NC1C(C(C(OC1OC2=C3C=C4C=C2OC5=C(C=C(C=C5)C(C6C(=O)NC(C7=C(C(=CC(=C7)O)OC8C(C(C(C(O8)CO)O)O)O)C9=C(C=CC(=C9)C(C(=O)N6)NC(=O)C4NC(=O)C1C2=C(C(=CC(=C2)OC2=C(C=CC(=C2)C(C(=O)NC(CC2=CC=C(O3)C=C2)C(=O)N1)NC)O)O)Cl)O)C(=O)NCCCN(C)C)O)Cl)C(=O)O)O)O	CC(C)CCCCCCCCC(=O)N[C@@H]1[C@H]([C@@H]([C@H](O[C@H]1OC2=C3C=C4C=C2OC5=C(C=C(C=C5)[C@H]([C@H]6C(=O)N[C@@H](C7=C(C(=CC(=C7)O)O[C@@H]8[C@H]([C@H]([C@@H]([C@H](O8)CO)O)O)O)C9=C(C=CC(=C9)[C@H](C(=O)N6)NC(=O)[C@@H]4NC(=O)[C@@H]1C2=C(C(=CC(=C2)OC2=C(C=CC(=C2)[C@H](C(=O)N[C@H](CC2=CC=C(O3)C=C2)C(=O)N1)NC)O)O)Cl)O)C(=O)NCCCN(C)C)O)Cl)C(=O)O)O)O	CC(C)CCCCCCCCC(=O)N[C@@H]1[C@H]([C@@H]([C@H](O[C@H]1Oc2c3cc4cc2Oc5c(cc(cc5)[C@H]([C@H]6C(=O)N[C@@H](c7c(c(cc(c7)O)O[C@@H]8[C@H]([C@H]([C@@H]([C@H](O8)CO)O)O)O)-c9c(ccc(c9)[C@H](C(=O)N6)NC(=O)[C@@H]4NC(=O)[C@@H]1c2c(c(cc(c2)Oc2c(ccc(c2)[C@H](C(=O)N[C@H](Cc2ccc(cc2)O3)C(=O)N1)NC)O)O)Cl)O)C(=O)NCCCN(C)C)O)Cl)C(=O)O)O)O	159	0	0	0	0	88	10	28	0	0	0	0	0	0	0	0	2	0	0	0	0	0	0	0	0	0	0	0	0	0	0	0	0	0
357	6	2004	51	desvenlafaxine	93413-62-8	antidepressant	YES	2008			2008	4	CN(C)CC(C1=CC=C(C=C1)O)C2(CCCCC2)O	CN(C)CC(C1=CC=C(C=C1)O)C2(CCCCC2)O	CN(C)CC(c1ccc(cc1)O)C2(CCCCC2)O	32	0	0	0	0	16	1	2	0	0	0	0	0	0	0	0	0	0	0	0	0	0	0	0	0	0	0	0	0	0	0	0	0	0
358	7	2004	51	diquafosol	59985-21-6	P2Y2 receptor agonist	NO					N/A	C1=CN(C(=O)NC1=O)C2C(C(C(O2)COP(=O)(O)OP(=O)(O)OP(=O)(O)OP(=O)(O)OCC3C(C(C(O3)N4C=CC(=O)NC4=O)O)O)O)O	C1=CN(C(=O)NC1=O)[C@H]2[C@@H]([C@@H]([C@H](O2)COP(=O)(O)OP(=O)(O)OP(=O)(O)OP(=O)(O)OC[C@@H]3[C@H]([C@H]([C@@H](O3)N4C=CC(=O)NC4=O)O)O)O)O	c1cn(c(=O)[nH]c1=O)[C@H]2[C@@H]([C@@H]([C@H](O2)COP(=O)(O)OP(=O)(O)OP(=O)(O)OP(=O)(O)OC[C@@H]3[C@H]([C@H]([C@@H](O3)n4ccc(=O)[nH]c4=O)O)O)O)O	48	0	0	0	0	18	4	23	0	0	0	0	0	0	4	0	0	0	0	0	0	0	0	0	0	0	0	0	0	0	0	0	0	0
359	8	2004	51	disermolide	127943-53-7	antineoplastic	NO					N/A	CC1C(OC(=O)C(C1O)C)CC(C=CC(C)C(C(C)C=C(C)CC(C)C(C(C)C(C(C)C=CC=C)OC(=O)N)O)O)O	C[C@H]1[C@@H](OC(=O)[C@@H]([C@H]1O)C)C[C@@H](/C=C\[C@H](C)[C@@H]([C@@H](C)/C=C(/C)\C[C@H](C)[C@H]([C@H](C)[C@H]([C@@H](C)/C=C\C=C)OC(=O)N)O)O)O	C[C@H]1[C@@H](OC(=O)[C@@H]([C@H]1O)C)C[C@@H](C=C[C@H](C)[C@@H]([C@@H](C)C=C(C)C[C@H](C)[C@H]([C@H](C)[C@H]([C@@H](C)C=CC=C)OC(=O)N)O)O)O	78	0	0	0	0	33	1	8	0	0	0	0	0	0	0	0	0	0	0	0	0	0	0	0	0	0	0	0	0	0	0	0	0	0
360	9	2004	51	edotecarin	174402-32-5	antineoplastic	NO					N/A	C1=CC2=C(C=C1O)NC3=C4C(=C5C(=C23)C(=O)N(C5=O)NC(CO)CO)C6=C(N4C7C(C(C(C(O7)CO)O)O)O)C=C(C=C6)O	C1=CC2=C(C=C1O)NC3=C4C(=C5C(=C23)C(=O)N(C5=O)NC(CO)CO)C6=C(N4[C@H]7[C@@H]([C@H]([C@@H]([C@H](O7)CO)O)O)O)C=C(C=C6)O	c1cc2c(cc1O)[nH]c3c2c4c(c5c3n(c6c5ccc(c6)O)[C@H]7[C@@H]([C@H]([C@@H]([C@H](O7)CO)O)O)O)C(=O)N(C4=O)NC(CO)CO	50	0	0	0	0	29	4	11	0	0	0	0	0	0	0	0	0	0	0	0	0	0	0	0	0	0	0	0	0	0	0	0	0	0
361	10	2004	51	elvucitabine	181785-84-2	antiviral	NO					N/A	C1=CC(OC1CO)N2C=C(C(=NC2=O)N)F	C1=C[C@H](O[C@H]1CO)N2C=C(C(=NC2=O)N)F	C1=C[C@H](O[C@H]1CO)n2cc(c(nc2=O)N)F	16	0	0	0	0	9	3	3	1	0	0	0	0	0	0	0	0	0	0	0	0	0	0	0	0	0	0	0	0	0	0	0	0	0
362	11	2004	51	firocoxib	189954-96-9	cycloxygenase-2 inhibitor	YES		2004		2004	0	CC1(C(=C(C(=O)O1)OCC2CC2)C3=CC=C(C=C3)S(=O)(=O)C)C	CC1(C(=C(C(=O)O1)OCC2CC2)C3=CC=C(C=C3)S(=O)(=O)C)C	CC1(C(=C(C(=O)O1)OCC2CC2)c3ccc(cc3)S(=O)(=O)C)C	25	0	0	0	0	17	0	5	0	0	0	0	0	0	0	1	0	0	0	0	0	0	0	0	0	0	0	0	0	0	0	0	0	0
363	12	2004	51	fispemifene	341524-89-8	antiestrogen	NO					N/A	C1=CC=C(C=C1)C(=C(C2=CC=CC=C2)C3=CC=C(C=C3)OCCOCCO)CCCl	C1=CC=C(C=C1)/C(=C(/C2=CC=CC=C2)\C3=CC=C(C=C3)OCCOCCO)/CCCl	c1ccc(cc1)C(=C(c2ccccc2)c3ccc(cc3)OCCOCCO)CCCl	42	0	0	0	0	26	0	3	0	0	0	0	0	0	0	0	1	0	0	0	0	0	0	0	0	0	0	0	0	0	0	0	0	0
364	13	2004	51	freselestat	208848-19-5	elastase inhibitor	NO					N/A	CC(C)C(C(=O)C1=NN=C(O1)C(C)(C)C)NC(=O)CN2C(=NC=C(C2=O)N)C3=CC=CC=C3	CC(C)C(C(=O)C1=NN=C(O1)C(C)(C)C)NC(=O)CN2C(=NC=C(C2=O)N)C3=CC=CC=C3	CC(C)C(C(=O)c1nnc(o1)C(C)(C)C)NC(=O)Cn2c(ncc(c2=O)N)c3ccccc3	37	0	0	0	0	23	6	4	0	0	0	0	0	0	0	0	0	0	0	0	0	0	0	0	0	0	0	0	0	0	0	0	0	0
365	14	2004	51	icofungipen	198022-65-0	antifungal	NO					N/A	C=C1CC(C(C1)N)C(=O)O	C=C1C[C@H]([C@H](C1)N)C(=O)O	C=C1C[C@H]([C@H](C1)N)C(=O)O	14	0	0	0	0	7	1	2	0	0	0	0	0	0	0	0	0	0	0	0	0	0	0	0	0	0	0	0	0	0	0	0	0	0
366	15	2004	51	icrocaptide	169543-49-1	anti-inflammatory	NO					N/A	CCN(C(CCCCN)C(=O)N1CCCC1C(=O)NC(CCCN=C(N)N)C(=O)O)C(=O)CN	CCN([C@@H](CCCCN)C(=O)N1CCC[C@H]1C(=O)N[C@@H](CCCN=C(N)N)C(=O)O)C(=O)CN	CCN([C@@H](CCCCN)C(=O)N1CCC[C@H]1C(=O)N[C@@H](CCCN=C(N)N)C(=O)O)C(=O)CN	45	0	0	0	0	21	8	5	0	0	0	0	0	0	0	0	0	0	0	0	0	0	0	0	0	0	0	0	0	0	0	0	0	0
367	16	2004	51	iferanserin	58754-46-4	serotonin receptor antagonist	NO					N/A	CN1CCCCC1CCC2=CC=CC=C2NC(=O)C=CC3=CC=CC=C3	CN1CCCC[C@H]1CCC2=CC=CC=C2NC(=O)/C=C/C3=CC=CC=C3	CN1CCCC[C@H]1CCc2ccccc2NC(=O)C=Cc3ccccc3	41	0	0	0	0	23	2	1	0	0	0	0	0	0	0	0	0	0	0	0	0	0	0	0	0	0	0	0	0	0	0	0	0	0
368	17	2004	51	istradefylline	155270-99-8	antiparkinsonian	YES	2019		2013	2013	9	CCN1C2=C(C(=O)N(C1=O)CC)N(C(=N2)C=CC3=CC(=C(C=C3)OC)OC)C	CCN1C2=C(C(=O)N(C1=O)CC)N(C(=N2)/C=C/C3=CC(=C(C=C3)OC)OC)C	CCn1c2c(c(=O)n(c1=O)CC)n(c(n2)C=Cc3cc(c(cc3)OC)OC)C	29	0	0	0	0	20	4	4	0	0	0	0	0	0	0	0	0	0	0	0	0	0	0	0	0	0	0	0	0	0	0	0	0	0
369	18	2004	51	ixabepilone	219989-84-1	antineoplastic	YES	2007			2007	3	CC1CCCC2(C(O2)CC(NC(=O)CC(C(C(=O)C(C1O)C)(C)C)O)C(=CC3=CSC(=N3)C)C)C	C[C@H]1CCC[C@@]2([C@@H](O2)C[C@H](NC(=O)C[C@@H](C(C(=O)[C@@H]([C@H]1O)C)(C)C)O)/C(=C/C3=CSC(=N3)C)/C)C	C[C@H]1CCC[C@@]2([C@@H](O2)C[C@H](NC(=O)C[C@@H](C(C(=O)[C@@H]([C@H]1O)C)(C)C)O)C(=Cc3csc(n3)C)C)C	53	0	0	0	0	27	2	5	0	0	0	0	0	0	0	1	0	0	0	0	0	0	0	0	0	0	0	0	0	0	0	0	0	0
370	19	2004	51	ladostigil	209394-27-4	cholinesterase and monoamine oxidase inhibitor	NO					N/A	CCN(C)C(=O)OC1=CC2=C(CCC2NCC#C)C=C1	CCN(C)C(=O)OC1=CC2=C(CC[C@H]2NCC#C)C=C1	CCN(C)C(=O)Oc1cc2c(cc1)CC[C@H]2NCC#C	26	0	0	0	0	16	2	2	0	0	0	0	0	0	0	0	0	0	0	0	0	0	0	0	0	0	0	0	0	0	0	0	0	0
371	20	2004	51	lapatinib	231277-92-2	antineoplastic	YES	2007	2008	2009	2007	3	CS(=O)(=O)CCNCC1=CC=C(O1)C2=CC3=C(C=C2)N=CN=C3NC4=CC(=C(C=C4)OCC5=CC(=CC=C5)F)Cl	CS(=O)(=O)CCNCC1=CC=C(O1)C2=CC3=C(C=C2)N=CN=C3NC4=CC(=C(C=C4)OCC5=CC(=CC=C5)F)Cl	CS(=O)(=O)CCNCc1ccc(o1)c2cc3c(cc2)ncnc3Nc4cc(c(cc4)OCc5cc(ccc5)F)Cl	41	0	0	0	0	29	4	4	1	0	0	0	0	0	0	1	1	0	0	0	0	0	0	0	0	0	0	0	0	0	0	0	0	0
372	21	2004	51	lomeguatrib	192441-08-0	alkylguanine alkyltransferase inhibitor	NO					N/A	C1=C(SC=C1Br)COC2=NC(=NC3=C2NC=N3)N	C1=C(SC=C1Br)COC2=NC(=NC3=C2NC=N3)N	c1c(scc1Br)COc2nc(nc3c2[nH]cn3)N	12	0	0	0	0	10	5	1	0	0	0	0	0	0	0	1	0	0	0	0	0	0	0	0	0	0	0	0	0	0	0	0	0	0
373	22	2004	51	odiparcil	137215-12-4	antithrombotic	NO					N/A	CC1=CC(=O)OC2=C1C=CC(=C2)OC3C(C(C(CS3)O)O)O	CC1=CC(=O)OC2=C1C=CC(=C2)O[C@H]3[C@@H]([C@H]([C@@H](CS3)O)O)O	Cc1cc(=O)oc2c1ccc(c2)O[C@H]3[C@@H]([C@H]([C@@H](CS3)O)O)O	27	0	0	0	0	15	0	6	0	0	0	0	0	0	0	1	0	0	0	0	0	0	0	0	0	0	0	0	0	0	0	0	0	0
374	23	2004	51	pactimibe	189198-30-9	antiatherosclerotic	NO					N/A	CCCCCCCCN1CCC2=C(C(=C(C(=C21)NC(=O)C(C)(C)C)C)CC(=O)O)C	CCCCCCCCN1CCC2=C(C(=C(C(=C21)NC(=O)C(C)(C)C)C)CC(=O)O)C	CCCCCCCCN1CCc2c1c(c(c(c2C)CC(=O)O)C)NC(=O)C(C)(C)C	42	0	0	0	0	25	2	3	0	0	0	0	0	0	0	0	0	0	0	0	0	0	0	0	0	0	0	0	0	0	0	0	0	0
375	24	2004	51	patupilone	152044-54-7	antineoplastic	NO					N/A	CC1CCCC2(C(O2)CC(OC(=O)CC(C(C(=O)C(C1O)C)(C)C)O)C(=CC3=CSC(=N3)C)C)C	C[C@H]1CCC[C@@]2([C@@H](O2)C[C@H](OC(=O)C[C@@H](C(C(=O)[C@@H]([C@H]1O)C)(C)C)O)/C(=C/C3=CSC(=N3)C)/C)C	C[C@H]1CCC[C@@]2([C@@H](O2)C[C@H](OC(=O)C[C@@H](C(C(=O)[C@@H]([C@H]1O)C)(C)C)O)C(=Cc3csc(n3)C)C)C	51	0	0	0	0	27	1	6	0	0	0	0	0	0	0	1	0	0	0	0	0	0	0	0	0	0	0	0	0	0	0	0	0	0
376	25	2004	51	pixantrone	144510-96-3	antineoplastic	YES		2012		2012	8	C1=CC(=C2C(=C1NCCN)C(=O)C3=C(C2=O)C=NC=C3)NCCN	C1=CC(=C2C(=C1NCCN)C(=O)C3=C(C2=O)C=NC=C3)NCCN	c1cc(c2c(c1NCCN)C(=O)c3c(cncc3)C2=O)NCCN	26	0	0	0	0	17	5	2	0	0	0	0	0	0	0	0	0	0	0	0	0	0	0	0	0	0	0	0	0	0	0	0	0	0
377	26	2004	51	priralfinamide	133865-88-0	analgesic, sodium channel blocker	NO					N/A	CC(C(=O)N)NCC1=CC=C(C=C1)OCC2=CC=CC=C2F	C[C@@H](C(=O)N)NCC1=CC=C(C=C1)OCC2=CC=CC=C2F	C[C@@H](C(=O)N)NCc1ccc(cc1)OCc2ccccc2F	29	0	0	0	0	17	2	2	1	0	0	0	0	0	0	0	0	0	0	0	0	0	0	0	0	0	0	0	0	0	0	0	0	0
378	27	2004	51	rebimastat	259188-38-0	matrix metalloproteinase inhibitor	NO					N/A	CC(C)CC(C(=O)NC(C(=O)NC)C(C)(C)C)NC(=O)C(CCN1C(=O)C(N(C1=O)C)(C)C)S	CC(C)C[C@@H](C(=O)N[C@H](C(=O)NC)C(C)(C)C)NC(=O)[C@H](CCN1C(=O)C(N(C1=O)C)(C)C)S	CC(C)C[C@@H](C(=O)N[C@H](C(=O)NC)C(C)(C)C)NC(=O)[C@H](CCN1C(=O)C(N(C1=O)C)(C)C)S	49	0	0	0	0	23	5	5	0	0	0	0	0	0	0	1	0	0	0	0	0	0	0	0	0	0	0	0	0	0	0	0	0	0
379	28	2004	51	segesterone	7690-08-6	contraceptive	NO					N/A	CC(=O)C1(C(=C)CC2C1(CCC3C2CCC4=CC(=O)CCC34)C)O	CC(=O)[C@]1(C(=C)C[C@@H]2[C@@]1(CC[C@H]3[C@H]2CCC4=CC(=O)CC[C@H]34)C)O	CC(=O)[C@]1(C(=C)C[C@@H]2[C@@]1(CC[C@H]3[C@H]2CCC4=CC(=O)CC[C@H]34)C)O	34	0	0	0	0	21	0	3	0	0	0	0	0	0	0	0	0	0	0	0	0	0	0	0	0	0	0	0	0	0	0	0	0	0
380	29	2004	51	semapimod	352513-83-8	immunomodulator	NO					N/A	CC(=NN=C(N)N)C1=CC(=CC(=C1)NC(=O)CCCCCCCCC(=O)NC2=CC(=CC(=C2)C(=NN=C(N)N)C)C(=NN=C(N)N)C)C(=NN=C(N)N)C	C/C(=N\N=C(N)N)/C1=CC(=CC(=C1)NC(=O)CCCCCCCCC(=O)NC2=CC(=CC(=C2)/C(=N/N=C(N)N)/C)/C(=N/N=C(N)N)/C)/C(=N/N=C(N)N)/C	CC(=NN=C(N)N)c1cc(cc(c1)NC(=O)CCCCCCCCC(=O)Nc2cc(cc(c2)C(=NN=C(N)N)C)C(=NN=C(N)N)C)C(=NN=C(N)N)C	60	0	0	0	0	34	18	2	0	0	0	0	0	0	0	0	0	0	0	0	0	0	0	0	0	0	0	0	0	0	0	0	0	0
381	30	2004	51	sufugolix	308831-61-0	luteinizing hormone-releasing-hormone (LHRH) antagonist	NO					N/A	CN(CC1=CC=CC=C1)CC2=C(SC3=C2C(=O)N(C(=O)N3CC4=C(C=CC=C4F)F)C5=CC=CC=C5)C6=CC=C(C=C6)NC(=O)NOC	CN(CC1=CC=CC=C1)CC2=C(SC3=C2C(=O)N(C(=O)N3CC4=C(C=CC=C4F)F)C5=CC=CC=C5)C6=CC=C(C=C6)NC(=O)NOC	CN(Cc1ccccc1)Cc2c(sc3c2c(=O)n(c(=O)n3Cc4c(cccc4F)F)c5ccccc5)c6ccc(cc6)NC(=O)NOC	50	0	0	0	0	36	5	4	2	0	0	0	0	0	0	1	0	0	0	0	0	0	0	0	0	0	0	0	0	0	0	0	0	0
382	31	2004	51	tacapenem	193811-33-5	antibiotic	NO					N/A	CC1C2C(C(=O)N2C(=C1SC3CC(=O)NC3)C(=O)O)C(C)O	C[C@@H]1[C@@H]2[C@H](C(=O)N2C(=C1S[C@@H]3CC(=O)NC3)C(=O)O)[C@@H](C)O	C[C@@H]1[C@@H]2[C@H](C(=O)N2C(=C1S[C@@H]3CC(=O)NC3)C(=O)O)[C@@H](C)O	26	0	0	0	0	14	2	5	0	0	0	0	0	0	0	1	0	0	0	0	0	0	0	0	0	0	0	0	0	0	0	0	0	0
383	32	2004	51	tafluprost	209860-87-7	antiglaucoma	YES	2012		2008	2008	4	CC(C)OC(=O)CCCC=CCC1C(CC(C1C=CC(COC2=CC=CC=C2)(F)F)O)O	CC(C)OC(=O)CCC/C=C\C[C@H]1[C@H](C[C@H]([C@@H]1/C=C/C(COC2=CC=CC=C2)(F)F)O)O	CC(C)OC(=O)CCCC=CC[C@H]1[C@H](C[C@H]([C@@H]1C=CC(COc2ccccc2)(F)F)O)O	50	0	0	0	0	25	0	5	2	0	0	0	0	0	0	0	0	0	0	0	0	0	0	0	0	0	0	0	0	0	0	0	0	0
384	33	2004	51	tesofensine	195875-84-4	antiparkinsonian	NO					N/A	CCOCC1C2CCC(N2C)CC1C3=CC(=C(C=C3)Cl)Cl	CCOC[C@H]1[C@H]2CC[C@H](N2C)C[C@@H]1C3=CC(=C(C=C3)Cl)Cl	CCOC[C@H]1[C@H]2CC[C@H](N2C)C[C@@H]1c3cc(c(cc3)Cl)Cl	30	0	0	0	0	17	1	1	0	0	0	0	0	0	0	0	2	0	0	0	0	0	0	0	0	0	0	0	0	0	0	0	0	0
385	34	2004	51	tifenazoxide	279215-43-9	antidiabetic	NO					N/A	CC1(CC1)N=C2NC3=C(SC(=C3)Cl)S(=O)(=O)N2	CC1(CC1)N=C2NC3=C(SC(=C3)Cl)S(=O)(=O)N2	CC1(CC1)N=C2Nc3c(sc(c3)Cl)S(=O)(=O)N2	13	0	0	0	0	9	3	2	0	0	0	0	0	0	0	2	1	0	0	0	0	0	0	0	0	0	0	0	0	0	0	0	0	0
386	35	2004	51	tisocalcitate	156965-06-9	vitamin D analogue	NO					N/A	CC(C)OC(=O)C(C)(C)C(C=CC(C)C1CCC2C1(CCCC2=CC=C3CC(CC(C3=C)O)O)C)O	C[C@H](/C=C/[C@H](C(C)(C)C(=O)OC(C)C)O)[C@H]1CC[C@@H]\2[C@@]1(CCC/C2=C\C=C/3\C[C@H](C[C@@H](C3=C)O)O)C	C[C@H](C=C[C@H](C(C)(C)C(=O)OC(C)C)O)[C@H]1CC[C@@H]2[C@@]1(CCCC2=CC=C3C[C@H](C[C@@H](C3=C)O)O)C	62	0	0	0	0	31	0	5	0	0	0	0	0	0	0	0	0	0	0	0	0	0	0	0	0	0	0	0	0	0	0	0	0	0
387	36	2004	51	ulifloxacin	112984-60-8	antibacterial	NO					N/A	CC1N2C3=CC(=C(C=C3C(=O)C(=C2S1)C(=O)O)F)N4CCNCC4	CC1N2C3=CC(=C(C=C3C(=O)C(=C2S1)C(=O)O)F)N4CCNCC4	CC1n2c3cc(c(cc3c(=O)c(c2S1)C(=O)O)F)N4CCNCC4	21	0	0	0	0	16	3	3	1	0	0	0	0	0	0	1	0	0	0	0	0	0	0	0	0	0	0	0	0	0	0	0	0	0
388	37	2004	51	varenicline	249296-44-4	nicotinic acetylcholine receptor agonist	YES	2006	2006	2008	2006	2	C1C2CNCC1C3=CC4=NC=CN=C4C=C23	C1C2CNCC1C3=CC4=NC=CN=C4C=C23	C1C2CNCC1c3c2cc4c(c3)nccn4	20	0	0	0	0	13	3	0	0	0	0	0	0	0	0	0	0	0	0	0	0	0	0	0	0	0	0	0	0	0	0	0	0	0
389	38	2004	52	arformoterol	67346-49-0	bronchodilator	YES	2006			2006	2	CC(CC1=CC=C(C=C1)OC)NCC(C2=CC(=C(C=C2)O)NC=O)O	C[C@H](CC1=CC=C(C=C1)OC)NC[C@@H](C2=CC(=C(C=C2)O)NC=O)O	C[C@H](Cc1ccc(cc1)OC)NC[C@@H](c2cc(c(cc2)O)NC=O)O	38	0	0	0	0	19	2	4	0	0	0	0	0	0	0	0	0	0	0	0	0	0	0	0	0	0	0	0	0	0	0	0	0	0
390	39	2004	52	banoxantrone	136470-65-0	antineoplastic	NO					N/A	C[N+](C)(CCNC1=C2C(=C(C=C1)NCC[N+](C)(C)[O-])C(=O)C3=C(C=CC(=C3C2=O)O)O)[O-]	C[N+](C)(CCNC1=C2C(=C(C=C1)NCC[N+](C)(C)[O-])C(=O)C3=C(C=CC(=C3C2=O)O)O)[O-]	C[N+](C)(CCNc1c2c(c(cc1)NCC[N+](C)(C)[O-])C(=O)c3c(ccc(c3C2=O)O)O)[O-]	36	0	0	0	0	22	4	6	0	0	0	0	0	0	0	0	0	0	0	0	0	0	0	0	0	0	0	0	0	0	0	0	0	0
391	40	2004	52	batabulin	195533-53-0	antineoplastic	NO					N/A	COC1=C(C=C(C=C1)NS(=O)(=O)C2=C(C(=C(C(=C2F)F)F)F)F)F	COC1=C(C=C(C=C1)NS(=O)(=O)C2=C(C(=C(C(=C2F)F)F)F)F)F	COc1c(cc(cc1)NS(=O)(=O)c2c(c(c(c(c2F)F)F)F)F)F	11	0	0	0	0	13	1	3	6	0	0	0	0	0	0	1	0	0	0	0	0	0	0	0	0	0	0	0	0	0	0	0	0	0
392	41	2004	52	becampanel	188696-80-2	AMPA receptor antagonist	NO					N/A	C1=C(C=C2C(=C1CNCP(=O)(O)O)NC(=O)C(=O)N2)[N+](=O)[O-]	C1=C(C=C2C(=C1CNCP(=O)(O)O)NC(=O)C(=O)N2)[N+](=O)[O-]	c1c(cc2c(c1CNCP(=O)(O)O)[nH]c(=O)c(=O)[nH]2)[N+](=O)[O-]	18	0	0	0	0	10	4	7	0	0	0	0	0	0	1	0	0	0	0	0	0	0	0	0	0	0	0	0	0	0	0	0	0	0
393	42	2004	52	beminafil	566906-50-1	vasodilator	NO					N/A	COC1=C(C=C(C=C1)CNC2=C3C4=CC=CC=C4SC3=NC(=N2)C5CCC(CC5)C(=O)O)Cl	COC1=C(C=C(C=C1)CNC2=C3C4=CC=CC=C4SC3=NC(=N2)C5CCC(CC5)C(=O)O)Cl	COc1c(cc(cc1)CNc2c3c4ccccc4sc3nc(n2)C5CCC(CC5)C(=O)O)Cl	35	0	0	0	0	25	3	3	0	0	0	0	0	0	0	1	1	0	0	0	0	0	0	0	0	0	0	0	0	0	0	0	0	0
394	43	2004	52	binodenoson	144348-08-3	adenosine receptor A agonist	NO					N/A	C1CCC(CC1)C=NNC2=NC(=C3C(=N2)N(C=N3)C4C(C(C(O4)CO)O)O)N	C1CCC(CC1)/C=N/NC2=NC(=C3C(=N2)N(C=N3)[C@H]4[C@@H]([C@@H]([C@H](O4)CO)O)O)N	C1CCC(CC1)C=NNc2nc(c3c(n2)n(cn3)[C@H]4[C@@H]([C@@H]([C@H](O4)CO)O)O)N	36	0	0	0	0	17	7	4	0	0	0	0	0	0	0	0	0	0	0	0	0	0	0	0	0	0	0	0	0	0	0	0	0	0
395	44	2004	52	ciluprevir	300832-84-2	antiviral (HCV)	NO					N/A	CC(C)NC1=NC(=CS1)C2=NC3=C(C=CC(=C3)OC)C(=C2)OC4CC5C(=O)NC6(CC6C=CCCCCCC(C(=O)N5C4)NC(=O)OC7CCCC7)C(=O)O	CC(C)NC1=NC(=CS1)C2=NC3=C(C=CC(=C3)OC)C(=C2)O[C@@H]4C[C@H]5C(=O)N[C@@]6(C[C@H]6/C=C\CCCCC[C@@H](C(=O)N5C4)NC(=O)OC7CCCC7)C(=O)O	CC(C)Nc1nc(cs1)c2nc3c(ccc(c3)OC)c(c2)O[C@@H]4C[C@H]5C(=O)N[C@@]6(C[C@H]6C=CCCCCC[C@@H](C(=O)N5C4)NC(=O)OC7CCCC7)C(=O)O	67	0	0	0	0	40	6	8	0	0	0	0	0	0	0	1	0	0	0	0	0	0	0	0	0	0	0	0	0	0	0	0	0	0
396	45	2004	52	clazosentan	180384-56-9	endothelin receptor antagonist	NO					N/A	CC1=CN=C(C=C1)S(=O)(=O)NC2=C(C(=NC(=N2)C3=CC(=NC=C3)C4=NNN=N4)OCCO)OC5=CC=CC=C5OC	CC1=CN=C(C=C1)S(=O)(=O)NC2=C(C(=NC(=N2)C3=CC(=NC=C3)C4=NNN=N4)OCCO)OC5=CC=CC=C5OC	Cc1cnc(cc1)S(=O)(=O)Nc2c(c(nc(n2)c3cc(ncc3)c4n[nH]nn4)OCCO)Oc5ccccc5OC	36	0	0	0	0	25	9	6	0	0	0	0	0	0	0	1	0	0	0	0	0	0	0	0	0	0	0	0	0	0	0	0	0	0
397	46	2004	52	clofarabine	123318-82-1	antineoplastic	YES	2004	2006	2013	2004	0	C1=NC2=C(N=C(N=C2N1C3C(C(C(O3)CO)O)F)Cl)N	C1=NC2=C(N=C(N=C2N1[C@H]3[C@H]([C@@H]([C@H](O3)CO)O)F)Cl)N	c1nc2c(nc(nc2n1[C@H]3[C@H]([C@@H]([C@H](O3)CO)O)F)Cl)N	18	0	0	0	0	10	5	3	1	0	0	0	0	0	0	0	1	0	0	0	0	0	0	0	0	0	0	0	0	0	0	0	0	0
398	47	2004	52	daglutril	182821-27-8	antihypertensive (neutral endopeptidase inhibitor)	NO					N/A	CCOC(=O)C(CCC1=CC=CC=C1)CC2(CCCC2)C(=O)NC3CCC4=CC=CC=C4N(C3=O)CC(=O)O	CCOC(=O)[C@H](CCC1=CC=CC=C1)CC2(CCCC2)C(=O)N[C@H]3CCC4=CC=CC=C4N(C3=O)CC(=O)O	CCOC(=O)[C@H](CCc1ccccc1)CC2(CCCC2)C(=O)N[C@H]3CCc4ccccc4N(C3=O)CC(=O)O	51	0	0	0	0	31	2	6	0	0	0	0	0	0	0	0	0	0	0	0	0	0	0	0	0	0	0	0	0	0	0	0	0	0
399	48	2004	52	dextofisopam	82059-50-5	anxiolytic	NO					N/A	CCC1C(=NN=C(C2=CC(=C(C=C12)OC)OC)C3=CC(=C(C=C3)OC)OC)C	CC[C@H]1C(=NN=C(C2=CC(=C(C=C12)OC)OC)C3=CC(=C(C=C3)OC)OC)C	CC[C@H]1C(=NN=C(c2c1cc(c(c2)OC)OC)c3cc(c(cc3)OC)OC)C	32	0	0	0	0	22	2	4	0	0	0	0	0	0	0	0	0	0	0	0	0	0	0	0	0	0	0	0	0	0	0	0	0	0
400	49	2004	52	doranidazole	149838-23-3	radiosensitizing agent	NO					N/A	C1=CN(C(=N1)[N+](=O)[O-])COC(CO)C(CO)O	C1=CN(C(=N1)[N+](=O)[O-])CO[C@@H](CO)[C@@H](CO)O	c1cn(c(n1)[N+](=O)[O-])CO[C@@H](CO)[C@@H](CO)O	20	0	0	0	0	8	3	6	0	0	0	0	0	0	0	0	0	0	0	0	0	0	0	0	0	0	0	0	0	0	0	0	0	0
401	50	2004	52	ecopladib	381683-92-7	cytosolic phospholipase A2 inhibitor	NO					N/A	C1=CC=C(C=C1)C(C2=CC=CC=C2)N3C4=C(C=C(C=C4)Cl)C(=C3CCNS(=O)(=O)CC5=CC(=C(C=C5)Cl)Cl)CCOC6=CC=C(C=C6)C(=O)O	C1=CC=C(C=C1)C(C2=CC=CC=C2)N3C4=C(C=C(C=C4)Cl)C(=C3CCNS(=O)(=O)CC5=CC(=C(C=C5)Cl)Cl)CCOC6=CC=C(C=C6)C(=O)O	c1ccc(cc1)C(c2ccccc2)n3c4c(cc(cc4)Cl)c(c3CCNS(=O)(=O)Cc5cc(c(cc5)Cl)Cl)CCOc6ccc(cc6)C(=O)O	56	0	0	0	0	39	2	5	0	0	0	0	0	0	0	1	3	0	0	0	0	0	0	0	0	0	0	0	0	0	0	0	0	0
402	51	2004	52	eglumetad	176199-48-7	psychostimulant	NO					N/A	C1CC(C2C1C2C(=O)O)(C(=O)O)N	C1C[C@]([C@H]2[C@@H]1[C@@H]2C(=O)O)(C(=O)O)N	C1C[C@]([C@H]2[C@@H]1[C@@H]2C(=O)O)(C(=O)O)N	16	0	0	0	0	8	1	4	0	0	0	0	0	0	0	0	0	0	0	0	0	0	0	0	0	0	0	0	0	0	0	0	0	0
403	52	2004	52	enzastaurin	170364-57-5	antineoplastic	NO					N/A	CN1C=C(C2=CC=CC=C21)C3=C(C(=O)NC3=O)C4=CN(C5=CC=CC=C54)C6CCN(CC6)CC7=CC=CC=N7	CN1C=C(C2=CC=CC=C21)C3=C(C(=O)NC3=O)C4=CN(C5=CC=CC=C54)C6CCN(CC6)CC7=CC=CC=N7	Cn1cc(c2c1cccc2)C3=C(C(=O)NC3=O)c4cn(c5c4cccc5)C6CCN(CC6)Cc7ccccn7	45	0	0	0	0	32	5	2	0	0	0	0	0	0	0	0	0	0	0	0	0	0	0	0	0	0	0	0	0	0	0	0	0	0
404	53	2004	52	eslicarbazepine	104746-04-5	anticonvulsant	YES	2013	2009		2009	5	C1C(C2=CC=CC=C2N(C3=CC=CC=C31)C(=O)N)O	C1[C@@H](C2=CC=CC=C2N(C3=CC=CC=C31)C(=O)N)O	C1[C@@H](c2ccccc2N(c3c1cccc3)C(=O)N)O	24	0	0	0	0	15	2	2	0	0	0	0	0	0	0	0	0	0	0	0	0	0	0	0	0	0	0	0	0	0	0	0	0	0
405	54	2004	52	esoxybutynin	119618-22-3	antispasmodic	NO					N/A	CCN(CC)CC#CCOC(=O)C(C1CCCCC1)(C2=CC=CC=C2)O	CCN(CC)CC#CCOC(=O)[C@](C1CCCCC1)(C2=CC=CC=C2)O	CCN(CC)CC#CCOC(=O)[C@](C1CCCCC1)(c2ccccc2)O	38	0	0	0	0	22	1	3	0	0	0	0	0	0	0	0	0	0	0	0	0	0	0	0	0	0	0	0	0	0	0	0	0	0
406	55	2004	52	imidafenacin	170105-16-5	muscarin receptor antagonist	YES			2007	2007	3	CC1=NC=CN1CCC(C2=CC=CC=C2)(C3=CC=CC=C3)C(=O)N	CC1=NC=CN1CCC(C2=CC=CC=C2)(C3=CC=CC=C3)C(=O)N	Cc1nccn1CCC(c2ccccc2)(c3ccccc3)C(=O)N	33	0	0	0	0	20	3	1	0	0	0	0	0	0	0	0	0	0	0	0	0	0	0	0	0	0	0	0	0	0	0	0	0	0
407	56	2004	52	lacosamide	175481-36-4	anticonvulsant	YES	2008	2008	2016	2008	4	CC(=O)NC(COC)C(=O)NCC1=CC=CC=C1	CC(=O)N[C@H](COC)C(=O)NCC1=CC=CC=C1	CC(=O)N[C@H](COC)C(=O)NCc1ccccc1	26	0	0	0	0	13	2	3	0	0	0	0	0	0	0	0	0	0	0	0	0	0	0	0	0	0	0	0	0	0	0	0	0	0
408	57	2004	52	maropitant	147116-67-4	neurokinin NK1 receptor antagonist	YES		2006		2006	2	CC(C)(C)C1=CC(=C(C=C1)OC)CNC2C3CCN(C2C(C4=CC=CC=C4)C5=CC=CC=C5)CC3	CC(C)(C)C1=CC(=C(C=C1)OC)CN[C@@H]2[C@@H](N3CCC2CC3)C(C4=CC=CC=C4)C5=CC=CC=C5	CC(C)(C)c1cc(c(cc1)OC)CN[C@@H]2[C@@H](N3CCC2CC3)C(c4ccccc4)c5ccccc5	58	0	0	0	0	32	2	1	0	0	0	0	0	0	0	0	0	0	0	0	0	0	0	0	0	0	0	0	0	0	0	0	0	0
409	58	2004	52	mubritinib	366017-09-6	antineoplastic	NO					N/A	C1=CC(=CC=C1CCCCN2C=CN=N2)OCC3=COC(=N3)C=CC4=CC=C(C=C4)C(F)(F)F	C1=CC(=CC=C1CCCCN2C=CN=N2)OCC3=COC(=N3)/C=C/C4=CC=C(C=C4)C(F)(F)F	c1cc(ccc1CCCCn2ccnn2)OCc3coc(n3)C=Cc4ccc(cc4)C(F)(F)F	36	0	0	0	0	25	4	2	3	0	0	0	0	0	0	0	0	0	0	0	0	0	0	0	0	0	0	0	0	0	0	0	0	0
410	59	2004	52	muraglitazar	331741-94-7	antidiabetic	NO					N/A	CC1=C(N=C(O1)C2=CC=CC=C2)CCOC3=CC=C(C=C3)CN(CC(=O)O)C(=O)OC4=CC=C(C=C4)OC	CC1=C(N=C(O1)C2=CC=CC=C2)CCOC3=CC=C(C=C3)CN(CC(=O)O)C(=O)OC4=CC=C(C=C4)OC	Cc1c(nc(o1)c2ccccc2)CCOc3ccc(cc3)CN(CC(=O)O)C(=O)Oc4ccc(cc4)OC	42	0	0	0	0	29	2	7	0	0	0	0	0	0	0	0	0	0	0	0	0	0	0	0	0	0	0	0	0	0	0	0	0	0
411	60	2004	52	nebentan	403604-85-3	endothelin receptor antagonist	NO					N/A	COC1=CC=CC=C1OC2=C(N=C(N=C2OC)C3=NC=CC=N3)NS(=O)(=O)C=CC4=CC=CC=C4	COC1=CC=CC=C1OC2=C(N=C(N=C2OC)C3=NC=CC=N3)NS(=O)(=O)/C=C/C4=CC=CC=C4	COc1ccccc1Oc2c(nc(nc2OC)c3ncccn3)NS(=O)(=O)C=Cc4ccccc4	36	0	0	0	0	24	5	5	0	0	0	0	0	0	0	1	0	0	0	0	0	0	0	0	0	0	0	0	0	0	0	0	0	0
412	61	2004	52	netupitant	290297-26-6	neurokinin NK1 receptor antagonist	YES	2014	2015		2014	10	CC1=CC=CC=C1C2=CC(=NC=C2N(C)C(=O)C(C)(C)C3=CC(=CC(=C3)C(F)(F)F)C(F)(F)F)N4CCN(CC4)C	CC1=CC=CC=C1C2=CC(=NC=C2N(C)C(=O)C(C)(C)C3=CC(=CC(=C3)C(F)(F)F)C(F)(F)F)N4CCN(CC4)C	Cc1ccccc1c2cc(ncc2N(C)C(=O)C(C)(C)c3cc(cc(c3)C(F)(F)F)C(F)(F)F)N4CCN(CC4)C	41	0	0	0	0	30	4	1	6	0	0	0	0	0	0	0	0	0	0	0	0	0	0	0	0	0	0	0	0	0	0	0	0	0
413	62	2004	52	omigapil	181296-84-4	neuroprotective agent	NO					N/A	CN(CC#C)CC1=CC2=CC=CC=C2OC3=CC=CC=C31	CN(CC#C)CC1=CC2=CC=CC=C2OC3=CC=CC=C31	CN(CC#C)CC1=Cc2ccccc2Oc3c1cccc3	27	0	0	0	0	19	1	1	0	0	0	0	0	0	0	0	0	0	0	0	0	0	0	0	0	0	0	0	0	0	0	0	0	0
414	63	2004	52	pelitrexol	446022-33-9	antineoplastic	NO					N/A	CC1=C(SC(=C1)C(=O)NC(CCC(=O)O)C(=O)O)CCC2CC3=C(NC2)N=C(NC3=O)N	CC1=C(SC(=C1)C(=O)N[C@@H](CCC(=O)O)C(=O)O)CC[C@H]2CC3=C(NC2)N=C(NC3=O)N	Cc1c(sc(c1)C(=O)N[C@@H](CCC(=O)O)C(=O)O)CC[C@H]2Cc3c(nc([nH]c3=O)N)NC2	33	0	0	0	0	20	5	6	0	0	0	0	0	0	0	1	0	0	0	0	0	0	0	0	0	0	0	0	0	0	0	0	0	0
415	64	2004	52	pruvanserin	443144-26-1	serotonin receptor antagonist	NO					N/A	C1CN(CCN1CCC2=CC=C(C=C2)F)C(=O)C3=CC=CC4=C3NC=C4C#N	C1CN(CCN1CCC2=CC=C(C=C2)F)C(=O)C3=CC=CC4=C3NC=C4C#N	C1CN(CCN1CCc2ccc(cc2)F)C(=O)c3cccc4c3[nH]cc4C#N	30	0	0	0	0	22	4	1	1	0	0	0	0	0	0	0	0	0	0	0	0	0	0	0	0	0	0	0	0	0	0	0	0	0
416	65	2004	52	ramelteon	196597-26-9	selective melatonin receptor agonist	YES	2005		2010	2005	1	CCC(=O)NCCC1CCC2=C1C3=C(C=C2)OCC3	CCC(=O)NCC[C@@H]1CCC2=C1C3=C(C=C2)OCC3	CCC(=O)NCC[C@@H]1CCc2c1c3c(cc2)OCC3	25	0	0	0	0	16	1	2	0	0	0	0	0	0	0	0	0	0	0	0	0	0	0	0	0	0	0	0	0	0	0	0	0	0
417	66	2004	52	razaxaban	218298-21-6	anticoagulant	NO					N/A	CN(C)CC1=NC=CN1C2=CC(=C(C=C2)NC(=O)C3=CC(=NN3C4=CC5=C(C=C4)ON=C5N)C(F)(F)F)F	CN(C)CC1=NC=CN1C2=CC(=C(C=C2)NC(=O)C3=CC(=NN3C4=CC5=C(C=C4)ON=C5N)C(F)(F)F)F	CN(C)Cc1nccn1c2cc(c(cc2)NC(=O)c3cc(nn3c4cc5c(cc4)onc5N)C(F)(F)F)F	30	0	0	0	0	24	8	2	4	0	0	0	0	0	0	0	0	0	0	0	0	0	0	0	0	0	0	0	0	0	0	0	0	0
418	67	2004	52	rivaroxaban	366789-02-8	blood-coagulation factor Xa inhibitor	YES	2011	2008	2012	2008	4	C1COCC(=O)N1C2=CC=C(C=C2)N3CC(OC3=O)CNC(=O)C4=CC=C(S4)Cl	C1COCC(=O)N1C2=CC=C(C=C2)N3C[C@@H](OC3=O)CNC(=O)C4=CC=C(S4)Cl	C1COCC(=O)N1c2ccc(cc2)N3C[C@@H](OC3=O)CNC(=O)c4ccc(s4)Cl	26	0	0	0	0	19	3	5	0	0	0	0	0	0	0	1	1	0	0	0	0	0	0	0	0	0	0	0	0	0	0	0	0	0
419	68	2004	52	sabarubicin	211100-13-9	antineoplastic, antibiotic	NO					N/A	CC1C(C(CC(O1)OC2C(OC(CC2O)OC3CC(CC4=C3C(=C5C(=C4O)C(=O)C6=CC=CC=C6C5=O)O)(C(=O)CO)O)C)N)O	C[C@H]1[C@H]([C@H](C[C@@H](O1)O[C@@H]2[C@@H](O[C@H](C[C@@H]2O)O[C@H]3C[C@@](CC4=C3C(=C5C(=C4O)C(=O)C6=CC=CC=C6C5=O)O)(C(=O)CO)O)C)N)O	C[C@H]1[C@H]([C@H](C[C@@H](O1)O[C@@H]2[C@@H](O[C@H](C[C@@H]2O)O[C@H]3C[C@@](Cc4c3c(c5c(c4O)C(=O)c6ccccc6C5=O)O)(C(=O)CO)O)C)N)O	56	0	0	0	0	32	1	13	0	0	0	0	0	0	0	0	0	0	0	0	0	0	0	0	0	0	0	0	0	0	0	0	0	0
420	69	2004	52	solabegron	252920-94-8	β3-adrenoreceptor agonist	NO					N/A	C1=CC(=CC(=C1)C(=O)O)C2=CC(=CC=C2)NCCNCC(C3=CC(=CC=C3)Cl)O	C1=CC(=CC(=C1)C(=O)O)C2=CC(=CC=C2)NCCNC[C@@H](C3=CC(=CC=C3)Cl)O	c1cc(cc(c1)C(=O)O)c2cc(ccc2)NCCNC[C@@H](c3cc(ccc3)Cl)O	40	0	0	0	0	23	2	3	0	0	0	0	0	0	0	0	1	0	0	0	0	0	0	0	0	0	0	0	0	0	0	0	0	0
421	70	2004	52	tanaproget	304853-42-7	non-steroidal progesterone receptor agonist	NO					N/A	CC1(C2=C(C=CC(=C2)C3=CC=C(N3C)C#N)NC(=S)O1)C	CC1(C2=C(C=CC(=C2)C3=CC=C(N3C)C#N)NC(=S)O1)C	CC1(c2c(ccc(c2)c3ccc(n3C)C#N)NC(=S)O1)C	21	0	0	0	0	16	3	1	0	0	0	0	0	0	0	1	0	0	0	0	0	0	0	0	0	0	0	0	0	0	0	0	0	0
422	71	2004	52	taprizosin	210538-44-6	α1-adrenoreceptor antagonist	NO					N/A	COC1=C(C(=C2C(=C1)N=C(N=C2N)N3CCC4=C(C3)C=CC=C4NS(=O)(=O)C)C5=CC=CC=N5)OC	COC1=C(C(=C2C(=C1)N=C(N=C2N)N3CCC4=C(C3)C=CC=C4NS(=O)(=O)C)C5=CC=CC=N5)OC	COc1c(c(c2c(c1)nc(nc2N)N3CCc4c(cccc4NS(=O)(=O)C)C3)c5ccccn5)OC	35	0	0	0	0	25	6	4	0	0	0	0	0	0	0	1	0	0	0	0	0	0	0	0	0	0	0	0	0	0	0	0	0	0
423	72	2004	52	valtorcitabine	380886-95-3	antiviral	NO					N/A	CC(C)C(C(=O)OC1CC(OC1CO)N2C=CC(=NC2=O)N)N	CC(C)[C@@H](C(=O)O[C@@H]1C[C@H](O[C@H]1CO)N2C=CC(=NC2=O)N)N	CC(C)[C@@H](C(=O)O[C@@H]1C[C@H](O[C@H]1CO)n2ccc(nc2=O)N)N	30	0	0	0	0	14	4	5	0	0	0	0	0	0	0	0	0	0	0	0	0	0	0	0	0	0	0	0	0	0	0	0	0	0
424	73	2004	52	vildagliptin	274901-16-5	antidiabetic agent	YES		2007	2010	2007	3	C1CC(N(C1)C(=O)CNC23CC4CC(C2)CC(C4)(C3)O)C#N	C1C[C@H](N(C1)C(=O)CNC23CC4CC(C2)CC(C4)(C3)O)C#N	C1C[C@H](N(C1)C(=O)CNC23CC4CC(C2)CC(C4)(C3)O)C#N	30	0	0	0	0	17	3	2	0	0	0	0	0	0	0	0	0	0	0	0	0	0	0	0	0	0	0	0	0	0	0	0	0	0
425	1	2005	53	acotiamide	185106-16-5	antiemetic (parasympathomimetic)	YES			2013	2013	8	CC(C)N(CCNC(=O)C1=CSC(=N1)NC(=O)C2=CC(=C(C=C2O)OC)OC)C(C)C	CC(C)N(CCNC(=O)C1=CSC(=N1)NC(=O)C2=CC(=C(C=C2O)OC)OC)C(C)C	CC(C)N(CCNC(=O)c1csc(n1)NC(=O)c2cc(c(cc2O)OC)OC)C(C)C	38	0	0	0	0	21	4	5	0	0	0	0	0	0	0	1	0	0	0	0	0	0	0	0	0	0	0	0	0	0	0	0	0	0
426	2	2005	53	alagebrium chloride	341028-37-3	agent influencing protein glycosylation	NO					N/A	CC1=C(SC=[N+]1CC(=O)C2=CC=CC=C2)C.[Cl-]	CC1=C(SC=[N+]1CC(=O)C2=CC=CC=C2)C.[Cl-]	Cc1c(sc[n+]1CC(=O)c2ccccc2)C.[Cl-]	20	0	0	0	0	13	1	1	0	0	0	0	0	0	0	1	1	0	0	0	0	0	0	0	0	0	0	0	0	0	0	0	0	0
427	3	2005	53	armodafinil	112111-43-0	psychostimulant	YES	2007			2007	2	C1=CC=C(C=C1)C(C2=CC=CC=C2)S(=O)CC(=O)N	C1=CC=C(C=C1)C(C2=CC=CC=C2)[S@](=O)CC(=O)N	c1ccc(cc1)C(c2ccccc2)[S@](=O)CC(=O)N	26	0	0	0	0	15	1	2	0	0	0	0	0	0	0	1	0	0	0	0	0	0	0	0	0	0	0	0	0	0	0	0	0	0
428	4	2005	53	bamirastine	215529-47-8	histamine H1 receptor antagonist	NO					N/A	CC(C)(C1=CN2C(=N1)C=CC(=N2)NCCCN3CCC(CC3)OC(C4=CC=CC=C4)C5=CC=CC=C5)C(=O)O	CC(C)(C1=CN2C(=N1)C=CC(=N2)NCCCN3CCC(CC3)OC(C4=CC=CC=C4)C5=CC=CC=C5)C(=O)O	CC(C)(c1cn2c(n1)ccc(n2)NCCCN3CCC(CC3)OC(c4ccccc4)c5ccccc5)C(=O)O	54	0	0	0	0	31	5	3	0	0	0	0	0	0	0	0	0	0	0	0	0	0	0	0	0	0	0	0	0	0	0	0	0	0
429	5	2005	53	befetupitant	290296-68-3	neurokinin NK1 receptor antagonist	NO					N/A	CC1=CC=CC=C1C2=CC(=NC=C2N(C)C(=O)C(C)(C)C3=CC(=CC(=C3)C(F)(F)F)C(F)(F)F)N4CCOCC4	CC1=CC=CC=C1C2=CC(=NC=C2N(C)C(=O)C(C)(C)C3=CC(=CC(=C3)C(F)(F)F)C(F)(F)F)N4CCOCC4	Cc1ccccc1c2cc(ncc2N(C)C(=O)C(C)(C)c3cc(cc(c3)C(F)(F)F)C(F)(F)F)N4CCOCC4	38	0	0	0	0	29	3	2	6	0	0	0	0	0	0	0	0	0	0	0	0	0	0	0	0	0	0	0	0	0	0	0	0	0
430	6	2005	53	belotecan	256411-32-2	antineoplastic agent	NO					N/A	CCC1(C2=C(COC1=O)C(=O)N3CC4=C(C5=CC=CC=C5N=C4C3=C2)CCNC(C)C)O	CC[C@@]1(C2=C(COC1=O)C(=O)N3CC4=C(C5=CC=CC=C5N=C4C3=C2)CCNC(C)C)O	CC[C@@]1(c2c(c(=O)n3c(c2)-c4c(c(c5ccccc5n4)CCNC(C)C)C3)COC1=O)O	35	0	0	0	0	25	3	4	0	0	0	0	0	0	0	0	0	0	0	0	0	0	0	0	0	0	0	0	0	0	0	0	0	0
431	7	2005	53	carmoterol	147568-66-9	bronchodilator	NO					N/A	CC(CC1=CC=C(C=C1)OC)NCC(C2=C3C=CC(=O)NC3=C(C=C2)O)O	C[C@H](CC1=CC=C(C=C1)OC)NC[C@@H](C2=C3C=CC(=O)NC3=C(C=C2)O)O	C[C@H](Cc1ccc(cc1)OC)NC[C@@H](c2c3ccc(=O)[nH]c3c(cc2)O)O	38	0	0	0	0	21	2	4	0	0	0	0	0	0	0	0	0	0	0	0	0	0	0	0	0	0	0	0	0	0	0	0	0	0
432	8	2005	53	cetilistat	282526-98-1	gastro-intestinal lipase inhibitor	YES			2013	2013	8	CCCCCCCCCCCCCCCCOC1=NC2=C(C=C(C=C2)C)C(=O)O1	CCCCCCCCCCCCCCCCOC1=NC2=C(C=C(C=C2)C)C(=O)O1	CCCCCCCCCCCCCCCCOc1nc2c(cc(cc2)C)c(=O)o1	42	0	0	0	0	25	1	3	0	0	0	0	0	0	0	0	0	0	0	0	0	0	0	0	0	0	0	0	0	0	0	0	0	0
433	9	2005	53	dasantafil	569351-91-3	vasodilator	NO					N/A	CCN1C(=O)C2=C(N=C(N2CC3=CC(=C(C=C3)OC)Br)NC4CCCC4O)N(C1=O)CCO	CCN1C(=O)C2=C(N=C(N2CC3=CC(=C(C=C3)OC)Br)N[C@@H]4CCC[C@H]4O)N(C1=O)CCO	CCn1c(=O)c2c(nc(n2Cc3cc(c(cc3)OC)Br)N[C@@H]4CCC[C@H]4O)n(c1=O)CCO	36	0	0	0	0	22	5	5	0	0	0	0	0	0	0	0	0	0	0	0	0	0	0	0	0	0	0	0	0	0	0	0	0	0
434	10	2005	53	delucemine	186495-49-8		NO					N/A	CNCCC(C1=CC(=CC=C1)F)C2=CC(=CC=C2)F	CNCCC(C1=CC(=CC=C1)F)C2=CC(=CC=C2)F	CNCCC(c1cc(ccc1)F)c2cc(ccc2)F	27	0	0	0	0	16	1	0	2	0	0	0	0	0	0	0	0	0	0	0	0	0	0	0	0	0	0	0	0	0	0	0	0	0
435	11	2005	53	denufosol	211448-85-0	P2Y2 receptor agonist	NO					N/A	C1C(C(OC1N2C=CC(=NC2=O)N)COP(=O)(O)OP(=O)(O)OP(=O)(O)OP(=O)(O)OCC3C(C(C(O3)N4C=CC(=O)NC4=O)O)O)O	C1[C@@H]([C@H](O[C@H]1N2C=CC(=NC2=O)N)COP(=O)(O)OP(=O)(O)OP(=O)(O)OP(=O)(O)OC[C@@H]3[C@H]([C@H]([C@@H](O3)N4C=CC(=O)NC4=O)O)O)O	C1[C@@H]([C@H](O[C@H]1n2ccc(nc2=O)N)COP(=O)(O)OP(=O)(O)OP(=O)(O)OP(=O)(O)OC[C@@H]3[C@H]([C@H]([C@@H](O3)n4ccc(=O)[nH]c4=O)O)O)O	46	0	0	0	0	18	5	21	0	0	0	0	0	0	4	0	0	0	0	0	0	0	0	0	0	0	0	0	0	0	0	0	0	0
436	12	2005	53	edaglitazone	213411-83-7	antidiabetic agent	NO					N/A	CC1=C(N=C(O1)C2=CC=CC=C2)CCOC3=C4C=CSC4=C(C=C3)CC5C(=O)NC(=O)S5	CC1=C(N=C(O1)C2=CC=CC=C2)CCOC3=C4C=CSC4=C(C=C3)CC5C(=O)NC(=O)S5	Cc1c(nc(o1)c2ccccc2)CCOc3c4ccsc4c(cc3)CC5C(=O)NC(=O)S5	31	0	0	0	0	24	2	4	0	0	0	0	0	0	0	2	0	0	0	0	0	0	0	0	0	0	0	0	0	0	0	0	0	0
437	13	2005	53	fidexaban	183305-24-0	blood coagulation factor Xa inhibitor	NO					N/A	CN1CCN=C1C2=CC(=CC=C2)OC3=NC(=C(C(=C3F)N(C)CC(=O)O)F)OC4=C(C=CC(=C4)C(=N)N)O	CN1CCN=C1C2=CC(=CC=C2)OC3=NC(=C(C(=C3F)N(C)CC(=O)O)F)OC4=C(C=CC(=C4)C(=N)N)O	CN1CCN=C1c2cc(ccc2)Oc3nc(c(c(c3F)N(C)CC(=O)O)F)Oc4c(ccc(c4)C(=N)N)O	34	0	0	0	0	25	6	5	2	0	0	0	0	0	0	0	0	0	0	0	0	0	0	0	0	0	0	0	0	0	0	0	0	0
438	14	2005	53	fingolimod	162359-55-9	immunomodulator	YES	2010	2011	2011	2010	5	CCCCCCCCC1=CC=C(C=C1)CCC(CO)(CO)N	CCCCCCCCC1=CC=C(C=C1)CCC(CO)(CO)N	CCCCCCCCc1ccc(cc1)CCC(CO)(CO)N	39	0	0	0	0	19	1	2	0	0	0	0	0	0	0	0	0	0	0	0	0	0	0	0	0	0	0	0	0	0	0	0	0	0
439	15	2005	53	gantacurium chloride	213998-46-0	neuromuscular blocking agent	NO					N/A	C[N+]1(CCC2=CC(=C(C=C2C1CC3=CC(=C(C(=C3)OC)OC)OC)OC)OC)CCCOC(=O)C(=CC(=O)OCCC[N+]4(CCC5=CC(=C(C=C5C4C6=CC(=C(C(=C6)OC)OC)OC)OC)OC)C)Cl.[Cl-].[Cl-]	C[N@+]1(CCC2=CC(=C(C=C2[C@H]1CC3=CC(=C(C(=C3)OC)OC)OC)OC)OC)CCCOC(=O)/C(=C/C(=O)OCCC[N@+]4(CCC5=CC(=C(C=C5[C@@H]4C6=CC(=C(C(=C6)OC)OC)OC)OC)OC)C)/Cl.[Cl-].[Cl-]	C[N@+]1(CCc2cc(c(cc2[C@H]1Cc3cc(c(c(c3)OC)OC)OC)OC)OC)CCCOC(=O)C(=CC(=O)OCCC[N@+]4(CCc5cc(c(cc5[C@@H]4c6cc(c(c(c6)OC)OC)OC)OC)OC)C)Cl.[Cl-].[Cl-]	80	0	0	0	0	53	2	14	0	0	0	0	0	0	0	0	3	0	0	0	0	0	0	0	0	0	0	0	0	0	0	0	0	0
440	16	2005	53	idronoxil	81267-65-4	antineoplastic agent	NO					N/A	C1C(=CC2=C(O1)C=C(C=C2)O)C3=CC=C(C=C3)O	C1C(=CC2=C(O1)C=C(C=C2)O)C3=CC=C(C=C3)O	C1C(=Cc2c(cc(cc2)O)O1)c3ccc(cc3)O	22	0	0	0	0	15	0	3	0	0	0	0	0	0	0	0	0	0	0	0	0	0	0	0	0	0	0	0	0	0	0	0	0	0
441	17	2005	53	imiglitazar	250601-04-8	antidiabetic agent	NO					N/A	CC1=C(N=C(O1)C2=CC=CC=C2)COC3=CC=C(C=C3)CON=C(CCC(=O)O)C4=CC=CC=C4	CC1=C(N=C(O1)C2=CC=CC=C2)COC3=CC=C(C=C3)CO/N=C(\CCC(=O)O)/C4=CC=CC=C4	Cc1c(nc(o1)c2ccccc2)COc3ccc(cc3)CON=C(CCC(=O)O)c4ccccc4	41	0	0	0	0	28	2	5	0	0	0	0	0	0	0	0	0	0	0	0	0	0	0	0	0	0	0	0	0	0	0	0	0	0
442	18	2005	53	indacaterol	312753-06-3	bronchodilator	YES	2011	2009	2011	2009	4	CCC1=C(C=C2CC(CC2=C1)NCC(C3=C4C=CC(=O)NC4=C(C=C3)O)O)CC	CCC1=C(C=C2CC(CC2=C1)NC[C@@H](C3=C4C=CC(=O)NC4=C(C=C3)O)O)CC	CCc1c(cc2c(c1)CC(C2)NC[C@@H](c3c4ccc(=O)[nH]c4c(cc3)O)O)CC	40	0	0	0	0	24	2	3	0	0	0	0	0	0	0	0	0	0	0	0	0	0	0	0	0	0	0	0	0	0	0	0	0	0
443	19	2005	53	indibulin	204205-90-3	antineoplastic agent	NO					N/A	C1=CC=C2C(=C1)C(=CN2CC3=CC=C(C=C3)Cl)C(=O)C(=O)NC4=CC=NC=C4	C1=CC=C2C(=C1)C(=CN2CC3=CC=C(C=C3)Cl)C(=O)C(=O)NC4=CC=NC=C4	c1ccc2c(c1)c(cn2Cc3ccc(cc3)Cl)C(=O)C(=O)Nc4ccncc4	30	0	0	0	0	22	3	2	0	0	0	0	0	0	0	0	1	0	0	0	0	0	0	0	0	0	0	0	0	0	0	0	0	0
444	20	2005	53	lemuteporfin	215808-49-4	photosensitizing agent	NO					N/A	CC1=C(C2=CC3=NC(=CC4=C(C(=C(N4)C=C5C6(C(C(=CC=C6C(=N5)C=C1N2)C(=O)OC)C(=O)OC)C)C)CCC(=O)OCCO)C(=C3C)CCC(=O)OCCO)C=C	CC1=C(C2=CC3=NC(=CC4=C(C(=C(N4)C=C5C6(C(C(=CC=C6C(=N5)C=C1N2)C(=O)OC)C(=O)OC)C)C)CCC(=O)OCCO)C(=C3C)CCC(=O)OCCO)C=C	Cc1c(c2cc3nc(cc4c(c(c([nH]4)cc5nc(cc1[nH]2)C6=CC=C(C(C56C)C(=O)OC)C(=O)OC)C)CCC(=O)OCCO)C(=C3C)CCC(=O)OCCO)C=C	60	0	0	0	0	44	4	10	0	0	0	0	0	0	0	0	0	0	0	0	0	0	0	0	0	0	0	0	0	0	0	0	0	0
445	21	2005	53	lenalidomide	191732-72-6	antineoplastic agent	YES	2005	2007	2010	2005	0	C1CC(=O)NC(=O)C1N2CC3=C(C2=O)C=CC=C3N	C1CC(=O)NC(=O)C1N2CC3=C(C2=O)C=CC=C3N	C1CC(=O)NC(=O)C1N2Cc3c(cccc3N)C2=O	18	0	0	0	0	13	3	3	0	0	0	0	0	0	0	0	0	0	0	0	0	0	0	0	0	0	0	0	0	0	0	0	0	0
446	22	2005	53	lestaurtinib	111358-88-4	antineoplastic agent	NO					N/A	CC12C(CC(O1)N3C4=CC=CC=C4C5=C6C(=C7C8=CC=CC=C8N2C7=C53)CNC6=O)(CO)O	C[C@@]12[C@](C[C@@H](O1)N3C4=CC=CC=C4C5=C6C(=C7C8=CC=CC=C8N2C7=C53)CNC6=O)(CO)O	C[C@@]12[C@](C[C@@H](O1)n3c4ccccc4c5c3c6n2c7c(c6c8c5C(=O)NC8)cccc7)(CO)O	33	0	0	0	0	26	3	4	0	0	0	0	0	0	0	0	0	0	0	0	0	0	0	0	0	0	0	0	0	0	0	0	0	0
447	23	2005	53	maraviroc	376348-65-1	antiviral	YES	2007	2007	2008	2007	2	CC1=NN=C(N1C2CC3CCC(C2)N3CCC(C4=CC=CC=C4)NC(=O)C5CCC(CC5)(F)F)C(C)C	CC1=NN=C(N1C2C[C@H]3CC[C@@H](C2)N3CC[C@@H](C4=CC=CC=C4)NC(=O)C5CCC(CC5)(F)F)C(C)C	Cc1nnc(n1C2C[C@H]3CC[C@@H](C2)N3CC[C@@H](c4ccccc4)NC(=O)C5CCC(CC5)(F)F)C(C)C	53	0	0	0	0	29	5	1	2	0	0	0	0	0	0	0	0	0	0	0	0	0	0	0	0	0	0	0	0	0	0	0	0	0
448	24	2005	53	milataxel	393101-41-2	antineoplastic agent	NO					N/A	CCC(=O)OC1CC2C(CO2)(C3C1(C(=O)C(C4=C(C(CC(C3OC(=O)C5=CC=CC=C5)(C4(C)C)O)OC(=O)C(C(C6=CC=CO6)NC(=O)OC(C)(C)C)O)C)O)C)OC(=O)C	CCC(=O)O[C@H]1C[C@@H]2[C@@](CO2)([C@@H]3[C@@]1(C(=O)[C@@H](C4=C([C@H](C[C@@]([C@H]3OC(=O)C5=CC=CC=C5)(C4(C)C)O)OC(=O)[C@@H]([C@H](C6=CC=CO6)NC(=O)OC(C)(C)C)O)C)O)C)OC(=O)C	CCC(=O)O[C@H]1C[C@@H]2[C@@](CO2)([C@@H]3[C@@]1(C(=O)[C@@H](C4=C([C@H](C[C@@]([C@H]3OC(=O)c5ccccc5)(C4(C)C)O)OC(=O)[C@@H]([C@H](c6ccco6)NC(=O)OC(C)(C)C)O)C)O)C)OC(=O)C	75	0	0	0	0	44	1	16	0	0	0	0	0	0	0	0	0	0	0	0	0	0	0	0	0	0	0	0	0	0	0	0	0	0
449	25	2005	53	paclitaxel ceribate	186040-50-6	antineoplastic agent	NO					N/A	CC1=C2C(C(=O)C3(C(CC4C(C3C(C(C2(C)C)(CC1OC(=O)C(C(C5=CC=CC=C5)NC(=O)C6=CC=CC=C6)O)O)OC(=O)C7=CC=CC=C7)(CO4)OC(=O)C)OC(=O)OCC(CO)O)C)OC(=O)C	CC1=C2[C@H](C(=O)[C@@]3([C@H](C[C@@H]4[C@]([C@H]3[C@@H]([C@@](C2(C)C)(C[C@@H]1OC(=O)[C@@H]([C@H](C5=CC=CC=C5)NC(=O)C6=CC=CC=C6)O)O)OC(=O)C7=CC=CC=C7)(CO4)OC(=O)C)OC(=O)OCC(CO)O)C)OC(=O)C	CC1=C2[C@H](C(=O)[C@@]3([C@H](C[C@@H]4[C@]([C@H]3[C@@H]([C@@](C2(C)C)(C[C@@H]1OC(=O)[C@@H]([C@H](c5ccccc5)NC(=O)c6ccccc6)O)O)OC(=O)c7ccccc7)(CO4)OC(=O)C)OC(=O)OCC(CO)O)C)OC(=O)C	86	0	0	0	0	51	1	18	0	0	0	0	0	0	0	0	0	0	0	0	0	0	0	0	0	0	0	0	0	0	0	0	0	0
450	26	2005	53	palosuran	540769-28-6	urotensin receptor antagonist	NO					N/A	CC1=NC2=CC=CC=C2C(=C1)NC(=O)NCCN3CCC(CC3)(CC4=CC=CC=C4)O	CC1=NC2=CC=CC=C2C(=C1)NC(=O)NCCN3CCC(CC3)(CC4=CC=CC=C4)O	Cc1nc2ccccc2c(c1)NC(=O)NCCN3CCC(CC3)(Cc4ccccc4)O	43	0	0	0	0	25	4	2	0	0	0	0	0	0	0	0	0	0	0	0	0	0	0	0	0	0	0	0	0	0	0	0	0	0
451	27	2005	53	pelitinib	257933-82-7	antineoplastic agent	NO					N/A	CCOC1=C(C=C2C(=C1)N=CC(=C2NC3=CC(=C(C=C3)F)Cl)C#N)NC(=O)C=CCN(C)C	CCOC1=C(C=C2C(=C1)N=CC(=C2NC3=CC(=C(C=C3)F)Cl)C#N)NC(=O)/C=C/CN(C)C	CCOc1c(cc2c(c1)ncc(c2Nc3cc(c(cc3)F)Cl)C#N)NC(=O)C=CCN(C)C	33	0	0	0	0	24	5	2	1	0	0	0	0	0	0	0	1	0	0	0	0	0	0	0	0	0	0	0	0	0	0	0	0	0
452	28	2005	53	perzinfotel	144912-63-0	NMDA receptor antagonist	NO					N/A	C1CNC2=C(C(=O)C2=O)N(C1)CCP(=O)(O)O	C1CNC2=C(C(=O)C2=O)N(C1)CCP(=O)(O)O	C1CNc2c(c(=O)c2=O)N(C1)CCP(=O)(O)O	16	0	0	0	0	9	2	5	0	0	0	0	0	0	1	0	0	0	0	0	0	0	0	0	0	0	0	0	0	0	0	0	0	0
453	29	2005	53	prasugrel	150322-43-3	platelet aggregation inhibitor	YES	2009	2009	2014	2009	4	CC(=O)OC1=CC2=C(S1)CCN(C2)C(C3=CC=CC=C3F)C(=O)C4CC4	CC(=O)OC1=CC2=C(S1)CCN(C2)C(C3=CC=CC=C3F)C(=O)C4CC4	CC(=O)Oc1cc2c(s1)CCN(C2)C(c3ccccc3F)C(=O)C4CC4	27	0	0	0	0	20	1	3	1	0	0	0	0	0	0	1	0	0	0	0	0	0	0	0	0	0	0	0	0	0	0	0	0	0
454	30	2005	53	radafaxine	192374-14-4	antidepressant	NO					N/A	CC1C(OCC(N1)(C)C)(C2=CC(=CC=C2)Cl)O	C[C@H]1[C@@](OCC(N1)(C)C)(C2=CC(=CC=C2)Cl)O	C[C@H]1[C@@](OCC(N1)(C)C)(c2cc(ccc2)Cl)O	25	0	0	0	0	13	1	2	0	0	0	0	0	0	0	0	1	0	0	0	0	0	0	0	0	0	0	0	0	0	0	0	0	0
455	31	2005	53	ranirestat	147254-64-6	aldose reductase inhibitor	NO					N/A	C1C(=O)NC(=O)C12C(=O)N(C(=O)C3=CC=CN23)CC4=C(C=C(C=C4)Br)F	C1C(=O)NC(=O)[C@@]12C(=O)N(C(=O)C3=CC=CN23)CC4=C(C=C(C=C4)Br)F	C1C(=O)NC(=O)[C@@]12C(=O)N(C(=O)c3n2ccc3)Cc4c(cc(cc4)Br)F	18	0	0	0	0	17	3	4	1	0	0	0	0	0	0	0	0	0	0	0	0	0	0	0	0	0	0	0	0	0	0	0	0	0
456	32	2005	53	regadenoson	313348-27-5	adenosine receptor A agonist	YES	2008	2010		2008	3	CNC(=O)C1=CN(N=C1)C2=NC(=C3C(=N2)N(C=N3)C4C(C(C(O4)CO)O)O)N	CNC(=O)C1=CN(N=C1)C2=NC(=C3C(=N2)N(C=N3)[C@H]4[C@@H]([C@@H]([C@H](O4)CO)O)O)N	CNC(=O)c1cn(nc1)c2nc(c3c(n2)n(cn3)[C@H]4[C@@H]([C@@H]([C@H](O4)CO)O)O)N	29	0	0	0	0	15	8	5	0	0	0	0	0	0	0	0	0	0	0	0	0	0	0	0	0	0	0	0	0	0	0	0	0	0
457	33	2005	53	reparixin	266359-83-5	anti-inflammatory action through the inhibition of cytokine (IL-8)	NO					N/A	CC(C)CC1=CC=C(C=C1)C(C)C(=O)NS(=O)(=O)C	C[C@H](C1=CC=C(C=C1)CC(C)C)C(=O)NS(=O)(=O)C	C[C@H](c1ccc(cc1)CC(C)C)C(=O)NS(=O)(=O)C	28	0	0	0	0	14	1	3	0	0	0	0	0	0	0	1	0	0	0	0	0	0	0	0	0	0	0	0	0	0	0	0	0	0
458	34	2005	53	retapamulin	224452-66-8	antibiotic	YES	2007	2007		2007	2	CC1CCC23CCC(=O)C2C1(C(CC(C(C3C)O)(C)C=C)OC(=O)CSC4CC5CCC(C4)N5C)C	C[C@@H]1CC[C@@]23CCC(=O)[C@H]2[C@@]1([C@@H](C[C@@]([C@H]([C@@H]3C)O)(C)C=C)OC(=O)CSC4C[C@H]5CC[C@@H](C4)N5C)C	C[C@@H]1CC[C@@]23CCC(=O)[C@H]2[C@@]1([C@@H](C[C@@]([C@H]([C@@H]3C)O)(C)C=C)OC(=O)CSC4C[C@H]5CC[C@@H](C4)N5C)C	57	0	0	0	0	30	1	4	0	0	0	0	0	0	0	1	0	0	0	0	0	0	0	0	0	0	0	0	0	0	0	0	0	0
459	35	2005	53	revaprazan	199463-33-7	acid pump inhibitor	NO					N/A	CC1C2=CC=CC=C2CCN1C3=NC(=NC(=C3C)C)NC4=CC=C(C=C4)F	CC1C2=CC=CC=C2CCN1C3=NC(=NC(=C3C)C)NC4=CC=C(C=C4)F	CC1c2ccccc2CCN1c3nc(nc(c3C)C)Nc4ccc(cc4)F	33	0	0	0	0	22	4	0	1	0	0	0	0	0	0	0	0	0	0	0	0	0	0	0	0	0	0	0	0	0	0	0	0	0
460	36	2005	53	rilpivirine	500287-72-9	antiviral	YES	2011	2011	2012	2011	6	CC1=CC(=CC(=C1NC2=NC(=NC=C2)NC3=CC=C(C=C3)C#N)C)C=CC#N	CC1=CC(=CC(=C1NC2=NC(=NC=C2)NC3=CC=C(C=C3)C#N)C)/C=C/C#N	Cc1cc(cc(c1Nc2nc(ncc2)Nc3ccc(cc3)C#N)C)C=CC#N	30	0	0	0	0	22	6	0	0	0	0	0	0	0	0	0	0	0	0	0	0	0	0	0	0	0	0	0	0	0	0	0	0	0
461	37	2005	53	ritobegron	255734-04-4	β 3-adrenoreceptor agonist	NO					N/A	CC1=CC(=C(C=C1OCC(=O)O)C)CCNC(C)C(C2=CC=C(C=C2)O)O	CC1=CC(=C(C=C1OCC(=O)O)C)CCN[C@@H](C)[C@@H](C2=CC=C(C=C2)O)O	Cc1cc(c(cc1OCC(=O)O)C)CCN[C@@H](C)[C@@H](c2ccc(cc2)O)O	39	0	0	0	0	21	1	5	0	0	0	0	0	0	0	0	0	0	0	0	0	0	0	0	0	0	0	0	0	0	0	0	0	0
462	38	2005	53	rostafuroxin	156722-18-8	hypotensive agent	NO					N/A	CC12CCC(CC1CCC3C2CCC4(C3(CCC4(C5=COC=C5)O)O)C)O	C[C@]12CC[C@@H](C[C@H]1CC[C@@H]3[C@@H]2CC[C@]4([C@@]3(CC[C@@]4(C5=COC=C5)O)O)C)O	C[C@]12CC[C@@H](C[C@H]1CC[C@@H]3[C@@H]2CC[C@]4([C@@]3(CC[C@@]4(c5cocc5)O)O)C)O	44	0	0	0	0	23	0	4	0	0	0	0	0	0	0	0	0	0	0	0	0	0	0	0	0	0	0	0	0	0	0	0	0	0
463	39	2005	53	selodenoson	110299-05-3	selective adenosine A1 receptor agonist	NO					N/A	CCNC(=O)C1C(C(C(O1)N2C=NC3=C(N=CN=C32)NC4CCCC4)O)O	CCNC(=O)[C@@H]1[C@H]([C@H]([C@@H](O1)N2C=NC3=C(N=CN=C32)NC4CCCC4)O)O	CCNC(=O)[C@@H]1[C@H]([C@H]([C@@H](O1)n2cnc3c2ncnc3NC4CCCC4)O)O	35	0	0	0	0	17	6	4	0	0	0	0	0	0	0	0	0	0	0	0	0	0	0	0	0	0	0	0	0	0	0	0	0	0
464	40	2005	53	taltobulin	228266-40-8	antineoplastic agent	NO					N/A	CC(C)C(C=C(C)C(=O)O)N(C)C(=O)C(C(C)(C)C)NC(=O)C(C(C)(C)C1=CC=CC=C1)NC	CC(C)[C@@H](/C=C(\C)/C(=O)O)N(C)C(=O)[C@H](C(C)(C)C)NC(=O)[C@H](C(C)(C)C1=CC=CC=C1)NC	CC(C)[C@@H](C=C(C)C(=O)O)N(C)C(=O)[C@H](C(C)(C)C)NC(=O)[C@H](C(C)(C)c1ccccc1)NC	56	0	0	0	0	27	3	4	0	0	0	0	0	0	0	0	0	0	0	0	0	0	0	0	0	0	0	0	0	0	0	0	0	0
465	41	2005	53	tandutinib	387867-13-2	antineoplastic agent	NO					N/A	CC(C)OC1=CC=C(C=C1)NC(=O)N2CCN(CC2)C3=NC=NC4=CC(=C(C=C43)OC)OCCCN5CCCCC5	CC(C)OC1=CC=C(C=C1)NC(=O)N2CCN(CC2)C3=NC=NC4=CC(=C(C=C43)OC)OCCCN5CCCCC5	CC(C)Oc1ccc(cc1)NC(=O)N2CCN(CC2)c3ncnc4c3cc(c(c4)OCCCN5CCCCC5)OC	51	0	0	0	0	31	6	4	0	0	0	0	0	0	0	0	0	0	0	0	0	0	0	0	0	0	0	0	0	0	0	0	0	0
466	42	2005	53	teglicar	250694-07-6	palmitoylcarnitine transferase I inhibitor	NO					N/A	CCCCCCCCCCCCCCNC(=O)NC(CC(=O)[O-])C[N+](C)(C)C	CCCCCCCCCCCCCCNC(=O)N[C@H](CC(=O)[O-])C[N+](C)(C)C	CCCCCCCCCCCCCCNC(=O)N[C@H](CC(=O)[O-])C[N+](C)(C)C	48	0	0	0	0	22	3	3	0	0	0	0	0	0	0	0	0	0	0	0	0	0	0	0	0	0	0	0	0	0	0	0	0	0
467	43	2005	53	telavancin	372151-71-8	antibiotic	YES	2009	2011		2009	4	CCCCCCCCCCNCCNC1(CC(OC(C1O)C)OC2C(C(C(OC2OC3=C4C=C5C=C3OC6=C(C=C(C=C6)C(C(C(=O)NC(C(=O)NC5C(=O)NC7C8=CC(=C(C=C8)O)C9=C(C(=C(C=C9C(NC(=O)C(C(C1=CC(=C(O4)C=C1)Cl)O)NC7=O)C(=O)O)O)CNCP(=O)(O)O)O)CC(=O)N)NC(=O)C(CC(C)C)NC)O)Cl)CO)O)O)C	CCCCCCCCCCNCCN[C@]1(C[C@@H](O[C@H]([C@H]1O)C)O[C@@H]2[C@H]([C@@H]([C@H](O[C@H]2OC3=C4C=C5C=C3OC6=C(C=C(C=C6)[C@H]([C@H](C(=O)N[C@H](C(=O)N[C@H]5C(=O)N[C@@H]7C8=CC(=C(C=C8)O)C9=C(C(=C(C=C9[C@H](NC(=O)[C@H]([C@@H](C1=CC(=C(O4)C=C1)Cl)O)NC7=O)C(=O)O)O)CNCP(=O)(O)O)O)CC(=O)N)NC(=O)[C@@H](CC(C)C)NC)O)Cl)CO)O)O)C	CCCCCCCCCCNCCN[C@]1(C[C@@H](O[C@H]([C@H]1O)C)O[C@@H]2[C@H]([C@@H]([C@H](O[C@H]2Oc3c4cc5cc3Oc6c(cc(cc6)[C@H]([C@H](C(=O)N[C@H](C(=O)N[C@H]5C(=O)N[C@@H]7c8cc(c(cc8)O)-c9c(c(c(cc9[C@H](NC(=O)[C@H]([C@@H](c1cc(c(cc1)O4)Cl)O)NC7=O)C(=O)O)O)CNCP(=O)(O)O)O)CC(=O)N)NC(=O)[C@@H](CC(C)C)NC)O)Cl)CO)O)O)C	158	0	0	0	0	80	11	27	0	0	0	0	0	0	1	0	2	0	0	0	0	0	0	0	0	0	0	0	0	0	0	0	0	0
468	44	2005	53	tilarginine	17035-90-4		NO					N/A	CN=C(N)NCCCC(C(=O)O)N	CN=C(N)NCCC[C@@H](C(=O)O)N	CN=C(N)NCCC[C@@H](C(=O)O)N	19	0	0	0	0	7	4	2	0	0	0	0	0	0	0	0	0	0	0	0	0	0	0	0	0	0	0	0	0	0	0	0	0	0
469	45	2005	53	topilutamide	260980-89-0	antiandrogen	NO					N/A	CC(CNC(=O)C(F)(F)F)(C(=O)NC1=CC(=C(C=C1)[N+](=O)[O-])C(F)(F)F)O	CC(CNC(=O)C(F)(F)F)(C(=O)NC1=CC(=C(C=C1)[N+](=O)[O-])C(F)(F)F)O	CC(CNC(=O)C(F)(F)F)(C(=O)Nc1cc(c(cc1)[N+](=O)[O-])C(F)(F)F)O	17	0	0	0	0	13	3	5	6	0	0	0	0	0	0	0	0	0	0	0	0	0	0	0	0	0	0	0	0	0	0	0	0	0
470	46	2005	53	trodusquemine	186139-09-3	appetite suppressant	NO					N/A	CC(C)C(CCC(C)C1CCC2C1(CCC3C2C(CC4C3(CCC(C4)NCCCNCCCCNCCCN)C)O)C)OS(=O)(=O)O	C[C@H](CC[C@H](C(C)C)OS(=O)(=O)O)[C@H]1CC[C@@H]2[C@@]1(CC[C@H]3[C@H]2[C@@H](C[C@@H]4[C@@]3(CC[C@@H](C4)NCCCNCCCCNCCCN)C)O)C	C[C@H](CC[C@H](C(C)C)OS(=O)(=O)O)[C@H]1CC[C@@H]2[C@@]1(CC[C@H]3[C@H]2[C@@H](C[C@@H]4[C@@]3(CC[C@@H](C4)NCCCNCCCCNCCCN)C)O)C	87	0	0	0	0	37	4	5	0	0	0	0	0	0	0	1	0	0	0	0	0	0	0	0	0	0	0	0	0	0	0	0	0	0
471	47	2005	53	vandetanib	338992-00-0	angiogenesis inhibitor	YES	2011	2012	2015	2011	6	CN1CCC(CC1)COC2=C(C=C3C(=C2)N=CN=C3NC4=C(C=C(C=C4)Br)F)OC	CN1CCC(CC1)COC2=C(C=C3C(=C2)N=CN=C3NC4=C(C=C(C=C4)Br)F)OC	CN1CCC(CC1)COc2c(cc3c(c2)ncnc3Nc4c(cc(cc4)Br)F)OC	32	0	0	0	0	22	4	2	1	0	0	0	0	0	0	0	0	0	0	0	0	0	0	0	0	0	0	0	0	0	0	0	0	0
472	48	2005	53	vestipitant	334476-46-9	neurokinin NK1 receptor antagonist	NO					N/A	CC1=C(C=CC(=C1)F)C2CNCCN2C(=O)N(C)C(C)C3=CC(=CC(=C3)C(F)(F)F)C(F)(F)F	CC1=C(C=CC(=C1)F)[C@H]2CNCCN2C(=O)N(C)[C@H](C)C3=CC(=CC(=C3)C(F)(F)F)C(F)(F)F	Cc1c(ccc(c1)F)[C@H]2CNCCN2C(=O)N(C)[C@H](C)c3cc(cc(c3)C(F)(F)F)C(F)(F)F	33	0	0	0	0	23	3	1	7	0	0	0	0	0	0	0	0	0	0	0	0	0	0	0	0	0	0	0	0	0	0	0	0	0
473	49	2005	54	ancriviroc	370893-06-4	antiviral	NO					N/A	CCON=C(C1CCN(CC1)C2(CCN(CC2)C(=O)C3=C(C=C[N+](=C3C)[O-])C)C)C4=CC=C(C=C4)Br	CCO/N=C(\C1CCN(CC1)C2(CCN(CC2)C(=O)C3=C(C=C[N+](=C3C)[O-])C)C)/C4=CC=C(C=C4)Br	CCON=C(C1CCN(CC1)C2(CCN(CC2)C(=O)c3c(cc[n+](c3C)[O-])C)C)c4ccc(cc4)Br	44	0	0	0	0	28	4	3	0	0	0	0	0	0	0	0	0	0	0	0	0	0	0	0	0	0	0	0	0	0	0	0	0	0
474	50	2005	54	aplindore	189681-70-7	antipsychotic	NO					N/A	C1C(OC2=C(O1)C=CC3=C2CC(=O)N3)CNCC4=CC=CC=C4	C1[C@@H](OC2=C(O1)C=CC3=C2CC(=O)N3)CNCC4=CC=CC=C4	C1[C@@H](Oc2c(ccc3c2CC(=O)N3)O1)CNCc4ccccc4	28	0	0	0	0	18	2	3	0	0	0	0	0	0	0	0	0	0	0	0	0	0	0	0	0	0	0	0	0	0	0	0	0	0
475	51	2005	54	avanafil	330784-47-9	vasodilator	YES	2012	2013		2012	7	COC1=C(C=C(C=C1)CNC2=NC(=NC=C2C(=O)NCC3=NC=CC=N3)N4CCCC4CO)Cl	COC1=C(C=C(C=C1)CNC2=NC(=NC=C2C(=O)NCC3=NC=CC=N3)N4CCC[C@H]4CO)Cl	COc1c(cc(cc1)CNc2nc(ncc2C(=O)NCc3ncccn3)N4CCC[C@H]4CO)Cl	37	0	0	0	0	23	7	3	0	0	0	0	0	0	0	0	1	0	0	0	0	0	0	0	0	0	0	0	0	0	0	0	0	0
476	52	2005	54	balicatib	354813-19-7	cathepsin K inhibitor	NO					N/A	CCCN1CCN(CC1)C2=CC=C(C=C2)C(=O)NC3(CCCCC3)C(=O)NCC#N	CCCN1CCN(CC1)C2=CC=C(C=C2)C(=O)NC3(CCCCC3)C(=O)NCC#N	CCCN1CCN(CC1)c2ccc(cc2)C(=O)NC3(CCCCC3)C(=O)NCC#N	39	0	0	0	0	23	5	2	0	0	0	0	0	0	0	0	0	0	0	0	0	0	0	0	0	0	0	0	0	0	0	0	0	0
477	53	2005	54	becatecarin	119673-08-4	antineoplatic	NO					N/A	CCN(CC)CCN1C(=O)C2=C3C4=C(C(=CC=C4)Cl)NC3=C5C(=C2C1=O)C6=C(N5C7C(C(C(C(O7)CO)OC)O)O)C(=CC=C6)Cl	CCN(CC)CCN1C(=O)C2=C3C4=C(C(=CC=C4)Cl)NC3=C5C(=C2C1=O)C6=C(N5[C@H]7[C@@H]([C@H]([C@@H]([C@H](O7)CO)OC)O)O)C(=CC=C6)Cl	CCN(CC)CCN1C(=O)c2c3c4c(c(ccc4)Cl)[nH]c3c5c(c2C1=O)c6c(n5[C@H]7[C@@H]([C@H]([C@@H]([C@H](O7)CO)OC)O)O)c(ccc6)Cl	49	0	0	0	0	33	4	7	0	0	0	0	0	0	0	0	2	0	0	0	0	0	0	0	0	0	0	0	0	0	0	0	0	0
478	54	2005	54	becocalcidiol	524067-21-8	vitamin D analogue	NO					N/A	CCC(C)C1CCC2C1(CCCC2=CC=C3CC(C(=C)C(C3)O)O)C	CC[C@H](C)[C@H]1CC[C@@H]\2[C@@]1(CCC/C2=C\C=C3C[C@H](C(=C)[C@@H](C3)O)O)C	CC[C@H](C)[C@H]1CC[C@@H]2[C@@]1(CCCC2=CC=C3C[C@H](C(=C)[C@@H](C3)O)O)C	45	0	0	0	0	23	0	2	0	0	0	0	0	0	0	0	0	0	0	0	0	0	0	0	0	0	0	0	0	0	0	0	0	0
479	55	2005	54	canfosfamide	158382-37-7	antineoplastic	NO					N/A	C1=CC=C(C=C1)C(C(=O)O)NC(=O)C(CS(=O)(=O)CCOP(=O)(N(CCCl)CCCl)N(CCCl)CCCl)NC(=O)CCC(C(=O)O)N	C1=CC=C(C=C1)[C@H](C(=O)O)NC(=O)[C@H](CS(=O)(=O)CCOP(=O)(N(CCCl)CCCl)N(CCCl)CCCl)NC(=O)CC[C@@H](C(=O)O)N	c1ccc(cc1)[C@H](C(=O)O)NC(=O)[C@H](CS(=O)(=O)CCOP(=O)(N(CCCl)CCCl)N(CCCl)CCCl)NC(=O)CC[C@@H](C(=O)O)N	52	0	0	0	0	26	5	10	0	0	0	0	0	0	1	1	4	0	0	0	0	0	0	0	0	0	0	0	0	0	0	0	0	0
480	56	2005	54	ceftobiprole	209467-52-7	antibiotic	NO					N/A	C1CNCC1N2CCC(=CC3=C(N4C(C(C4=O)NC(=O)C(=NO)C5=NSC(=N5)N)SC3)C(=O)O)C2=O	C1CNC[C@@H]1N2CC/C(=C\C3=C(N4[C@@H]([C@@H](C4=O)NC(=O)/C(=N\O)/C5=NSC(=N5)N)SC3)C(=O)O)/C2=O	C1CNC[C@@H]1N2CCC(=CC3=C(N4[C@@H]([C@@H](C4=O)NC(=O)C(=NO)c5nsc(n5)N)SC3)C(=O)O)C2=O	30	0	0	0	0	20	8	6	0	0	0	0	0	0	0	2	0	0	0	0	0	0	0	0	0	0	0	0	0	0	0	0	0	0
481	57	2005	54	ceftobiprole medocaril	376653-43-9	antibiotic	NO					N/A	CC1=C(OC(=O)O1)COC(=O)N2CCC(C2)N3CCC(=CC4=C(N5C(C(C5=O)NC(=O)C(=NO)C6=NSC(=N6)N)SC4)C(=O)O)C3=O	CC1=C(OC(=O)O1)COC(=O)N2CC[C@H](C2)N3CC/C(=C\C4=C(N5[C@@H]([C@@H](C5=O)NC(=O)/C(=N\O)/C6=NSC(=N6)N)SC4)C(=O)O)/C3=O	Cc1c(oc(=O)o1)COC(=O)N2CC[C@H](C2)N3CCC(=CC4=C(N5[C@@H]([C@@H](C5=O)NC(=O)C(=NO)c6nsc(n6)N)SC4)C(=O)O)C3=O	33	0	0	0	0	26	8	11	0	0	0	0	0	0	0	2	0	0	0	0	0	0	0	0	0	0	0	0	0	0	0	0	0	0
482	58	2005	54	davasaicin	147497-64-1	topical analgesic	NO					N/A	CC1=C(C=C(C=C1)CCCNC(=O)CC2=CC(=C(C=C2)OCCN)OC)C	CC1=C(C=C(C=C1)CCCNC(=O)CC2=CC(=C(C=C2)OCCN)OC)C	Cc1c(cc(cc1)CCCNC(=O)Cc2cc(c(cc2)OCCN)OC)C	37	0	0	0	0	22	2	3	0	0	0	0	0	0	0	0	0	0	0	0	0	0	0	0	0	0	0	0	0	0	0	0	0	0
483	59	2005	54	deferitrin	239101-33-8	iron chelator	NO					N/A	CC1(CSC(=N1)C2=C(C=C(C=C2)O)O)C(=O)O	C[C@@]1(CSC(=N1)C2=C(C=C(C=C2)O)O)C(=O)O	C[C@@]1(CSC(=N1)c2c(cc(cc2)O)O)C(=O)O	17	0	0	0	0	11	1	4	0	0	0	0	0	0	0	1	0	0	0	0	0	0	0	0	0	0	0	0	0	0	0	0	0	0
484	60	2005	54	delmitide	287096-87-1	immunomodulator	NO					N/A	CCCCC(C(=O)NC(CCCC)C(=O)NC(CCCC)C(=O)NC(CCCN=C(N)N)C(=O)NC(CCCC)C(=O)NC(CCCC)C(=O)NC(CCCC)C(=O)NCC(=O)NC(CC1=CC=C(C=C1)O)C(=O)N)NC(=O)C(CCCN=C(N)N)N	CCCC[C@H](C(=O)N[C@H](CCCC)C(=O)N[C@H](CCCC)C(=O)N[C@H](CCCN=C(N)N)C(=O)N[C@H](CCCC)C(=O)N[C@H](CCCC)C(=O)N[C@H](CCCC)C(=O)NCC(=O)N[C@H](CC1=CC=C(C=C1)O)C(=O)N)NC(=O)[C@@H](CCCN=C(N)N)N	CCCC[C@H](C(=O)N[C@H](CCCC)C(=O)N[C@H](CCCC)C(=O)N[C@H](CCCN=C(N)N)C(=O)N[C@H](CCCC)C(=O)N[C@H](CCCC)C(=O)N[C@H](CCCC)C(=O)NCC(=O)N[C@H](Cc1ccc(cc1)O)C(=O)N)NC(=O)[C@@H](CCCN=C(N)N)N	128	0	0	0	0	59	17	11	0	0	0	0	0	0	0	0	0	0	0	0	0	0	0	0	0	0	0	0	0	0	0	0	0	0
485	61	2005	54	deutolperisone	474641-19-5	muscle relaxant	NO					N/A	CC1=CC=C(C=C1)C(=O)C(C)CN2CCCCC2	[2H]C1=C(C(=C(C(=C1C(=O)C(C)CN2CCCCC2)[2H])[2H])C([2H])([2H])[2H])[2H]	c1cc(ccc1C(=O)C(C)CN2CCCCC2)C	28	0	0	0	0	16	1	1	0	0	0	0	0	0	0	0	0	0	0	0	0	0	0	0	0	0	0	0	0	0	0	0	0	0
486	62	2005	54	efipladib	381683-94-9	cytosolic phospholipase A2 inhibitor	NO					N/A	C1=CC=C(C=C1)C(C2=CC=CC=C2)N3C4=C(C=C(C=C4)Cl)C(=C3CCNS(=O)(=O)CC5=CC(=C(C=C5)Cl)Cl)CCCC6=CC=C(C=C6)C(=O)O	C1=CC=C(C=C1)C(C2=CC=CC=C2)N3C4=C(C=C(C=C4)Cl)C(=C3CCNS(=O)(=O)CC5=CC(=C(C=C5)Cl)Cl)CCCC6=CC=C(C=C6)C(=O)O	c1ccc(cc1)C(c2ccccc2)n3c4c(cc(cc4)Cl)c(c3CCNS(=O)(=O)Cc5cc(c(cc5)Cl)Cl)CCCc6ccc(cc6)C(=O)O	58	0	0	0	0	40	2	4	0	0	0	0	0	0	0	1	3	0	0	0	0	0	0	0	0	0	0	0	0	0	0	0	0	0
487	63	2005	54	elomotecan	220998-10-7	antineoplastic	NO					N/A	CCC1(CC(=O)OCC2=C1C=C3C4=NC5=C(C=C(C(=C5)Cl)C)C(=C4CN3C2=O)CN6CCC(CC6)C)O	CC[C@]1(CC(=O)OCC2=C1C=C3C4=NC5=C(C=C(C(=C5)Cl)C)C(=C4CN3C2=O)CN6CCC(CC6)C)O	CC[C@]1(CC(=O)OCc2c1cc-3n(c2=O)Cc4c3nc5c(c4CN6CCC(CC6)C)cc(c(c5)Cl)C)O	37	0	0	0	0	29	3	4	0	0	0	0	0	0	0	0	1	0	0	0	0	0	0	0	0	0	0	0	0	0	0	0	0	0
488	64	2005	54	embeconazole	329744-44-7	antifungal	NO					N/A	CC(C(CN1C=NC=N1)(C2=C(C=C(C=C2)F)F)O)SC3COC(OC3)C=CC=CC4=C(C=C(C=C4)C#N)F	C[C@H]([C@](CN1C=NC=N1)(C2=C(C=C(C=C2)F)F)O)SC3COC(OC3)/C=C/C=C/C4=C(C=C(C=C4)C#N)F	C[C@H]([C@](Cn1cncn1)(c2c(cc(cc2)F)F)O)SC3COC(OC3)C=CC=Cc4c(cc(cc4)C#N)F	41	0	0	0	0	27	4	3	3	0	0	0	0	0	0	1	0	0	0	0	0	0	0	0	0	0	0	0	0	0	0	0	0	0
489	65	2005	54	eritoran	185955-34-4	bacterial lipopolysaccharide receptors antagonist	NO					N/A	CCCCCCCCCCCC(=O)CC(=O)NC1C(C(C(OC1OP(=O)(O)O)COC2C(C(C(C(O2)COC)OP(=O)(O)O)OCCC(CCCCCCC)OC)NC(=O)CCCCCCCCCC=CCCCCCC)O)OCCCCCCCCCC	CCCCCCCCCCCC(=O)CC(=O)N[C@@H]1[C@H]([C@@H]([C@H](O[C@@H]1OP(=O)(O)O)CO[C@H]2[C@@H]([C@H]([C@@H]([C@H](O2)COC)OP(=O)(O)O)OCC[C@@H](CCCCCCC)OC)NC(=O)CCCCCCCCC/C=C\CCCCCC)O)OCCCCCCCCCC	CCCCCCCCCCCC(=O)CC(=O)N[C@@H]1[C@H]([C@@H]([C@H](O[C@@H]1OP(=O)(O)O)CO[C@H]2[C@@H]([C@H]([C@@H]([C@H](O2)COC)OP(=O)(O)O)OCC[C@@H](CCCCCCC)OC)NC(=O)CCCCCCCCCC=CCCCCCC)O)OCCCCCCCCCC	146	0	0	0	0	66	2	19	0	0	0	0	0	0	2	0	0	0	0	0	0	0	0	0	0	0	0	0	0	0	0	0	0	0
490	66	2005	54	etalocib	161172-51-6	antineoplastic	NO					N/A	CCCC1=C(C=CC=C1OC2=CC=CC=C2C(=O)O)OCCCOC3=CC(=C(C=C3CC)C4=CC=C(C=C4)F)O	CCCC1=C(C=CC=C1OC2=CC=CC=C2C(=O)O)OCCCOC3=CC(=C(C=C3CC)C4=CC=C(C=C4)F)O	CCCc1c(cccc1Oc2ccccc2C(=O)O)OCCCOc3cc(c(cc3CC)c4ccc(cc4)F)O	48	0	0	0	0	33	0	6	1	0	0	0	0	0	0	0	0	0	0	0	0	0	0	0	0	0	0	0	0	0	0	0	0	0
491	67	2005	54	farampator	211735-76-1	antipsychotic	NO					N/A	C1CCN(CC1)C(=O)C2=CC3=NON=C3C=C2	C1CCN(CC1)C(=O)C2=CC3=NON=C3C=C2	C1CCN(CC1)C(=O)c2cc3nonc3cc2	16	0	0	0	0	12	3	2	0	0	0	0	0	0	0	0	0	0	0	0	0	0	0	0	0	0	0	0	0	0	0	0	0	0
492	68	2005	54	forodesine	209799-67-7	antineoplastic	YES			2017	2017	12	C1=C(C2=C(N1)C(=O)NC=N2)C3C(C(C(N3)CO)O)O	C1=C(C2=C(N1)C(=O)NC=N2)[C@H]3[C@@H]([C@@H]([C@H](N3)CO)O)O	c1c(c2c([nH]1)c(=O)[nH]cn2)[C@H]3[C@@H]([C@@H]([C@H](N3)CO)O)O	26	0	0	0	0	11	4	4	0	0	0	0	0	0	0	0	0	0	0	0	0	0	0	0	0	0	0	0	0	0	0	0	0	0
493	69	2005	54	icomucret	54845-95-3	mucin secretion stimulator	NO					N/A	CCCCCC(C=CC=CCC=CCC=CCCCC(=O)O)O	CCCCC[C@@H](/C=C/C=C\C/C=C\C/C=C\CCCC(=O)O)O	CCCCC[C@@H](C=CC=CCC=CCC=CCCCC(=O)O)O	43	0	0	0	0	20	0	3	0	0	0	0	0	0	0	0	0	0	0	0	0	0	0	0	0	0	0	0	0	0	0	0	0	0
494	70	2005	54	isalmadol	269079-62-1	analgesic	NO					N/A	CN(C)CC1CCCCC1(C2=CC(=CC=C2)OC(=O)C3=CC=CC=C3O)O	CN(C)C[C@H]1CCCC[C@@]1(C2=CC(=CC=C2)OC(=O)C3=CC=CC=C3O)O	CN(C)C[C@H]1CCCC[C@@]1(c2cc(ccc2)OC(=O)c3ccccc3O)O	38	0	0	0	0	22	1	4	0	0	0	0	0	0	0	0	0	0	0	0	0	0	0	0	0	0	0	0	0	0	0	0	0	0
495	71	2005	54	ispinesib	336113-53-2	antineoplastic	NO					N/A	CC1=CC=C(C=C1)C(=O)N(CCCN)C(C2=NC3=C(C=CC(=C3)Cl)C(=O)N2CC4=CC=CC=C4)C(C)C	CC1=CC=C(C=C1)C(=O)N(CCCN)[C@@H](C2=NC3=C(C=CC(=C3)Cl)C(=O)N2CC4=CC=CC=C4)C(C)C	Cc1ccc(cc1)C(=O)N(CCCN)[C@@H](c2nc3c(ccc(c3)Cl)c(=O)n2Cc4ccccc4)C(C)C	47	0	0	0	0	30	4	2	0	0	0	0	0	0	0	0	1	0	0	0	0	0	0	0	0	0	0	0	0	0	0	0	0	0
496	72	2005	54	levotofisopam	82059-51-6	anxiolytic	NO					N/A	CCC1C(=NN=C(C2=CC(=C(C=C12)OC)OC)C3=CC(=C(C=C3)OC)OC)C	CC[C@@H]1C(=NN=C(C2=CC(=C(C=C12)OC)OC)C3=CC(=C(C=C3)OC)OC)C	CC[C@@H]1C(=NN=C(c2c1cc(c(c2)OC)OC)c3cc(c(cc3)OC)OC)C	32	0	0	0	0	22	2	4	0	0	0	0	0	0	0	0	0	0	0	0	0	0	0	0	0	0	0	0	0	0	0	0	0	0
497	73	2005	54	linaprazan	248919-64-4	acid pump inhibitor	NO					N/A	CC1=C(C(=CC=C1)C)CNC2=CC(=CN3C2=NC(=C3C)C)C(=O)NCCO	CC1=C(C(=CC=C1)C)CNC2=CC(=CN3C2=NC(=C3C)C)C(=O)NCCO	Cc1c(c(ccc1)C)CNc2cc(cn3c2nc(c3C)C)C(=O)NCCO	34	0	0	0	0	21	4	2	0	0	0	0	0	0	0	0	0	0	0	0	0	0	0	0	0	0	0	0	0	0	0	0	0	0
498	74	2005	54	morphine glucuronide	20290-10-2	analgesic	NO					N/A	CN1CCC23C4C1CC5=C2C(=C(C=C5)O)OC3C(C=C4)OC6C(C(C(C(O6)C(=O)O)O)O)O	CN1CC[C@]23[C@@H]4[C@H]1CC5=C2C(=C(C=C5)O)O[C@H]3[C@H](C=C4)O[C@H]6[C@@H]([C@H]([C@@H]([C@H](O6)C(=O)O)O)O)O	CN1CC[C@]23[C@@H]4[C@H]1Cc5c2c(c(cc5)O)O[C@H]3[C@H](C=C4)O[C@H]6[C@@H]([C@H]([C@@H]([C@H](O6)C(=O)O)O)O)O	45	0	0	0	0	23	1	9	0	0	0	0	0	0	0	0	0	0	0	0	0	0	0	0	0	0	0	0	0	0	0	0	0	0
499	75	2005	54	naveglitazar	476436-68-7	antidiabetic	NO					N/A	COC(CC1=CC=C(C=C1)OCCCOC2=CC=C(C=C2)OC3=CC=CC=C3)C(=O)O	CO[C@@H](CC1=CC=C(C=C1)OCCCOC2=CC=C(C=C2)OC3=CC=CC=C3)C(=O)O	CO[C@@H](Cc1ccc(cc1)OCCCOc2ccc(cc2)Oc3ccccc3)C(=O)O	41	0	0	0	0	25	0	6	0	0	0	0	0	0	0	0	0	0	0	0	0	0	0	0	0	0	0	0	0	0	0	0	0	0
500	76	2005	54	peliglitazar	331744-64-0	antidiabetic	NO					N/A	CC1=C(N=C(O1)C2=CC=CC=C2)CCOC3=CC=C(C=C3)C(C)N(CC(=O)O)C(=O)OC4=CC=C(C=C4)OC	CC1=C(N=C(O1)C2=CC=CC=C2)CCOC3=CC=C(C=C3)[C@H](C)N(CC(=O)O)C(=O)OC4=CC=C(C=C4)OC	Cc1c(nc(o1)c2ccccc2)CCOc3ccc(cc3)[C@H](C)N(CC(=O)O)C(=O)Oc4ccc(cc4)OC	45	0	0	0	0	30	2	7	0	0	0	0	0	0	0	0	0	0	0	0	0	0	0	0	0	0	0	0	0	0	0	0	0	0
501	77	2005	54	pemaglitazar	496050-39-6	antidiabetic	NO					N/A	CC1=CC=CC=C1SCCC(C(=O)O)OC2=CC=C(C=C2)C(F)(F)F	CC1=CC=CC=C1SCC[C@@H](C(=O)O)OC2=CC=C(C=C2)C(F)(F)F	Cc1ccccc1SCC[C@@H](C(=O)O)Oc2ccc(cc2)C(F)(F)F	27	0	0	0	0	18	0	3	3	0	0	0	0	0	0	1	0	0	0	0	0	0	0	0	0	0	0	0	0	0	0	0	0	0
502	78	2005	54	piclozotan	182415-09-4	serotonin receptor antagonist	NO					N/A	C1CN(CC=C1C2=CC=CC=N2)CCCCN3C(=COC4=CC=CC=C4C3=O)Cl	C1CN(CC=C1C2=CC=CC=N2)CCCCN3C(=COC4=CC=CC=C4C3=O)Cl	C1CN(CC=C1c2ccccn2)CCCCN3C(=COc4ccccc4C3=O)Cl	34	0	0	0	0	23	3	2	0	0	0	0	0	0	0	0	1	0	0	0	0	0	0	0	0	0	0	0	0	0	0	0	0	0
503	79	2005	54	pralatrexate	146464-95-1	antineoplastic	YES	2009		2017	2009	4	C#CCC(CC1=CN=C2C(=N1)C(=NC(=N2)N)N)C3=CC=C(C=C3)C(=O)NC(CCC(=O)O)C(=O)O	C#CCC(CC1=CN=C2C(=N1)C(=NC(=N2)N)N)C3=CC=C(C=C3)C(=O)N[C@@H](CCC(=O)O)C(=O)O	C#CCC(Cc1cnc2c(n1)c(nc(n2)N)N)c3ccc(cc3)C(=O)N[C@@H](CCC(=O)O)C(=O)O	34	0	0	0	0	23	7	5	0	0	0	0	0	0	0	0	0	0	0	0	0	0	0	0	0	0	0	0	0	0	0	0	0	0
504	80	2005	54	rimeporide	187870-78-6	Na+/H+ antiport inhibitor	NO					N/A	CC1=CC(=C(C=C1C(=O)N=C(N)N)S(=O)(=O)C)S(=O)(=O)C	CC1=CC(=C(C=C1C(=O)N=C(N)N)S(=O)(=O)C)S(=O)(=O)C	Cc1cc(c(cc1C(=O)N=C(N)N)S(=O)(=O)C)S(=O)(=O)C	17	0	0	0	0	11	3	5	0	0	0	0	0	0	0	2	0	0	0	0	0	0	0	0	0	0	0	0	0	0	0	0	0	0
505	81	2005	54	saxagliptin	361442-04-8	antidiabetic	YES	2009	2009	2013	2009	4	C1C2CC2N(C1C#N)C(=O)C(C34CC5CC(C3)CC(C5)(C4)O)N	C1[C@@H]2C[C@@H]2N([C@@H]1C#N)C(=O)[C@H](C34CC5CC(C3)CC(C5)(C4)O)N	C1[C@@H]2C[C@@H]2N([C@@H]1C#N)C(=O)[C@H](C34CC5CC(C3)CC(C5)(C4)O)N	32	0	0	0	0	18	3	2	0	0	0	0	0	0	0	0	0	0	0	0	0	0	0	0	0	0	0	0	0	0	0	0	0	0
506	82	2005	54	seliciclib	186692-46-6	antineoplastic	NO					N/A	CCC(CO)NC1=NC(=C2C(=N1)N(C=N2)C(C)C)NCC3=CC=CC=C3	CC[C@H](CO)NC1=NC(=C2C(=N1)N(C=N2)C(C)C)NCC3=CC=CC=C3	CC[C@H](CO)Nc1nc(c2c(n1)n(cn2)C(C)C)NCc3ccccc3	37	0	0	0	0	19	6	1	0	0	0	0	0	0	0	0	0	0	0	0	0	0	0	0	0	0	0	0	0	0	0	0	0	0
507	83	2005	54	talabostat	149682-77-9	antineoplastic	NO					N/A	B(C1CCCN1C(=O)C(C(C)C)N)(O)O	B([C@@H]1CCCN1C(=O)[C@H](C(C)C)N)(O)O	B([C@@H]1CCCN1C(=O)[C@H](C(C)C)N)(O)O	24	0	0	0	1	9	2	3	0	0	0	0	0	0	0	0	0	0	0	0	0	0	0	0	0	0	0	0	0	0	0	0	0	0
508	84	2005	54	talaglumetad	441765-98-6	anxiolytic	NO					N/A	CC(C(=O)NC1(CCC2C1C2C(=O)O)C(=O)O)N	C[C@@H](C(=O)N[C@]1(CC[C@@H]2[C@H]1[C@H]2C(=O)O)C(=O)O)N	C[C@@H](C(=O)N[C@]1(CC[C@@H]2[C@H]1[C@H]2C(=O)O)C(=O)O)N	23	0	0	0	0	11	2	5	0	0	0	0	0	0	0	0	0	0	0	0	0	0	0	0	0	0	0	0	0	0	0	0	0	0
509	85	2005	54	tanogitran	637328-69-9	antithrombotic	NO					N/A	CC(C1=CC2=C(C=C1)N(C(=N2)CNC3=CC=C(C=C3)C(=N)N)C)(C(=O)N4CCCC4)NCC(=O)O	C[C@@](C1=CC2=C(C=C1)N(C(=N2)CNC3=CC=C(C=C3)C(=N)N)C)(C(=O)N4CCCC4)NCC(=O)O	C[C@@](c1cc2c(cc1)n(c(n2)CNc3ccc(cc3)C(=N)N)C)(C(=O)N4CCCC4)NCC(=O)O	42	0	0	0	0	25	7	3	0	0	0	0	0	0	0	0	0	0	0	0	0	0	0	0	0	0	0	0	0	0	0	0	0	0
510	86	2005	54	temsirolimus	162635-04-3	immunosuppressant	YES	2007	2007	2010	2007	2	CC1CCC2CC(C(=CC=CC=CC(CC(C(=O)C(C(C(=CC(C(=O)CC(OC(=O)C3CCCCN3C(=O)C(=O)C1(O2)O)C(C)CC4CCC(C(C4)OC)OC(=O)C(C)(CO)CO)C)C)O)OC)C)C)C)OC	C[C@@H]1CC[C@H]2C[C@@H](/C(=C/C=C/C=C/[C@H](C[C@H](C(=O)[C@@H]([C@@H](/C(=C/[C@H](C(=O)C[C@H](OC(=O)[C@@H]3CCCCN3C(=O)C(=O)[C@@]1(O2)O)[C@H](C)C[C@@H]4CC[C@H]([C@@H](C4)OC)OC(=O)C(C)(CO)CO)C)/C)O)OC)C)C)/C)OC	C[C@@H]1CC[C@H]2C[C@@H](C(=CC=CC=C[C@H](C[C@H](C(=O)[C@@H]([C@@H](C(=C[C@H](C(=O)C[C@H](OC(=O)[C@@H]3CCCCN3C(=O)C(=O)[C@@]1(O2)O)[C@H](C)C[C@@H]4CC[C@H]([C@@H](C4)OC)OC(=O)C(C)(CO)CO)C)C)O)OC)C)C)C)OC	111	0	0	0	0	56	1	16	0	0	0	0	0	0	0	0	0	0	0	0	0	0	0	0	0	0	0	0	0	0	0	0	0	0
511	1	2006	55	apixaban	503612-47-3	anticoagulant	YES	2012	2011	2012	2011	5	COC1=CC=C(C=C1)N2C3=C(CCN(C3=O)C4=CC=C(C=C4)N5CCCCC5=O)C(=N2)C(=O)N	COC1=CC=C(C=C1)N2C3=C(CCN(C3=O)C4=CC=C(C=C4)N5CCCCC5=O)C(=N2)C(=O)N	COc1ccc(cc1)n2c3c(c(n2)C(=O)N)CCN(C3=O)c4ccc(cc4)N5CCCCC5=O	33	0	0	0	0	25	5	4	0	0	0	0	0	0	0	0	0	0	0	0	0	0	0	0	0	0	0	0	0	0	0	0	0	0
512	2	2006	55	apratastat	287405-51-0	antirheumatic (inhibition of TNF-α converting enzyme)	NO					N/A	CC1(C(N(CCS1)S(=O)(=O)C2=CC=C(C=C2)OCC#CCO)C(=O)NO)C	CC1([C@@H](N(CCS1)S(=O)(=O)C2=CC=C(C=C2)OCC#CCO)C(=O)NO)C	CC1([C@@H](N(CCS1)S(=O)(=O)c2ccc(cc2)OCC#CCO)C(=O)NO)C	30	0	0	0	0	17	2	6	0	0	0	0	0	0	0	2	0	0	0	0	0	0	0	0	0	0	0	0	0	0	0	0	0	0
513	3	2006	55	arasertaconazole	583057-48-1	antifungal	NO					N/A	C1=CC2=C(C(=C1)Cl)SC=C2COC(CN3C=CN=C3)C4=C(C=C(C=C4)Cl)Cl	C1=CC2=C(C(=C1)Cl)SC=C2CO[C@@H](CN3C=CN=C3)C4=C(C=C(C=C4)Cl)Cl	c1cc2c(c(c1)Cl)scc2CO[C@@H](Cn3ccnc3)c4c(cc(cc4)Cl)Cl	26	0	0	0	0	20	2	1	0	0	0	0	0	0	0	1	3	0	0	0	0	0	0	0	0	0	0	0	0	0	0	0	0	0
514	4	2006	55	brivaracetam	357336-20-0	nootropic agent	YES	2016	2016		2016	10	CCCC1CC(=O)N(C1)C(CC)C(=O)N	CCC[C@@H]1CC(=O)N(C1)[C@@H](CC)C(=O)N	CCC[C@@H]1CC(=O)N(C1)[C@@H](CC)C(=O)N	22	0	0	0	0	11	2	2	0	0	0	0	0	0	0	0	0	0	0	0	0	0	0	0	0	0	0	0	0	0	0	0	0	0
515	5	2006	55	dexlansoprazole	138530-94-6	antiulcer	YES	2009			2009	3	CC1=C(C=CN=C1CS(=O)C2=NC3=CC=CC=C3N2)OCC(F)(F)F	CC1=C(C=CN=C1C[S@@](=O)C2=NC3=CC=CC=C3N2)OCC(F)(F)F	Cc1c(ccnc1C[S@@](=O)c2nc3ccccc3[nH]2)OCC(F)(F)F	21	0	0	0	0	16	3	2	3	0	0	0	0	0	0	1	0	0	0	0	0	0	0	0	0	0	0	0	0	0	0	0	0	0
516	6	2006	55	dianicline	292634-27-6	nicotinic acetylcholine receptor partial agonist	NO					N/A	C1CN2CCC3(C2)C1OC4=C(C3)N=CC=C4	C1CN2CC[C@@]3(C2)[C@H]1OC4=C(C3)N=CC=C4	C1CN2CC[C@@]3(C2)[C@H]1Oc4c(nccc4)C3	20	0	0	0	0	13	2	1	0	0	0	0	0	0	0	0	0	0	0	0	0	0	0	0	0	0	0	0	0	0	0	0	0	0
517	7	2006	55	esmirtazapine	61337-87-9	serotonine receptor antagonist	NO					N/A	CN1CCN2C(C1)C3=CC=CC=C3CC4=C2N=CC=C4	CN1CCN2[C@H](C1)C3=CC=CC=C3CC4=C2N=CC=C4	CN1CCN2[C@H](C1)c3ccccc3Cc4c2nccc4	27	0	0	0	0	17	3	0	0	0	0	0	0	0	0	0	0	0	0	0	0	0	0	0	0	0	0	0	0	0	0	0	0	0
518	8	2006	55	fosfluridine tidoxil	174638-15-4	antineoplastic	NO					N/A	CCCCCCCCCCCCSCC(COP(=O)(O)OCC1C(C(C(O1)N2C=C(C(=O)NC2=O)F)O)O)OCCCCCCCCCC	CCCCCCCCCCCCSCC(COP(=O)(O)OC[C@@H]1[C@H]([C@H]([C@@H](O1)N2C=C(C(=O)NC2=O)F)O)O)OCCCCCCCCCC	CCCCCCCCCCCCSCC(COP(=O)(O)OC[C@@H]1[C@H]([C@H]([C@@H](O1)n2cc(c(=O)[nH]c2=O)F)O)O)OCCCCCCCCCC	72	0	0	0	0	34	2	10	1	0	0	0	0	0	1	1	0	0	0	0	0	0	0	0	0	0	0	0	0	0	0	0	0	0
519	9	2006	55	ispronicline	252870-53-4	nicotinic acetylcholine receptor agonist	NO					N/A	CC(C)OC1=CN=CC(=C1)C=CCC(C)NC	C[C@@H](C/C=C/C1=CC(=CN=C1)OC(C)C)NC	C[C@@H](CC=Cc1cc(cnc1)OC(C)C)NC	30	0	0	0	0	14	2	1	0	0	0	0	0	0	0	0	0	0	0	0	0	0	0	0	0	0	0	0	0	0	0	0	0	0
520	10	2006	55	istaroxime	203737-93-3	inotropic agent	NO					N/A	CC12CCC(=NOCCN)CC1C(=O)CC3C2CCC4(C3CCC4=O)C	C[C@]12CC/C(=N\OCCN)/C[C@@H]1C(=O)C[C@@H]3[C@@H]2CC[C@]4([C@H]3CCC4=O)C	C[C@]12CCC(=NOCCN)C[C@@H]1C(=O)C[C@@H]3[C@@H]2CC[C@]4([C@H]3CCC4=O)C	36	0	0	0	0	21	2	3	0	0	0	0	0	0	0	0	0	0	0	0	0	0	0	0	0	0	0	0	0	0	0	0	0	0
521	11	2006	55	lecozotan	434283-16-6	serotonin 5HT1A antagonist	NO					N/A	CC(CN(C1=CC=CC=N1)C(=O)C2=CC=C(C=C2)C#N)N3CCN(CC3)C4=C5C(=CC=C4)OCCO5	C[C@H](CN(C1=CC=CC=N1)C(=O)C2=CC=C(C=C2)C#N)N3CCN(CC3)C4=C5C(=CC=C4)OCCO5	C[C@H](CN(c1ccccn1)C(=O)c2ccc(cc2)C#N)N3CCN(CC3)c4c5c(ccc4)OCCO5	41	0	0	0	0	28	5	3	0	0	0	0	0	0	0	0	0	0	0	0	0	0	0	0	0	0	0	0	0	0	0	0	0	0
522	12	2006	55	levolansoprazole	138530-95-7	antiulcer	YES	1995			1995	-11	CC1=C(C=CN=C1CS(=O)C2=NC3=CC=CC=C3N2)OCC(F)(F)F	CC1=C(C=CN=C1C[S@](=O)C2=NC3=CC=CC=C3N2)OCC(F)(F)F	Cc1c(ccnc1C[S@](=O)c2nc3ccccc3[nH]2)OCC(F)(F)F	21	0	0	0	0	16	3	2	3	0	0	0	0	0	0	1	0	0	0	0	0	0	0	0	0	0	0	0	0	0	0	0	0	0
523	13	2006	55	manitimus	202057-76-9	immunosuppressant	NO					N/A	C#CCCC(=C(C#N)C(=O)NC1=CC=C(C=C1)C(F)(F)F)O	C#CCC/C(=C(\C#N)/C(=O)NC1=CC=C(C=C1)C(F)(F)F)/O	C#CCCC(=C(C#N)C(=O)Nc1ccc(cc1)C(F)(F)F)O	18	0	0	0	0	15	2	2	3	0	0	0	0	0	0	0	0	0	0	0	0	0	0	0	0	0	0	0	0	0	0	0	0	0
524	14	2006	55	nebicapone	274925-86-9	antiparkinsonian	NO					N/A	C1=CC=C(C=C1)CC(=O)C2=CC(=C(C(=C2)O)O)[N+](=O)[O-]	C1=CC=C(C=C1)CC(=O)C2=CC(=C(C(=C2)O)O)[N+](=O)[O-]	c1ccc(cc1)CC(=O)c2cc(c(c(c2)O)O)[N+](=O)[O-]	20	0	0	0	0	14	1	5	0	0	0	0	0	0	0	0	0	0	0	0	0	0	0	0	0	0	0	0	0	0	0	0	0	0
525	15	2006	55	nerispirdine	119229-65-1	Na+/K+ channel blocker	NO					N/A	CCCN(C1=C(C=NC=C1)F)N2C=C(C3=CC=CC=C32)C	CCCN(C1=C(C=NC=C1)F)N2C=C(C3=CC=CC=C32)C	CCCN(c1c(cncc1)F)n2cc(c3c2cccc3)C	26	0	0	0	0	17	3	0	1	0	0	0	0	0	0	0	0	0	0	0	0	0	0	0	0	0	0	0	0	0	0	0	0	0
526	16	2006	55	olmesartan	144689-24-7	angiotensine II receptor antagonist	YES	2002		2010	2002	-4	CCCC1=NC(=C(N1CC2=CC=C(C=C2)C3=CC=CC=C3C4=NNN=N4)C(=O)O)C(C)(C)O	CCCC1=NC(=C(N1CC2=CC=C(C=C2)C3=CC=CC=C3C4=NNN=N4)C(=O)O)C(C)(C)O	CCCc1nc(c(n1Cc2ccc(cc2)c3ccccc3c4n[nH]nn4)C(=O)O)C(C)(C)O	37	0	0	0	0	24	6	3	0	0	0	0	0	0	0	0	0	0	0	0	0	0	0	0	0	0	0	0	0	0	0	0	0	0
527	17	2006	55	padoporfin	274679-00-4	photosensitizing agent	NO					N/A	CCC1C(C2=CC3=C(C(=C(N3)C=C4C(C(C(=N4)C5=C6C(=C(C(=CC1=N2)N6)C)C(=O)C5C(=O)OC)CCC(=O)O)C)C)C(=O)C)C.[Pd]	CC[C@@H]1[C@H](C2=CC3=C(C(=C(N3)C=C4[C@H]([C@@H](C(=N4)C5=C6C(=C(C(=CC1=N2)N6)C)C(=O)[C@@H]5C(=O)OC)CCC(=O)O)C)C)C(=O)C)C.[Pd]	CC[C@@H]1[C@H](c2cc3c(c(c([nH]3)cc4nc(c5c6c(c(c([nH]6)cc1n2)C)C(=O)[C@@H]5C(=O)OC)[C@H]([C@@H]4C)CCC(=O)O)C)C(=O)C)C.[Pd]	49	0	0	0	0	35	4	6	0	0	0	0	0	0	0	0	0	0	0	0	0	0	0	0	0	0	0	0	0	0	0	0	0	0
528	18	2006	55	paliroden	188396-77-2	nootropic agent	NO					N/A	C1CN(CC=C1C2=CC(=CC=C2)C(F)(F)F)CCC3=CC=C(C=C3)C4=CC=CC=C4	C1CN(CC=C1C2=CC(=CC=C2)C(F)(F)F)CCC3=CC=C(C=C3)C4=CC=CC=C4	C1CN(CC=C1c2cc(ccc2)C(F)(F)F)CCc3ccc(cc3)c4ccccc4	38	0	0	0	0	26	1	0	3	0	0	0	0	0	0	0	0	0	0	0	0	0	0	0	0	0	0	0	0	0	0	0	0	0
529	19	2006	55	plerixafor	110078-46-1	blockade of chemokin (CXCR4) receptor	YES	2008	2009	2016	2008	2	C1CNCCNCCCN(CCNC1)CC2=CC=C(C=C2)CN3CCCNCCNCCCNCC3	C1CNCCNCCCN(CCNC1)CC2=CC=C(C=C2)CN3CCCNCCNCCCNCC3	C1CNCCNCCCN(CCNC1)Cc2ccc(cc2)CN3CCCNCCNCCCNCC3	64	0	0	0	0	28	8	0	0	0	0	0	0	0	0	0	0	0	0	0	0	0	0	0	0	0	0	0	0	0	0	0	0	0
530	20	2006	55	plitidepsin	137219-37-5	antineoplastic	NO					N/A	CCC(C)C1C(CC(=O)OC(C(=O)C(C(=O)NC(C(=O)N2CCCC2C(=O)N(C(C(=O)OC(C(C(=O)N1)NC(=O)C(CC(C)C)N(C)C(=O)C3CCCN3C(=O)C(=O)C)C)CC4=CC=C(C=C4)OC)C)CC(C)C)C)C(C)C)O	CC[C@H](C)[C@@H]1[C@H](CC(=O)O[C@H](C(=O)[C@@H](C(=O)N[C@H](C(=O)N2CCC[C@H]2C(=O)N([C@H](C(=O)O[C@@H]([C@@H](C(=O)N1)NC(=O)[C@@H](CC(C)C)N(C)C(=O)[C@@H]3CCCN3C(=O)C(=O)C)C)CC4=CC=C(C=C4)OC)C)CC(C)C)C)C(C)C)O	CC[C@H](C)[C@@H]1[C@H](CC(=O)O[C@H](C(=O)[C@@H](C(=O)N[C@H](C(=O)N2CCC[C@H]2C(=O)N([C@H](C(=O)O[C@@H]([C@@H](C(=O)N1)NC(=O)[C@@H](CC(C)C)N(C)C(=O)[C@@H]3CCCN3C(=O)C(=O)C)C)Cc4ccc(cc4)OC)C)CC(C)C)C)C(C)C)O	110	0	0	0	0	57	7	15	0	0	0	0	0	0	0	0	0	0	0	0	0	0	0	0	0	0	0	0	0	0	0	0	0	0
531	21	2006	55	pradefovir	625095-60-5	antiviral	NO					N/A	C1COP(=O)(OC1C2=CC(=CC=C2)Cl)COCCN3C=NC4=C(N=CN=C43)N	C1CO[P@@](=O)(O[C@@H]1C2=CC(=CC=C2)Cl)COCCN3C=NC4=C(N=CN=C43)N	C1CO[P@@](=O)(O[C@@H]1c2cc(ccc2)Cl)COCCn3cnc4c3ncnc4N	26	0	0	0	0	17	5	4	0	0	0	0	0	0	1	0	1	0	0	0	0	0	0	0	0	0	0	0	0	0	0	0	0	0
532	22	2006	55	radequinil	219846-31-8	psychostimulant	NO					N/A	CC1=NC(=NO1)C2=CC3=C(C=CN=C3C4=CC(=CC=C4)OC)NC2=O	CC1=NC(=NO1)C2=CC3=C(C=CN=C3C4=CC(=CC=C4)OC)NC2=O	Cc1nc(no1)c2cc3c(ccnc3c4cc(ccc4)OC)[nH]c2=O	22	0	0	0	0	18	4	3	0	0	0	0	0	0	0	0	0	0	0	0	0	0	0	0	0	0	0	0	0	0	0	0	0	0
533	23	2006	55	rimacalib	215174-50-8	non-steroidal anti-inflammatory	NO					N/A	CC(C1=CC(=C(C=C1)C2=CC=CC=C2)F)C3=NOC(=C3)N=C(N)N4CCOCC4	C[C@@H](C1=CC(=C(C=C1)C2=CC=CC=C2)F)C3=NOC(=C3)/N=C(\N)/N4CCOCC4	C[C@@H](c1cc(c(cc1)c2ccccc2)F)c3noc(c3)N=C(N)N4CCOCC4	33	0	0	0	0	22	4	2	1	0	0	0	0	0	0	0	0	0	0	0	0	0	0	0	0	0	0	0	0	0	0	0	0	0
534	24	2006	55	rivanicline	15585-43-0	nicotinic acetylcholine receptor agonist	NO					N/A	CNCCC=CC1=CN=CC=C1	CNCC/C=C/C1=CN=CC=C1	CNCCC=Cc1cnccc1	21	0	0	0	0	10	2	0	0	0	0	0	0	0	0	0	0	0	0	0	0	0	0	0	0	0	0	0	0	0	0	0	0	0
535	25	2006	55	rivenprost	256382-08-8	prostaglandin receptor agonist	NO					N/A	COCC1=CC=CC(=C1)CC(C=CC2C(CC(=O)C2CCSCCCC(=O)OC)O)O	COCC1=CC=CC(=C1)C[C@@H](/C=C/[C@H]2[C@@H](CC(=O)[C@@H]2CCSCCCC(=O)OC)O)O	COCc1cccc(c1)C[C@@H](C=C[C@H]2[C@@H](CC(=O)[C@@H]2CCSCCCC(=O)OC)O)O	46	0	0	0	0	24	0	6	0	0	0	0	0	0	0	1	0	0	0	0	0	0	0	0	0	0	0	0	0	0	0	0	0	0
536	26	2006	55	satavaptan	185913-78-4	vasopressin V2 receptor antagonist	NO					N/A	CCOC1=CC2=C(C=C1)N(C(=O)C23CCC(CC3)OCCN4CCOCC4)S(=O)(=O)C5=C(C=C(C=C5)C(=O)NC(C)(C)C)OC	CCOC1=CC2=C(C=C1)N(C(=O)C23CCC(CC3)OCCN4CCOCC4)S(=O)(=O)C5=C(C=C(C=C5)C(=O)NC(C)(C)C)OC	CCOc1cc2c(cc1)N(C(=O)C23CCC(CC3)OCCN4CCOCC4)S(=O)(=O)c5c(cc(cc5)C(=O)NC(C)(C)C)OC	53	0	0	0	0	33	3	8	0	0	0	0	0	0	0	1	0	0	0	0	0	0	0	0	0	0	0	0	0	0	0	0	0	0
537	27	2006	55	seletracetam	357336-74-4	nootropic agent	NO					N/A	CCC(C(=O)N)N1CC(CC1=O)C=C(F)F	CC[C@@H](C(=O)N)N1C[C@@H](CC1=O)C=C(F)F	CC[C@@H](C(=O)N)N1C[C@@H](CC1=O)C=C(F)F	17	0	0	0	0	10	2	2	2	0	0	0	0	0	0	0	0	0	0	0	0	0	0	0	0	0	0	0	0	0	0	0	0	0
538	28	2006	55	sipoglitazar	342026-92-0	antidiabetic	NO					N/A	CCOC1=NN(C=C1CCC(=O)O)CC2=CC=C(C=C2)OCC3=CSC(=N3)C4=CC=CC=C4	CCOC1=NN(C=C1CCC(=O)O)CC2=CC=C(C=C2)OCC3=CSC(=N3)C4=CC=CC=C4	CCOc1nn(cc1CCC(=O)O)Cc2ccc(cc2)OCc3csc(n3)c4ccccc4	37	0	0	0	0	25	3	4	0	0	0	0	0	0	0	1	0	0	0	0	0	0	0	0	0	0	0	0	0	0	0	0	0	0
539	29	2006	55	sunitinib	557795-19-4	antineoplastic	YES	2006	2006	2008	2006	0	CCN(CC)CCNC(=O)C1=C(NC(=C1C)C=C2C3=C(C=CC(=C3)F)NC2=O)C	CCN(CC)CCNC(=O)C1=C(NC(=C1C)/C=C\2/C3=C(C=CC(=C3)F)NC2=O)C	CCN(CC)CCNC(=O)c1c([nH]c(c1C)C=C2c3c(ccc(c3)F)NC2=O)C	34	0	0	0	0	22	4	2	1	0	0	0	0	0	0	0	0	0	0	0	0	0	0	0	0	0	0	0	0	0	0	0	0	0
540	30	2006	55	surinabant	288104-79-0	CB1 cannabinoid receptor antagonist	NO					N/A	CCC1=C(N(N=C1C(=O)NN2CCCCC2)C3=C(C=C(C=C3)Cl)Cl)C4=CC=C(C=C4)Br	CCC1=C(N(N=C1C(=O)NN2CCCCC2)C3=C(C=C(C=C3)Cl)Cl)C4=CC=C(C=C4)Br	CCc1c(n(nc1C(=O)NN2CCCCC2)c3c(cc(cc3)Cl)Cl)c4ccc(cc4)Br	31	0	0	0	0	23	4	1	0	0	0	0	0	0	0	0	2	0	0	0	0	0	0	0	0	0	0	0	0	0	0	0	0	0
541	31	2006	55	tasidotin	192658-64-3	antineoplastic	NO					N/A	CC(C)C(C(=O)N(C)C(C(C)C)C(=O)N1CCCC1C(=O)N2CCCC2C(=O)NC(C)(C)C)NC(=O)C(C(C)C)N(C)C	CC(C)[C@@H](C(=O)N(C)[C@@H](C(C)C)C(=O)N1CCC[C@H]1C(=O)N2CCC[C@H]2C(=O)NC(C)(C)C)NC(=O)[C@H](C(C)C)N(C)C	CC(C)[C@@H](C(=O)N(C)[C@@H](C(C)C)C(=O)N1CCC[C@H]1C(=O)N2CCC[C@H]2C(=O)NC(C)(C)C)NC(=O)[C@H](C(C)C)N(C)C	68	0	0	0	0	32	6	5	0	0	0	0	0	0	0	0	0	0	0	0	0	0	0	0	0	0	0	0	0	0	0	0	0	0
542	32	2006	55	tasquinimod	254964-60-8	immunomodulator	NO					N/A	CN1C2=C(C(=CC=C2)OC)C(=C(C1=O)C(=O)N(C)C3=CC=C(C=C3)C(F)(F)F)O	CN1C2=C(C(=CC=C2)OC)C(=C(C1=O)C(=O)N(C)C3=CC=C(C=C3)C(F)(F)F)O	Cn1c2c(c(ccc2)OC)c(c(c1=O)C(=O)N(C)c3ccc(cc3)C(F)(F)F)O	25	0	0	0	0	20	2	4	3	0	0	0	0	0	0	0	0	0	0	0	0	0	0	0	0	0	0	0	0	0	0	0	0	0
543	33	2006	55	terutroban	165538-40-9	thromboxane A2-receptor antagonist	NO					N/A	CC1=C(C2=C(CC(CC2)NS(=O)(=O)C3=CC=C(C=C3)Cl)C=C1)CCC(=O)O	CC1=C(C2=C(C[C@@H](CC2)NS(=O)(=O)C3=CC=C(C=C3)Cl)C=C1)CCC(=O)O	Cc1c(c2c(cc1)C[C@@H](CC2)NS(=O)(=O)c3ccc(cc3)Cl)CCC(=O)O	31	0	0	0	0	20	1	4	0	0	0	0	0	0	0	1	1	0	0	0	0	0	0	0	0	0	0	0	0	0	0	0	0	0
544	34	2006	55	tesetaxel	333754-36-2	antineoplastic	NO					N/A	CC1=C2C3C(C4(CCC5C(C4C(C(C2(C)C)(CC1OC(=O)C(C(C6=C(C=CC=N6)F)NC(=O)OC(C)(C)C)O)O)OC(=O)C7=CC=CC=C7)(CO5)OC(=O)C)C)OC(O3)CN(C)C	CC1=C2[C@@H]3[C@H]([C@@]4(CC[C@@H]5[C@]([C@H]4[C@@H]([C@@](C2(C)C)(C[C@@H]1OC(=O)[C@@H]([C@H](C6=C(C=CC=N6)F)NC(=O)OC(C)(C)C)O)O)OC(=O)C7=CC=CC=C7)(CO5)OC(=O)C)C)O[C@@H](O3)CN(C)C	CC1=C2[C@@H]3[C@H]([C@@]4(CC[C@@H]5[C@]([C@H]4[C@@H]([C@@](C2(C)C)(C[C@@H]1OC(=O)[C@@H]([C@H](c6c(cccn6)F)NC(=O)OC(C)(C)C)O)O)OC(=O)c7ccccc7)(CO5)OC(=O)C)C)O[C@@H](O3)CN(C)C	80	0	0	0	0	46	3	13	1	0	0	0	0	0	0	0	0	0	0	0	0	0	0	0	0	0	0	0	0	0	0	0	0	0
545	35	2006	55	tretazicar	21919-05-1	antineoplastic	NO					N/A	C1CN1C2=C(C=C(C(=C2)C(=O)N)[N+](=O)[O-])[N+](=O)[O-]	C1CN1C2=C(C=C(C(=C2)C(=O)N)[N+](=O)[O-])[N+](=O)[O-]	C1CN1c2c(cc(c(c2)C(=O)N)[N+](=O)[O-])[N+](=O)[O-]	10	0	0	0	0	9	4	5	0	0	0	0	0	0	0	0	0	0	0	0	0	0	0	0	0	0	0	0	0	0	0	0	0	0
546	36	2006	55	udenafil	268203-93-6	vasodilator	NO					N/A	CCCC1=NN(C2=C1N=C(NC2=O)C3=C(C=CC(=C3)S(=O)(=O)NCCC4CCCN4C)OCCC)C	CCCC1=NN(C2=C1N=C(NC2=O)C3=C(C=CC(=C3)S(=O)(=O)NCCC4CCCN4C)OCCC)C	CCCc1nn(c2c1nc([nH]c2=O)c3c(ccc(c3)S(=O)(=O)NCCC4CCCN4C)OCCC)C	42	0	0	0	0	25	6	4	0	0	0	0	0	0	0	1	0	0	0	0	0	0	0	0	0	0	0	0	0	0	0	0	0	0
547	37	2006	55	valategrast	220847-86-9	non-steroidal anti-inflammatory	NO					N/A	CCN(CC)CCOC(=O)C(CC1=CC=C(C=C1)NC(=O)C2=C(C=CC=C2Cl)Cl)NC(=O)C3=C(C=CC=C3Cl)C	CCN(CC)CCOC(=O)[C@H](CC1=CC=C(C=C1)NC(=O)C2=C(C=CC=C2Cl)Cl)NC(=O)C3=C(C=CC=C3Cl)C	CCN(CC)CCOC(=O)[C@H](Cc1ccc(cc1)NC(=O)c2c(cccc2Cl)Cl)NC(=O)c3c(cccc3Cl)C	45	0	0	0	0	30	3	4	0	0	0	0	0	0	0	0	3	0	0	0	0	0	0	0	0	0	0	0	0	0	0	0	0	0
548	38	2006	55	valopicitabine	640281-90-9	antiviral	NO					N/A	CC(C)C(C(=O)OC1C(OC(C1(C)O)N2C=CC(=NC2=O)N)CO)N	CC(C)[C@@H](C(=O)O[C@@H]1[C@H](O[C@H]([C@]1(C)O)N2C=CC(=NC2=O)N)CO)N	CC(C)[C@@H](C(=O)O[C@@H]1[C@H](O[C@H]([C@]1(C)O)n2ccc(nc2=O)N)CO)N	33	0	0	0	0	15	4	6	0	0	0	0	0	0	0	0	0	0	0	0	0	0	0	0	0	0	0	0	0	0	0	0	0	0
549	39	2006	55	zabofloxacin	219680-11-2	antibacterial	NO					N/A	CON=C1CN(CC12CNC2)C3=C(C=C4C(=O)C(=CN(C4=N3)C5CC5)C(=O)O)F	CO/N=C/1\CN(CC12CNC2)C3=C(C=C4C(=O)C(=CN(C4=N3)C5CC5)C(=O)O)F	CON=C1CN(CC12CNC2)c3c(cc4c(=O)c(cn(c4n3)C5CC5)C(=O)O)F	25	0	0	0	0	19	5	4	1	0	0	0	0	0	0	0	0	0	0	0	0	0	0	0	0	0	0	0	0	0	0	0	0	0
550	40	2006	56	alcaftadine	147084-10-4	tricyclic histamine-H1 receptor antagonist	YES	2010			2010	4	CN1CCC(=C2C3=CC=CC=C3CCN4C2=NC=C4C=O)CC1	CN1CCC(=C2C3=CC=CC=C3CCN4C2=NC=C4C=O)CC1	CN1CCC(=C2c3ccccc3CCn4c2ncc4C=O)CC1	27	0	0	0	0	19	3	1	0	0	0	0	0	0	0	0	0	0	0	0	0	0	0	0	0	0	0	0	0	0	0	0	0	0
551	41	2006	56	amibegron	121524-08-1	β 3-adrenoreceptor agonist	NO					N/A	CCOC(=O)COC1=CC2=C(CCC(C2)NCC(C3=CC(=CC=C3)Cl)O)C=C1	CCOC(=O)COC1=CC2=C(CC[C@@H](C2)NC[C@@H](C3=CC(=CC=C3)Cl)O)C=C1	CCOC(=O)COc1cc2c(cc1)CC[C@@H](C2)NC[C@@H](c3cc(ccc3)Cl)O	37	0	0	0	0	22	1	4	0	0	0	0	0	0	0	0	1	0	0	0	0	0	0	0	0	0	0	0	0	0	0	0	0	0
552	42	2006	56	apadenoson	250386-15-3	adenosine A receptor agonist	NO					N/A	CCNC(=O)C1C(C(C(O1)N2C=NC3=C(N=C(N=C32)C#CCC4CCC(CC4)C(=O)OC)N)O)O	CCNC(=O)[C@@H]1[C@H]([C@H]([C@@H](O1)N2C=NC3=C(N=C(N=C32)C#CCC4CCC(CC4)C(=O)OC)N)O)O	CCNC(=O)[C@@H]1[C@H]([C@H]([C@@H](O1)n2cnc3c2nc(nc3N)C#CCC4CCC(CC4)C(=O)OC)O)O	40	0	0	0	0	23	6	6	0	0	0	0	0	0	0	0	0	0	0	0	0	0	0	0	0	0	0	0	0	0	0	0	0	0
553	43	2006	56	aplaviroc	461443-59-4	antiviral	NO					N/A	CCCCN1C(=O)C(NC(=O)C12CCN(CC2)CC3=CC=C(C=C3)OC4=CC=C(C=C4)C(=O)O)C(C5CCCCC5)O	CCCCN1C(=O)[C@H](NC(=O)C12CCN(CC2)CC3=CC=C(C=C3)OC4=CC=C(C=C4)C(=O)O)[C@@H](C5CCCCC5)O	CCCCN1C(=O)[C@H](NC(=O)C12CCN(CC2)Cc3ccc(cc3)Oc4ccc(cc4)C(=O)O)[C@@H](C5CCCCC5)O	57	0	0	0	0	33	3	6	0	0	0	0	0	0	0	0	0	0	0	0	0	0	0	0	0	0	0	0	0	0	0	0	0	0
554	44	2006	56	avosentan	290815-26-8	endothelin receptor antagonist	NO					N/A	CC1=CN=C(C=C1)S(=O)(=O)NC2=C(C(=NC(=N2)C3=CC=NC=C3)OC)OC4=CC=CC=C4OC	CC1=CN=C(C=C1)S(=O)(=O)NC2=C(C(=NC(=N2)C3=CC=NC=C3)OC)OC4=CC=CC=C4OC	Cc1cnc(cc1)S(=O)(=O)Nc2c(c(nc(n2)c3ccncc3)OC)Oc4ccccc4OC	33	0	0	0	0	23	5	5	0	0	0	0	0	0	0	1	0	0	0	0	0	0	0	0	0	0	0	0	0	0	0	0	0	0
555	45	2006	56	axitinib	319460-85-0	antineoplastic	YES	2012	2012	2012	2012	6	CNC(=O)C1=CC=CC=C1SC2=CC3=C(C=C2)C(=NN3)C=CC4=CC=CC=N4	CNC(=O)C1=CC=CC=C1SC2=CC3=C(C=C2)C(=NN3)/C=C/C4=CC=CC=N4	CNC(=O)c1ccccc1Sc2cc3c(cc2)c(n[nH]3)C=Cc4ccccn4	33	0	0	0	0	22	4	1	0	0	0	0	0	0	0	1	0	0	0	0	0	0	0	0	0	0	0	0	0	0	0	0	0	0
556	46	2006	56	bosutinib	380843-75-4	antineoplastic	YES	2012	2013	2014	2012	6	CN1CCN(CC1)CCCOC2=C(C=C3C(=C2)N=CC(=C3NC4=CC(=C(C=C4Cl)Cl)OC)C#N)OC	CN1CCN(CC1)CCCOC2=C(C=C3C(=C2)N=CC(=C3NC4=CC(=C(C=C4Cl)Cl)OC)C#N)OC	CN1CCN(CC1)CCCOc2c(cc3c(c2)ncc(c3Nc4cc(c(cc4Cl)Cl)OC)C#N)OC	35	0	0	0	0	26	5	3	0	0	0	0	0	0	0	0	2	0	0	0	0	0	0	0	0	0	0	0	0	0	0	0	0	0
557	47	2006	56	brecanavir	313682-08-5	antiviral	NO					N/A	CC1=NC(=CS1)COC2=CC=C(C=C2)CC(C(CN(CC(C)C)S(=O)(=O)C3=CC4=C(C=C3)OCO4)O)NC(=O)OC5COC6C5CCO6	CC1=NC(=CS1)COC2=CC=C(C=C2)C[C@@H]([C@@H](CN(CC(C)C)S(=O)(=O)C3=CC4=C(C=C3)OCO4)O)NC(=O)O[C@H]5CO[C@@H]6[C@H]5CCO6	Cc1nc(cs1)COc2ccc(cc2)C[C@@H]([C@@H](CN(CC(C)C)S(=O)(=O)c3cc4c(cc3)OCO4)O)NC(=O)O[C@H]5CO[C@@H]6[C@H]5CCO6	57	0	0	0	0	33	3	10	0	0	0	0	0	0	0	2	0	0	0	0	0	0	0	0	0	0	0	0	0	0	0	0	0	0
558	48	2006	56	capeserod	769901-96-4	serotonin partial agonist	NO					N/A	C1CN(CCC1N2C(=O)OC(=N2)C3=CC(=C(C4=C3OCCO4)N)Cl)CCC5=CC=CC=C5	C1CN(CCC1N2C(=O)OC(=N2)C3=CC(=C(C4=C3OCCO4)N)Cl)CCC5=CC=CC=C5	C1CN(CCC1n2c(=O)oc(n2)c3cc(c(c4c3OCCO4)N)Cl)CCc5ccccc5	32	0	0	0	0	23	4	4	0	0	0	0	0	0	0	0	1	0	0	0	0	0	0	0	0	0	0	0	0	0	0	0	0	0
559	49	2006	56	casopitant	414910-27-3	neurokinin NK1 receptor antagonist	NO					N/A	CC1=C(C=CC(=C1)F)C2CC(CCN2C(=O)N(C)C(C)C3=CC(=CC(=C3)C(F)(F)F)C(F)(F)F)N4CCN(CC4)C(=O)C	CC1=C(C=CC(=C1)F)[C@H]2C[C@H](CCN2C(=O)N(C)[C@H](C)C3=CC(=CC(=C3)C(F)(F)F)C(F)(F)F)N4CCN(CC4)C(=O)C	Cc1c(ccc(c1)F)[C@H]2C[C@H](CCN2C(=O)N(C)[C@H](C)c3cc(cc(c3)C(F)(F)F)C(F)(F)F)N4CCN(CC4)C(=O)C	44	0	0	0	0	30	4	2	7	0	0	0	0	0	0	0	0	0	0	0	0	0	0	0	0	0	0	0	0	0	0	0	0	0
560	50	2006	56	celivarone	401925-43-7	antiarrhythmic	NO					N/A	CCCCC1=C(C2=C(O1)C=CC(=C2)C(=O)OC(C)C)C(=O)C3=CC=C(C=C3)CCCN(CCCC)CCCC	CCCCC1=C(C2=C(O1)C=CC(=C2)C(=O)OC(C)C)C(=O)C3=CC=C(C=C3)CCCN(CCCC)CCCC	CCCCc1c(c2c(o1)ccc(c2)C(=O)OC(C)C)C(=O)c3ccc(cc3)CCCN(CCCC)CCCC	55	0	0	0	0	34	1	4	0	0	0	0	0	0	0	0	0	0	0	0	0	0	0	0	0	0	0	0	0	0	0	0	0	0
561	51	2006	56	cevoglitazar	839673-52-8	antidiabetic	NO					N/A	CC1=C(N=C(O1)C2=CC=C(C=C2)C(F)(F)F)COC3=CC=C(C=C3)S(=O)(=O)N4C(CC5=CC=CC=C54)C(=O)O	CC1=C(N=C(O1)C2=CC=C(C=C2)C(F)(F)F)COC3=CC=C(C=C3)S(=O)(=O)N4[C@H](CC5=CC=CC=C54)C(=O)O	Cc1c(nc(o1)c2ccc(cc2)C(F)(F)F)COc3ccc(cc3)S(=O)(=O)N4[C@H](Cc5c4cccc5)C(=O)O	35	0	0	0	0	27	2	6	3	0	0	0	0	0	0	1	0	0	0	0	0	0	0	0	0	0	0	0	0	0	0	0	0	0
562	52	2006	56	darapladib	356057-34-6	phospholipase A2 inhibitor	NO					N/A	CCN(CC)CCN(CC1=CC=C(C=C1)C2=CC=C(C=C2)C(F)(F)F)C(=O)CN3C4=C(CCC4)C(=O)N=C3SCC5=CC=C(C=C5)F	CCN(CC)CCN(CC1=CC=C(C=C1)C2=CC=C(C=C2)C(F)(F)F)C(=O)CN3C4=C(CCC4)C(=O)N=C3SCC5=CC=C(C=C5)F	CCN(CC)CCN(Cc1ccc(cc1)c2ccc(cc2)C(F)(F)F)C(=O)Cn3c4c(c(=O)nc3SCc5ccc(cc5)F)CCC4	50	0	0	0	0	36	4	2	4	0	0	0	0	0	0	1	0	0	0	0	0	0	0	0	0	0	0	0	0	0	0	0	0	0
563	53	2006	56	dasatinib	302962-49-8	antineoplastic	YES	2006	2006	2009	2006	0	CC1=C(C(=CC=C1)Cl)NC(=O)C2=CN=C(S2)NC3=CC(=NC(=N3)C)N4CCN(CC4)CCO	CC1=C(C(=CC=C1)Cl)NC(=O)C2=CN=C(S2)NC3=CC(=NC(=N3)C)N4CCN(CC4)CCO	Cc1c(c(ccc1)Cl)NC(=O)c2cnc(s2)Nc3cc(nc(n3)C)N4CCN(CC4)CCO	34	0	0	0	0	22	7	2	0	0	0	0	0	0	0	1	1	0	0	0	0	0	0	0	0	0	0	0	0	0	0	0	0	0
564	54	2006	56	denagliptin	483369-58-0	antidiabetic	NO					N/A	C1C(CN(C1C#N)C(=O)C(C(C2=CC=C(C=C2)F)C3=CC=C(C=C3)F)N)F	C1[C@@H](CN([C@@H]1C#N)C(=O)[C@H](C(C2=CC=C(C=C2)F)C3=CC=C(C=C3)F)N)F	C1[C@@H](CN([C@@H]1C#N)C(=O)[C@H](C(c2ccc(cc2)F)c3ccc(cc3)F)N)F	30	0	0	0	0	20	3	1	3	0	0	0	0	0	0	0	0	0	0	0	0	0	0	0	0	0	0	0	0	0	0	0	0	0
565	55	2006	56	dexamethasone cipecilate	132245-57-9	steroidal anti-inflammatory	YES	2005	2010		2005	-1	CC1CC2C3CCC4=CC(=O)C=CC4(C3(C(CC2(C1(C(=O)COC(=O)C5CCCCC5)OC(=O)C6CC6)C)O)F)C	C[C@@H]1C[C@H]2[C@@H]3CCC4=CC(=O)C=C[C@@]4([C@]3([C@H](C[C@@]2([C@]1(C(=O)COC(=O)C5CCCCC5)OC(=O)C6CC6)C)O)F)C	C[C@@H]1C[C@H]2[C@@H]3CCC4=CC(=O)C=C[C@@]4([C@]3([C@H](C[C@@]2([C@]1(C(=O)COC(=O)C5CCCCC5)OC(=O)C6CC6)C)O)F)C	53	0	0	0	0	33	0	7	1	0	0	0	0	0	0	0	0	0	0	0	0	0	0	0	0	0	0	0	0	0	0	0	0	0
566	56	2006	56	diaplasinin	481631-45-2	inhibitor of plasminogen activator inhibitor-type1 (PAI-1)	NO					N/A	CCCCCC1=C(N(C2=CC=CC=C21)CC3=CC=CC=C3)C4=CC5=C(C=C4)C=C(C=C5)OCC6=NNN=N6	CCCCCC1=C(N(C2=CC=CC=C21)CC3=CC=CC=C3)C4=CC5=C(C=C4)C=C(C=C5)OCC6=NNN=N6	CCCCCc1c(n(c2c1cccc2)Cc3ccccc3)c4cc5c(cc4)cc(cc5)OCc6n[nH]nn6	47	0	0	0	0	32	5	1	0	0	0	0	0	0	0	0	0	0	0	0	0	0	0	0	0	0	0	0	0	0	0	0	0	0
567	57	2006	56	dilopetine	247046-52-2	antidepressant	NO					N/A	CN1C(=CC=N1)C(C2=CC=CS2)OCCN(C)C	CN1C(=CC=N1)C(C2=CC=CS2)OCCN(C)C	Cn1c(ccn1)C(c2cccs2)OCCN(C)C	25	0	0	0	0	13	3	1	0	0	0	0	0	0	0	1	0	0	0	0	0	0	0	0	0	0	0	0	0	0	0	0	0	0
568	58	2006	56	dutacatib	501000-36-8	cathepsin K inhibitor	NO					N/A	CC(C)(C)CNC1=NC(=NC=C1CNC(=O)C2=CC=C(C=C2)N3CCN(CC3)C)C#N	CC(C)(C)CNC1=NC(=NC=C1CNC(=O)C2=CC=C(C=C2)N3CCN(CC3)C)C#N	CC(C)(C)CNc1nc(ncc1CNC(=O)c2ccc(cc2)N3CCN(CC3)C)C#N	38	0	0	0	0	23	7	1	0	0	0	0	0	0	0	0	0	0	0	0	0	0	0	0	0	0	0	0	0	0	0	0	0	0
569	59	2006	56	eltrombopag	496775-61-2	thrombopoietin receptor agonist	YES	2008	2010	2010	2008	2	CC1=C(C=C(C=C1)N2C(=O)C(=C(N2)C)N=NC3=CC=CC(=C3O)C4=CC(=CC=C4)C(=O)O)C	CC1=C(C=C(C=C1)N2C(=O)C(=C(N2)C)N=NC3=CC=CC(=C3O)C4=CC(=CC=C4)C(=O)O)C	Cc1c(cc(cc1)n2c(=O)c(c([nH]2)C)N=Nc3cccc(c3O)c4cc(ccc4)C(=O)O)C	35	0	0	0	0	25	4	4	0	0	0	0	0	0	0	0	0	0	0	0	0	0	0	0	0	0	0	0	0	0	0	0	0	0
570	60	2006	56	eprodisate	21668-77-9	inhibition of amyloid A fibril formation and deposition	NO					N/A	C(CS(=O)(=O)O)CS(=O)(=O)O	C(CS(=O)(=O)O)CS(=O)(=O)O	C(CS(=O)(=O)O)CS(=O)(=O)O	10	0	0	0	0	3	0	6	0	0	0	0	0	0	0	2	0	0	0	0	0	0	0	0	0	0	0	0	0	0	0	0	0	0
571	61	2006	56	fimasartan	247257-48-3	angiotensin II receptor antagonist	NO					N/A	CCCCC1=NC(=C(C(=O)N1CC2=CC=C(C=C2)C3=CC=CC=C3C4=NNN=N4)CC(=S)N(C)C)C	CCCCC1=NC(=C(C(=O)N1CC2=CC=C(C=C2)C3=CC=CC=C3C4=NNN=N4)CC(=S)N(C)C)C	CCCCc1nc(c(c(=O)n1Cc2ccc(cc2)c3ccccc3c4n[nH]nn4)CC(=S)N(C)C)C	40	0	0	0	0	27	7	1	0	0	0	0	0	0	0	1	0	0	0	0	0	0	0	0	0	0	0	0	0	0	0	0	0	0
572	62	2006	56	fosaprepitant	172673-20-0	neurokinin NK1 receptor antagonist	YES	2010	2008	2011	2008	2	CC(C1=CC(=CC(=C1)C(F)(F)F)C(F)(F)F)OC2C(N(CCO2)CC3=NN(C(=O)N3)P(=O)(O)O)C4=CC=C(C=C4)F	C[C@H](C1=CC(=CC(=C1)C(F)(F)F)C(F)(F)F)O[C@@H]2[C@@H](N(CCO2)CC3=NN(C(=O)N3)P(=O)(O)O)C4=CC=C(C=C4)F	C[C@H](c1cc(cc(c1)C(F)(F)F)C(F)(F)F)O[C@@H]2[C@@H](N(CCO2)Cc3nn(c(=O)[nH]3)P(=O)(O)O)c4ccc(cc4)F	35	0	0	0	0	23	4	6	7	0	0	0	0	0	1	0	0	0	0	0	0	0	0	0	0	0	0	0	0	0	0	0	0	0
573	63	2006	56	fospropofol	258516-89-1	general anaesthetic	NO					N/A	CC(C)C1=C(C(=CC=C1)C(C)C)OCOP(=O)(O)O	CC(C)C1=C(C(=CC=C1)C(C)C)OCOP(=O)(O)O	CC(C)c1c(c(ccc1)C(C)C)OCOP(=O)(O)O	28	0	0	0	0	13	0	5	0	0	0	0	0	0	1	0	0	0	0	0	0	0	0	0	0	0	0	0	0	0	0	0	0	0
574	64	2006	56	gabapentin enacarbil	478296-72-9	gabamimetic agent	YES	2011		2012	2011	5	CC(C)C(=O)OC(C)OC(=O)NCC1(CCCCC1)CC(=O)O	CC(C)C(=O)OC(C)OC(=O)NCC1(CCCCC1)CC(=O)O	CC(C)C(=O)OC(C)OC(=O)NCC1(CCCCC1)CC(=O)O	31	0	0	0	0	16	1	6	0	0	0	0	0	0	0	0	0	0	0	0	0	0	0	0	0	0	0	0	0	0	0	0	0	0
575	65	2006	56	goxalapladib	412950-27-7	phospholipase A2 inhibitor	NO					N/A	COCCN1CCC(CC1)N(CC2=CC=C(C=C2)C3=CC=C(C=C3)C(F)(F)F)C(=O)CN4C(=CC(=O)C5=C4N=CC=C5)CCC6=C(C(=CC=C6)F)F	COCCN1CCC(CC1)N(CC2=CC=C(C=C2)C3=CC=C(C=C3)C(F)(F)F)C(=O)CN4C(=CC(=O)C5=C4N=CC=C5)CCC6=C(C(=CC=C6)F)F	COCCN1CCC(CC1)N(Cc2ccc(cc2)c3ccc(cc3)C(F)(F)F)C(=O)Cn4c(cc(=O)c5c4nccc5)CCc6c(c(ccc6)F)F	55	0	0	0	0	40	4	3	5	0	0	0	0	0	0	0	0	0	0	0	0	0	0	0	0	0	0	0	0	0	0	0	0	0
576	66	2006	56	incyclinide	15866-90-7	anti-inflammatory agent	NO					N/A	C1C2CC3=C(C(=CC=C3)O)C(=C2C(=O)C4(C1CC(=O)C(=C4O)C(=O)N)O)O	C1[C@@H]2CC3=C(C(=CC=C3)O)C(=C2C(=O)[C@]4([C@@H]1CC(=O)C(=C4O)C(=O)N)O)O	C1[C@@H]2Cc3c(c(ccc3)O)C(=C2C(=O)[C@]4([C@@H]1CC(=O)C(=C4O)C(=O)N)O)O	26	0	0	0	0	19	1	7	0	0	0	0	0	0	0	0	0	0	0	0	0	0	0	0	0	0	0	0	0	0	0	0	0	0
577	67	2006	56	indantadol	202844-10-8	analgesic	NO					N/A	C1C(CC2=CC=CC=C21)NCC(=O)N	C1C(CC2=CC=CC=C21)NCC(=O)N	C1C(Cc2c1cccc2)NCC(=O)N	20	0	0	0	0	11	2	1	0	0	0	0	0	0	0	0	0	0	0	0	0	0	0	0	0	0	0	0	0	0	0	0	0	0
578	68	2006	56	larotaxel	156294-36-9	antineoplastic	NO					N/A	CC1=C2C(C(=O)C34CC3CC5C(C4C(C(C2(C)C)(CC1OC(=O)C(C(C6=CC=CC=C6)NC(=O)OC(C)(C)C)O)O)OC(=O)C7=CC=CC=C7)(CO5)OC(=O)C)OC(=O)C	CC1=C2[C@H](C(=O)[C@]34C[C@H]3C[C@@H]5[C@]([C@H]4[C@@H]([C@@](C2(C)C)(C[C@@H]1OC(=O)[C@@H]([C@H](C6=CC=CC=C6)NC(=O)OC(C)(C)C)O)O)OC(=O)C7=CC=CC=C7)(CO5)OC(=O)C)OC(=O)C	CC1=C2[C@H](C(=O)[C@]34C[C@H]3C[C@@H]5[C@]([C@H]4[C@@H]([C@@](C2(C)C)(C[C@@H]1OC(=O)[C@@H]([C@H](c6ccccc6)NC(=O)OC(C)(C)C)O)O)OC(=O)c7ccccc7)(CO5)OC(=O)C)OC(=O)C	74	0	0	0	0	45	1	14	0	0	0	0	0	0	0	0	0	0	0	0	0	0	0	0	0	0	0	0	0	0	0	0	0	0
579	69	2006	56	lisdexamfetamine	608137-32-2	central stimulant	YES	2007		2019	2007	1	CC(CC1=CC=CC=C1)NC(=O)C(CCCCN)N	C[C@@H](CC1=CC=CC=C1)NC(=O)[C@H](CCCCN)N	C[C@@H](Cc1ccccc1)NC(=O)[C@H](CCCCN)N	33	0	0	0	0	15	3	1	0	0	0	0	0	0	0	0	0	0	0	0	0	0	0	0	0	0	0	0	0	0	0	0	0	0
580	70	2006	56	lodenafil carbonate	398507-55-6	vasodilator	NO					N/A	CCCC1=NN(C2=C1N=C(NC2=O)C3=C(C=CC(=C3)S(=O)(=O)N4CCN(CC4)CCOC(=O)OCCN5CCN(CC5)S(=O)(=O)C6=CC(=C(C=C6)OCC)C7=NC8=C(C(=O)N7)N(N=C8CCC)C)OCC)C	CCCC1=NN(C2=C1N=C(NC2=O)C3=C(C=CC(=C3)S(=O)(=O)N4CCN(CC4)CCOC(=O)OCCN5CCN(CC5)S(=O)(=O)C6=CC(=C(C=C6)OCC)C7=NC8=C(C(=O)N7)N(N=C8CCC)C)OCC)C	CCCc1nn(c2c1nc([nH]c2=O)c3c(ccc(c3)S(=O)(=O)N4CCN(CC4)CCOC(=O)OCCN5CCN(CC5)S(=O)(=O)c6cc(c(cc6)OCC)c7nc8c(c(=O)[nH]7)n(nc8CCC)C)OCC)C	70	0	0	0	0	47	12	11	0	0	0	0	0	0	0	2	0	0	0	0	0	0	0	0	0	0	0	0	0	0	0	0	0	0
581	71	2006	56	masilukast	136564-68-6	leukotriene receptor antagonist	NO					N/A	CC1=CC=CC=C1S(=O)(=O)NC(=O)C2=CC(=C(C=C2)CC3=CN(C4=C3C=C(C=C4)C(=O)NCC(C)CC(F)(F)F)C)OC	CC1=CC=CC=C1S(=O)(=O)NC(=O)C2=CC(=C(C=C2)CC3=CN(C4=C3C=C(C=C4)C(=O)NC[C@H](C)CC(F)(F)F)C)OC	Cc1ccccc1S(=O)(=O)NC(=O)c2cc(c(cc2)Cc3cn(c4c3cc(cc4)C(=O)NC[C@H](C)CC(F)(F)F)C)OC	46	0	0	0	0	31	3	5	3	0	0	0	0	0	0	1	0	0	0	0	0	0	0	0	0	0	0	0	0	0	0	0	0	0
582	72	2006	56	nilotinib	641571-10-0	antineoplastic	YES	2007	2007	2009	2007	1	CC1=C(C=C(C=C1)C(=O)NC2=CC(=CC(=C2)C(F)(F)F)N3C=C(N=C3)C)NC4=NC=CC(=N4)C5=CN=CC=C5	CC1=C(C=C(C=C1)C(=O)NC2=CC(=CC(=C2)C(F)(F)F)N3C=C(N=C3)C)NC4=NC=CC(=N4)C5=CN=CC=C5	Cc1c(cc(cc1)C(=O)Nc2cc(cc(c2)C(F)(F)F)n3cc(nc3)C)Nc4nccc(n4)c5cnccc5	38	0	0	0	0	28	7	1	3	0	0	0	0	0	0	0	0	0	0	0	0	0	0	0	0	0	0	0	0	0	0	0	0	0
583	73	2006	56	obatoclax	803712-67-6	antineoplastic	NO					N/A	CC1=CC(=C(N1)C=C2C(=CC(=C3C=C4C=CC=CC4=N3)N2)OC)C.CS(=O)(=O)O	CC1=CC(=C(N1)/C=C\2/C(=C/C(=C/3\C=C4C=CC=CC4=N3)/N2)OC)C.CS(=O)(=O)O	Cc1cc(c([nH]1)C=c2c(cc(=C3C=c4ccccc4=N3)[nH]2)OC)C.CS(=O)(=O)O	34	0	0	0	0	21	3	4	0	0	0	0	0	0	0	1	0	0	0	0	0	0	0	0	0	0	0	0	0	0	0	0	0	0
584	74	2006	56	oglemilast	778576-62-8	antiasthmatic, antiallergic	NO					N/A	CS(=O)(=O)NC1=CC2=C(C=C1)OC3=C(C=CC(=C23)C(=O)NC4=C(C=NC=C4Cl)Cl)OC(F)F	CS(=O)(=O)NC1=CC2=C(C=C1)OC3=C(C=CC(=C23)C(=O)NC4=C(C=NC=C4Cl)Cl)OC(F)F	CS(=O)(=O)Nc1cc2c(cc1)oc3c2c(ccc3OC(F)F)C(=O)Nc4c(cncc4Cl)Cl	23	0	0	0	0	20	3	5	2	0	0	0	0	0	0	1	2	0	0	0	0	0	0	0	0	0	0	0	0	0	0	0	0	0
585	75	2006	56	olaparib	763113-22-0	antineoplastic	YES	2014	2014	2018	2014	8	C1CC1C(=O)N2CCN(CC2)C(=O)C3=C(C=CC(=C3)CC4=NNC(=O)C5=CC=CC=C54)F	C1CC1C(=O)N2CCN(CC2)C(=O)C3=C(C=CC(=C3)CC4=NNC(=O)C5=CC=CC=C54)F	C1CC1C(=O)N2CCN(CC2)C(=O)c3c(ccc(c3)Cc4n[nH]c(=O)c5c4cccc5)F	32	0	0	0	0	24	4	3	1	0	0	0	0	0	0	0	0	0	0	0	0	0	0	0	0	0	0	0	0	0	0	0	0	0
586	76	2006	56	orvepitant	579475-18-6	neurokinin NK1 receptor antagonist	NO					N/A	CC1=C(C=CC(=C1)F)C2CC(CCN2C(=O)N(C)C(C)C3=CC(=CC(=C3)C(F)(F)F)C(F)(F)F)N4CCN5C(C4)CCC5=O	CC1=C(C=CC(=C1)F)[C@H]2C[C@H](CCN2C(=O)N(C)[C@H](C)C3=CC(=CC(=C3)C(F)(F)F)C(F)(F)F)N4CCN5[C@H](C4)CCC5=O	Cc1c(ccc(c1)F)[C@H]2C[C@H](CCN2C(=O)N(C)[C@H](C)c3cc(cc(c3)C(F)(F)F)C(F)(F)F)N4CCN5[C@H](C4)CCC5=O	45	0	0	0	0	31	4	2	7	0	0	0	0	0	0	0	0	0	0	0	0	0	0	0	0	0	0	0	0	0	0	0	0	0
587	77	2006	56	paquinimod	248282-01-1	immunomodulator	NO					N/A	CCC1=C2C(=CC=C1)N(C(=O)C(=C2O)C(=O)N(CC)C3=CC=CC=C3)C	CCC1=C2C(=CC=C1)N(C(=O)C(=C2O)C(=O)N(CC)C3=CC=CC=C3)C	CCc1c2c(ccc1)n(c(=O)c(c2O)C(=O)N(CC)c3ccccc3)C	31	0	0	0	0	21	2	3	0	0	0	0	0	0	0	0	0	0	0	0	0	0	0	0	0	0	0	0	0	0	0	0	0	0
588	78	2006	56	parogrelil	139145-27-0	inhibition of PDE-III, PDE-V and TxA2 synthetase	NO					N/A	C1=CC(=CN=C1)CNC2=C(C(=O)NN=C2OCCCC3=CC=C(C=C3)Cl)Br	C1=CC(=CN=C1)CNC2=C(C(=O)NN=C2OCCCC3=CC=C(C=C3)Cl)Br	c1cc(cnc1)CNc2c(c(=O)[nH]nc2OCCCc3ccc(cc3)Cl)Br	28	0	0	0	0	19	4	2	0	0	0	0	0	0	0	0	1	0	0	0	0	0	0	0	0	0	0	0	0	0	0	0	0	0
589	79	2006	56	pazopanib	444731-52-6	antineoplastic	YES	2009	2010	2012	2009	3	CC1=C(C=C(C=C1)NC2=NC=CC(=N2)N(C)C3=CC4=NN(C(=C4C=C3)C)C)S(=O)(=O)N	CC1=C(C=C(C=C1)NC2=NC=CC(=N2)N(C)C3=CC4=NN(C(=C4C=C3)C)C)S(=O)(=O)N	Cc1c(cc(cc1)Nc2nccc(n2)N(C)c3cc4nn(c(c4cc3)C)C)S(=O)(=O)N	32	0	0	0	0	21	7	2	0	0	0	0	0	0	0	1	0	0	0	0	0	0	0	0	0	0	0	0	0	0	0	0	0	0
590	80	2006	56	relacatib	362505-84-8	cathepsin K inhibitor	NO					N/A	CC1CCC(C(=O)CN1S(=O)(=O)C2=CC=CC=N2)NC(=O)C(CC(C)C)NC(=O)C3=CC4=CC=CC=C4O3	C[C@@H]1CC[C@@H](C(=O)CN1S(=O)(=O)C2=CC=CC=N2)NC(=O)[C@H](CC(C)C)NC(=O)C3=CC4=CC=CC=C4O3	C[C@@H]1CC[C@@H](C(=O)CN1S(=O)(=O)c2ccccn2)NC(=O)[C@H](CC(C)C)NC(=O)c3cc4ccccc4o3	47	0	0	0	0	27	4	6	0	0	0	0	0	0	0	1	0	0	0	0	0	0	0	0	0	0	0	0	0	0	0	0	0	0
591	81	2006	56	rilapladib	412950-08-4	phospholipase A2 inhibitor	NO					N/A	COCCN1CCC(CC1)N(CC2=CC=C(C=C2)C3=CC=C(C=C3)C(F)(F)F)C(=O)CN4C5=CC=CC=C5C(=O)C=C4SCC6=C(C(=CC=C6)F)F	COCCN1CCC(CC1)N(CC2=CC=C(C=C2)C3=CC=C(C=C3)C(F)(F)F)C(=O)CN4C5=CC=CC=C5C(=O)C=C4SCC6=C(C(=CC=C6)F)F	COCCN1CCC(CC1)N(Cc2ccc(cc2)c3ccc(cc3)C(F)(F)F)C(=O)Cn4c5ccccc5c(=O)cc4SCc6c(c(ccc6)F)F	55	0	0	0	0	40	3	3	5	0	0	0	0	0	0	1	0	0	0	0	0	0	0	0	0	0	0	0	0	0	0	0	0	0
592	82	2006	56	romidepsin	128517-07-7	antineoplastic	YES	2009		2017	2009	3	CC=C1C(=O)NC(C(=O)OC2CC(=O)NC(C(=O)NC(CSSCCC=C2)C(=O)N1)C(C)C)C(C)C	C/C=C\1/C(=O)N[C@H](C(=O)O[C@H]\2CC(=O)N[C@@H](C(=O)N[C@H](CSSCC/C=C2)C(=O)N1)C(C)C)C(C)C	CC=C1C(=O)N[C@H](C(=O)O[C@H]2CC(=O)N[C@@H](C(=O)N[C@H](CSSCCC=C2)C(=O)N1)C(C)C)C(C)C	49	0	0	0	0	24	4	6	0	0	0	0	0	0	0	2	0	0	0	0	0	0	0	0	0	0	0	0	0	0	0	0	0	0
593	83	2006	56	sapacitabine	151823-14-2	antineoplastic	NO					N/A	CCCCCCCCCCCCCCCC(=O)NC1=NC(=O)N(C=C1)C2C(C(C(O2)CO)O)C#N	CCCCCCCCCCCCCCCC(=O)NC1=NC(=O)N(C=C1)[C@H]2[C@H]([C@@H]([C@H](O2)CO)O)C#N	CCCCCCCCCCCCCCCC(=O)Nc1nc(=O)n(cc1)[C@H]2[C@H]([C@@H]([C@H](O2)CO)O)C#N	51	0	0	0	0	26	4	5	0	0	0	0	0	0	0	0	0	0	0	0	0	0	0	0	0	0	0	0	0	0	0	0	0	0
594	84	2006	56	simotaxel	791635-59-1	antineoplastic	NO					N/A	CC1=C2C(C(=O)C3(C(CC4C(C3C(C(C2(C)C)(CC1OC(=O)C(C(C5=CC=CS5)NC(=O)OC(C)C)O)O)OC(=O)C6=CC=CC=C6)(CO4)OC(=O)C)O)C)OC(=O)C7CCCC7	CC1=C2[C@H](C(=O)[C@@]3([C@H](C[C@@H]4[C@]([C@H]3[C@@H]([C@@](C2(C)C)(C[C@@H]1OC(=O)[C@@H]([C@H](C5=CC=CS5)NC(=O)OC(C)C)O)O)OC(=O)C6=CC=CC=C6)(CO4)OC(=O)C)O)C)OC(=O)C7CCCC7	CC1=C2[C@H](C(=O)[C@@]3([C@H](C[C@@H]4[C@]([C@H]3[C@@H]([C@@](C2(C)C)(C[C@@H]1OC(=O)[C@@H]([C@H](c5cccs5)NC(=O)OC(C)C)O)O)OC(=O)c6ccccc6)(CO4)OC(=O)C)O)C)OC(=O)C7CCCC7	79	0	0	0	0	46	1	15	0	0	0	0	0	0	0	1	0	0	0	0	0	0	0	0	0	0	0	0	0	0	0	0	0	0
595	85	2006	56	sitagliptin	486460-32-6	antidiabetic	YES	2006	2007	2009	2006	0	C1CN2C(=NN=C2C(F)(F)F)CN1C(=O)CC(CC3=CC(=C(C=C3F)F)F)N	C1CN2C(=NN=C2C(F)(F)F)CN1C(=O)C[C@@H](CC3=CC(=C(C=C3F)F)F)N	C1Cn2c(nnc2C(F)(F)F)CN1C(=O)C[C@@H](Cc3cc(c(cc3F)F)F)N	18	0	0	0	0	16	5	1	6	0	0	0	0	0	0	0	0	0	0	0	0	0	0	0	0	0	0	0	0	0	0	0	0	0
596	86	2006	56	sotirimod	227318-75-4	immunomodulator	NO					N/A	CC1=NC2=C(N1CC(C)C)C3=C(C=CC=N3)N=C2N	CC1=NC2=C(N1CC(C)C)C3=C(C=CC=N3)N=C2N	Cc1nc2c(n1CC(C)C)c3c(cccn3)nc2N	21	0	0	0	0	14	5	0	0	0	0	0	0	0	0	0	0	0	0	0	0	0	0	0	0	0	0	0	0	0	0	0	0	0
597	87	2006	56	talotrexin	113857-87-7	antineoplastic	NO					N/A	C1=CC=C(C(=C1)C(=O)NCCCC(C(=O)O)NC(=O)C2=CC=C(C=C2)NCC3=CN=C4C(=N3)C(=NC(=N4)N)N)C(=O)O	C1=CC=C(C(=C1)C(=O)NCCC[C@@H](C(=O)O)NC(=O)C2=CC=C(C=C2)NCC3=CN=C4C(=N3)C(=NC(=N4)N)N)C(=O)O	c1ccc(c(c1)C(=O)NCCC[C@@H](C(=O)O)NC(=O)c2ccc(cc2)NCc3cnc4c(n3)c(nc(n4)N)N)C(=O)O	42	0	0	0	0	27	9	6	0	0	0	0	0	0	0	0	0	0	0	0	0	0	0	0	0	0	0	0	0	0	0	0	0	0
598	88	2006	56	telaprevir	402957-28-2	antiviral	YES	2011	2011	2011	2011	5	CCCC(C(=O)C(=O)NC1CC1)NC(=O)C2C3CCCC3CN2C(=O)C(C(C)(C)C)NC(=O)C(C4CCCCC4)NC(=O)C5=NC=CN=C5	CCC[C@@H](C(=O)C(=O)NC1CC1)NC(=O)[C@@H]2[C@H]3CCC[C@H]3CN2C(=O)[C@H](C(C)(C)C)NC(=O)[C@H](C4CCCCC4)NC(=O)C5=NC=CN=C5	CCC[C@@H](C(=O)C(=O)NC1CC1)NC(=O)[C@@H]2[C@H]3CCC[C@H]3CN2C(=O)[C@H](C(C)(C)C)NC(=O)[C@H](C4CCCCC4)NC(=O)c5nccnc5	68	0	0	0	0	36	7	6	0	0	0	0	0	0	0	0	0	0	0	0	0	0	0	0	0	0	0	0	0	0	0	0	0	0
599	89	2006	56	tiplasinin	393105-53-8	inhibitor of plasminogen activator inhibitor-type1 (PAI-1)	NO					N/A	C1=CC=C(C=C1)CN2C=C(C3=C2C=CC(=C3)C4=CC=C(C=C4)OC(F)(F)F)C(=O)C(=O)O	C1=CC=C(C=C1)CN2C=C(C3=C2C=CC(=C3)C4=CC=C(C=C4)OC(F)(F)F)C(=O)C(=O)O	c1ccc(cc1)Cn2cc(c3c2ccc(c3)c4ccc(cc4)OC(F)(F)F)C(=O)C(=O)O	30	0	0	0	0	24	1	4	3	0	0	0	0	0	0	0	0	0	0	0	0	0	0	0	0	0	0	0	0	0	0	0	0	0
600	90	2006	56	tramiprosate	3687-18-1	inhibition of amyloid β fibril formation and deposition	NO					N/A	C(CN)CS(=O)(=O)O	C(CN)CS(=O)(=O)O	C(CN)CS(=O)(=O)O	10	0	0	0	0	3	1	3	0	0	0	0	0	0	0	1	0	0	0	0	0	0	0	0	0	0	0	0	0	0	0	0	0	0
601	91	2006	56	vicriviroc	306296-47-9	antiviral	NO					N/A	CC1CN(CCN1C(COC)C2=CC=C(C=C2)C(F)(F)F)C3(CCN(CC3)C(=O)C4=C(N=CN=C4C)C)C	C[C@H]1CN(CCN1[C@@H](COC)C2=CC=C(C=C2)C(F)(F)F)C3(CCN(CC3)C(=O)C4=C(N=CN=C4C)C)C	C[C@H]1CN(CCN1[C@@H](COC)c2ccc(cc2)C(F)(F)F)C3(CCN(CC3)C(=O)c4c(ncnc4C)C)C	45	0	0	0	0	28	5	2	3	0	0	0	0	0	0	0	0	0	0	0	0	0	0	0	0	0	0	0	0	0	0	0	0	0
602	92	2006	56	vorinostat	149647-78-9	antineoplastic	YES	2006		2011	2006	0	C1=CC=C(C=C1)NC(=O)CCCCCCC(=O)NO	C1=CC=C(C=C1)NC(=O)CCCCCCC(=O)NO	c1ccc(cc1)NC(=O)CCCCCCC(=O)NO	28	0	0	0	0	14	2	3	0	0	0	0	0	0	0	0	0	0	0	0	0	0	0	0	0	0	0	0	0	0	0	0	0	0
603	93	2006	56	zibotentan	186497-07-4	endothelin receptor antagonist	NO					N/A	CC1=CN=C(C(=N1)OC)NS(=O)(=O)C2=C(N=CC=C2)C3=CC=C(C=C3)C4=NN=CO4	CC1=CN=C(C(=N1)OC)NS(=O)(=O)C2=C(N=CC=C2)C3=CC=C(C=C3)C4=NN=CO4	Cc1cnc(c(n1)OC)NS(=O)(=O)c2c(nccc2)c3ccc(cc3)c4nnco4	26	0	0	0	0	19	6	4	0	0	0	0	0	0	0	1	0	0	0	0	0	0	0	0	0	0	0	0	0	0	0	0	0	0
604	94	2006	56	zotarolimus	221877-54-9	immunosuppressant	NO					N/A	CC1CCC2CC(C(=CC=CC=CC(CC(C(=O)C(C(C(=CC(C(=O)CC(OC(=O)C3CCCCN3C(=O)C(=O)C1(O2)O)C(C)CC4CCC(C(C4)OC)N5C=NN=N5)C)C)O)OC)C)C)C)OC	C[C@@H]1CC[C@H]2C[C@@H](/C(=C/C=C/C=C/[C@H](C[C@H](C(=O)[C@@H]([C@@H](/C(=C/[C@H](C(=O)C[C@H](OC(=O)[C@@H]3CCCCN3C(=O)C(=O)[C@@]1(O2)O)[C@H](C)C[C@@H]4CC[C@@H]([C@@H](C4)OC)N5C=NN=N5)C)/C)O)OC)C)C)/C)OC	C[C@@H]1CC[C@H]2C[C@@H](C(=CC=CC=C[C@H](C[C@H](C(=O)[C@@H]([C@@H](C(=C[C@H](C(=O)C[C@H](OC(=O)[C@@H]3CCCCN3C(=O)C(=O)[C@@]1(O2)O)[C@H](C)C[C@@H]4CC[C@@H]([C@@H](C4)OC)n5cnnn5)C)C)O)OC)C)C)C)OC	102	0	0	0	0	52	5	12	0	0	0	0	0	0	0	0	0	0	0	0	0	0	0	0	0	0	0	0	0	0	0	0	0	0
605	1	2007	57	iodofiltic acid (123I)	123748-56-1	radiopharmaceutical	NO					N/A	CC(CCCCCCCCCCCCC1=CC=C(C=C1)I)CC(=O)O	CC(CCCCCCCCCCCCC1=CC=C(C=C1)[123I])CC(=O)O	CC(CCCCCCCCCCCCc1ccc(cc1)I)CC(=O)O	41	0	0	0	0	22	0	2	0	0	0	0	0	0	0	0	0	0	0	0	0	0	0	0	0	0	0	0	0	0	0	0	0	0
606	2	2007	57	aclidinium bromide	320345-99-1	muscarinic receptor antagonist	YES	2012	2012	2015	2012	5	C1C[N+]2(CCC1C(C2)OC(=O)C(C3=CC=CS3)(C4=CC=CS4)O)CCCOC5=CC=CC=C5.[Br-]	C1C[N+]2(CCC1[C@H](C2)OC(=O)C(C3=CC=CS3)(C4=CC=CS4)O)CCCOC5=CC=CC=C5.[Br-]	C1C[N+]2(CCC1[C@H](C2)OC(=O)C(c3cccs3)(c4cccs4)O)CCCOc5ccccc5.[Br-]	44	0	0	0	0	26	1	4	0	0	0	0	0	0	0	2	0	0	0	0	0	0	0	0	0	0	0	0	0	0	0	0	0	0
607	3	2007	57	afimoxifene	68392-35-8	antiestrogen	NO					N/A	CCC(=C(C1=CC=C(C=C1)O)C2=CC=C(C=C2)OCCN(C)C)C3=CC=CC=C3	CC/C(=C(\C1=CC=C(C=C1)O)/C2=CC=C(C=C2)OCCN(C)C)/C3=CC=CC=C3	CCC(=C(c1ccc(cc1)O)c2ccc(cc2)OCCN(C)C)c3ccccc3	43	0	0	0	0	26	1	2	0	0	0	0	0	0	0	0	0	0	0	0	0	0	0	0	0	0	0	0	0	0	0	0	0	0
608	4	2007	57	aleglitazar	475479-34-6	antidiabetic	NO					N/A	CC1=C(N=C(O1)C2=CC=CC=C2)CCOC3=C4C=CSC4=C(C=C3)CC(C(=O)O)OC	CC1=C(N=C(O1)C2=CC=CC=C2)CCOC3=C4C=CSC4=C(C=C3)C[C@@H](C(=O)O)OC	Cc1c(nc(o1)c2ccccc2)CCOc3c4ccsc4c(cc3)C[C@@H](C(=O)O)OC	34	0	0	0	0	24	1	5	0	0	0	0	0	0	0	1	0	0	0	0	0	0	0	0	0	0	0	0	0	0	0	0	0	0
609	5	2007	57	apilimod	541550-19-0	immunomodulator	NO					N/A	CC1=CC(=CC=C1)C=NNC2=CC(=NC(=N2)OCCC3=CC=CC=N3)N4CCOCC4	CC1=CC(=CC=C1)/C=N/NC2=CC(=NC(=N2)OCCC3=CC=CC=N3)N4CCOCC4	Cc1cc(ccc1)C=NNc2cc(nc(n2)OCCc3ccccn3)N4CCOCC4	37	0	0	0	0	23	6	2	0	0	0	0	0	0	0	0	0	0	0	0	0	0	0	0	0	0	0	0	0	0	0	0	0	0
610	6	2007	57	apricitabine	160707-69-7	antiviral	NO					N/A	C1C(SC(O1)CO)N2C=CC(=NC2=O)N	C1[C@@H](S[C@@H](O1)CO)N2C=CC(=NC2=O)N	C1[C@@H](S[C@@H](O1)CO)n2ccc(nc2=O)N	16	0	0	0	0	8	3	3	0	0	0	0	0	0	0	1	0	0	0	0	0	0	0	0	0	0	0	0	0	0	0	0	0	0
611	7	2007	57	artemisone	255730-18-8	antimalarial	NO					N/A	CC1CCC2C(C(OC3C24C1CCC(O3)(OO4)C)N5CCS(=O)(=O)CC5)C	C[C@@H]1CC[C@H]2[C@H]([C@@H](O[C@H]3[C@@]24[C@H]1CC[C@](O3)(OO4)C)N5CCS(=O)(=O)CC5)C	C[C@@H]1CC[C@H]2[C@H]([C@@H](O[C@H]3[C@@]24[C@H]1CC[C@](O3)(OO4)C)N5CCS(=O)(=O)CC5)C	37	0	0	0	0	19	1	6	0	0	0	0	0	0	0	1	0	0	0	0	0	0	0	0	0	0	0	0	0	0	0	0	0	0
612	8	2007	57	azilsartan	147403-03-0	angiotensin II receptor antagonist	YES	2011			2011	4	CCOC1=NC2=CC=CC(=C2N1CC3=CC=C(C=C3)C4=CC=CC=C4C5=NOC(=O)N5)C(=O)O	CCOC1=NC2=CC=CC(=C2N1CC3=CC=C(C=C3)C4=CC=CC=C4C5=NOC(=O)N5)C(=O)O	CCOc1nc2cccc(c2n1Cc3ccc(cc3)c4ccccc4c5noc(=O)[nH]5)C(=O)O	33	0	0	0	0	25	4	5	0	0	0	0	0	0	0	0	0	0	0	0	0	0	0	0	0	0	0	0	0	0	0	0	0	0
613	9	2007	57	bedoradrine	194785-19-8	β2-adrenoceptor agonist	NO					N/A	CN(C)C(=O)COC1=CC2=C(CCC(C2)NCC(C3=CC(=C(C=C3)O)CCO)O)C=C1	CN(C)C(=O)COC1=CC2=C(CC[C@@H](C2)NC[C@@H](C3=CC(=C(C=C3)O)CCO)O)C=C1	CN(C)C(=O)COc1cc2c(cc1)CC[C@@H](C2)NC[C@@H](c3cc(c(cc3)O)CCO)O	44	0	0	0	0	24	2	5	0	0	0	0	0	0	0	0	0	0	0	0	0	0	0	0	0	0	0	0	0	0	0	0	0	0
614	10	2007	57	camobucol	216167-92-9	anti-inflammatory	NO					N/A	CC(C)(C)C1=CC(=CC(=C1O)C(C)(C)C)SC(C)(C)SC2=CC(=C(C(=C2)C(C)(C)C)OCC(=O)O)C(C)(C)C	CC(C)(C)C1=CC(=CC(=C1O)C(C)(C)C)SC(C)(C)SC2=CC(=C(C(=C2)C(C)(C)C)OCC(=O)O)C(C)(C)C	CC(C)(C)c1cc(cc(c1O)C(C)(C)C)SC(C)(C)Sc2cc(c(c(c2)C(C)(C)C)OCC(=O)O)C(C)(C)C	56	0	0	0	0	33	0	4	0	0	0	0	0	0	0	2	0	0	0	0	0	0	0	0	0	0	0	0	0	0	0	0	0	0
615	11	2007	57	capadenoson	544417-40-5	adenosine A1 receptor agonist	NO					N/A	C1=CC(=CC=C1C2=C(C(=NC(=C2C#N)SCC3=CSC(=N3)C4=CC=C(C=C4)Cl)N)C#N)OCCO	C1=CC(=CC=C1C2=C(C(=NC(=C2C#N)SCC3=CSC(=N3)C4=CC=C(C=C4)Cl)N)C#N)OCCO	c1cc(ccc1c2c(c(nc(c2C#N)SCc3csc(n3)c4ccc(cc4)Cl)N)C#N)OCCO	28	0	0	0	0	25	5	2	0	0	0	0	0	0	0	2	1	0	0	0	0	0	0	0	0	0	0	0	0	0	0	0	0	0
616	12	2007	57	catramilast	183659-72-5	phosphodiesterase IV inhibitor	NO					N/A	CC(CN1C=CNC1=O)C2=CC(=C(C=C2)OC)OCC3CC3	C[C@H](CN1C=CNC1=O)C2=CC(=C(C=C2)OC)OCC3CC3	C[C@H](Cn1cc[nH]c1=O)c2cc(c(cc2)OC)OCC3CC3	30	0	0	0	0	17	2	3	0	0	0	0	0	0	0	0	0	0	0	0	0	0	0	0	0	0	0	0	0	0	0	0	0	0
617	13	2007	57	cediranib	288383-20-0	angiogenesis inhibitor	NO					N/A	CC1=CC2=C(N1)C=CC(=C2F)OC3=NC=NC4=CC(=C(C=C43)OC)OCCCN5CCCC5	CC1=CC2=C(N1)C=CC(=C2F)OC3=NC=NC4=CC(=C(C=C43)OC)OCCCN5CCCC5	Cc1cc2c([nH]1)ccc(c2F)Oc3ncnc4c3cc(c(c4)OCCCN5CCCC5)OC	34	0	0	0	0	25	4	3	1	0	0	0	0	0	0	0	0	0	0	0	0	0	0	0	0	0	0	0	0	0	0	0	0	0
618	14	2007	57	denibulin	284019-34-7	antineoplastic	NO					N/A	CC(C(=O)NC1=CC=C(C=C1)SC2=CC3=C(C=C2)N=C(N3)NC(=O)OC)N	C[C@@H](C(=O)NC1=CC=C(C=C1)SC2=CC3=C(C=C2)N=C(N3)NC(=O)OC)N	C[C@@H](C(=O)Nc1ccc(cc1)Sc2cc3c(cc2)nc([nH]3)NC(=O)OC)N	30	0	0	0	0	18	5	3	0	0	0	0	0	0	0	1	0	0	0	0	0	0	0	0	0	0	0	0	0	0	0	0	0	0
619	15	2007	57	dexelvucitabine	134379-77-4	antiviral	NO					N/A	C1=CC(OC1CO)N2C=C(C(=NC2=O)N)F	C1=C[C@@H](O[C@@H]1CO)N2C=C(C(=NC2=O)N)F	C1=C[C@@H](O[C@@H]1CO)n2cc(c(nc2=O)N)F	16	0	0	0	0	9	3	3	1	0	0	0	0	0	0	0	0	0	0	0	0	0	0	0	0	0	0	0	0	0	0	0	0	0
620	16	2007	57	elocalcitol	199798-84-0	vitamin D analogue	NO					N/A	CCC(CC)(C=CCC(C)C1=CCC2C1(CCCC2=CC=C3CC(CC(C3=C)F)O)C)O	CCC(CC)(/C=C/C[C@H](C)C1=CC[C@@H]\2[C@@]1(CCC/C2=C\C=C/3\C[C@H](C[C@@H](C3=C)F)O)C)O	CCC(CC)(C=CC[C@H](C)C1=CC[C@@H]2[C@@]1(CCCC2=CC=C3C[C@H](C[C@@H](C3=C)F)O)C)O	54	0	0	0	0	29	0	2	1	0	0	0	0	0	0	0	0	0	0	0	0	0	0	0	0	0	0	0	0	0	0	0	0	0
621	17	2007	57	elsibucol	216167-95-2	anti-inflammatory	NO					N/A	CC(C)(C)C1=CC(=CC(=C1O)C(C)(C)C)SC(C)(C)SC2=CC(=C(C(=C2)C(C)(C)C)OCCCC(=O)O)C(C)(C)C	CC(C)(C)C1=CC(=CC(=C1O)C(C)(C)C)SC(C)(C)SC2=CC(=C(C(=C2)C(C)(C)C)OCCCC(=O)O)C(C)(C)C	CC(C)(C)c1cc(cc(c1O)C(C)(C)C)SC(C)(C)Sc2cc(c(c(c2)C(C)(C)C)OCCCC(=O)O)C(C)(C)C	60	0	0	0	0	35	0	4	0	0	0	0	0	0	0	2	0	0	0	0	0	0	0	0	0	0	0	0	0	0	0	0	0	0
622	18	2007	57	ferroquine	185055-67-8	antimalarial	NO					N/A	CN(C)CC1=C(C=[C-]C1)CNC2=C3C=CC(=CC3=NC=C2)Cl.C1C=CC=[C-]1.[Fe+2]	CN(C)CC1=C(C=[C-]C1)CNC2=C3C=CC(=CC3=NC=C2)Cl.C1C=CC=[C-]1.[Fe+2]	CN(C)CC1=C(C=[C-]C1)CNc2c3ccc(cc3ncc2)Cl.C1C=CC=[C-]1.[Fe+2]	34	0	0	0	0	23	3	0	0	0	0	0	0	0	0	0	1	0	0	0	0	0	0	0	0	1	0	0	0	0	0	0	0	0
623	19	2007	57	fluticasone furoate	397864-44-7	steroidal anti-inflammatory	YES	2007	2008	2009	2007	0	CC1CC2C3CC(C4=CC(=O)C=CC4(C3(C(CC2(C1(C(=O)SCF)OC(=O)C5=CC=CO5)C)O)F)C)F	C[C@@H]1C[C@H]2[C@@H]3C[C@@H](C4=CC(=O)C=C[C@@]4([C@]3([C@H](C[C@@]2([C@]1(C(=O)SCF)OC(=O)C5=CC=CO5)C)O)F)C)F	C[C@@H]1C[C@H]2[C@@H]3C[C@@H](C4=CC(=O)C=C[C@@]4([C@]3([C@H](C[C@@]2([C@]1(C(=O)SCF)OC(=O)c5ccco5)C)O)F)C)F	41	0	0	0	0	27	0	6	3	0	0	0	0	0	0	1	0	0	0	0	0	0	0	0	0	0	0	0	0	0	0	0	0	0
624	20	2007	57	fosalvudine tidoxil	763903-67-9	antiviral	NO					N/A	CCCCCCCCCCCCSCC(COP(=O)(O)OCC1C(CC(O1)N2C=C(C(=O)NC2=O)C)F)OCCCCCCCCCC	CCCCCCCCCCCCSCC(COP(=O)(O)OC[C@@H]1[C@H](C[C@@H](O1)N2C=C(C(=O)NC2=O)C)F)OCCCCCCCCCC	CCCCCCCCCCCCSCC(COP(=O)(O)OC[C@@H]1[C@H](C[C@@H](O1)n2cc(c(=O)[nH]c2=O)C)F)OCCCCCCCCCC	71	0	0	0	0	35	2	8	1	0	0	0	0	0	1	1	0	0	0	0	0	0	0	0	0	0	0	0	0	0	0	0	0	0
625	21	2007	57	ilepatril	473289-62-2	antihypertensive	NO					N/A	CC(C)C(C(=O)NC1CC2=CC=CC=C2C3CCCC(N3C1=O)C(=O)O)SC(=O)C	CC(C)[C@@H](C(=O)N[C@H]1CC2=CC=CC=C2[C@H]3CCC[C@H](N3C1=O)C(=O)O)SC(=O)C	CC(C)[C@@H](C(=O)N[C@H]1Cc2ccccc2[C@H]3CCC[C@H](N3C1=O)C(=O)O)SC(=O)C	39	0	0	0	0	22	2	5	0	0	0	0	0	0	0	1	0	0	0	0	0	0	0	0	0	0	0	0	0	0	0	0	0	0
626	22	2007	57	imisopasem manganese	218791-21-0	anti-inflammatory	NO					N/A	C1CCC2C(C1)NCCNC3CCCCC3NCC4=CC=CC(=N4)CN2.Cl[Mn]Cl	C1CC[C@@H]2[C@@H](C1)NCCN[C@@H]3CCCC[C@H]3NCC4=CC=CC(=N4)CN2.Cl[Mn]Cl	C1CC[C@@H]2[C@@H](C1)NCCN[C@@H]3CCCC[C@H]3NCc4cccc(n4)CN2.Cl[Mn]Cl	46	0	0	0	0	21	5	0	0	0	0	0	0	0	0	0	2	0	0	0	0	0	0	0	1	0	0	0	0	0	0	0	0	0
627	23	2007	57	inakalant	335619-18-6	antiarrhythmic	NO					N/A	CC(C)(C)OC(=O)NCCN1CC2CN(CC(C1)O2)CC(COC3=CC=C(C=C3)C#N)O	CC(C)(C)OC(=O)NCCN1C[C@@H]2CN(C[C@H](C1)O2)C[C@@H](COC3=CC=C(C=C3)C#N)O	CC(C)(C)OC(=O)NCCN1C[C@@H]2CN(C[C@H](C1)O2)C[C@@H](COc3ccc(cc3)C#N)O	43	0	0	0	0	23	4	5	0	0	0	0	0	0	0	0	0	0	0	0	0	0	0	0	0	0	0	0	0	0	0	0	0	0
628	24	2007	57	lapaquistat	189059-71-0	squalene synthase inhibitor	NO					N/A	CC(C)(CN1C2=C(C=C(C=C2)Cl)C(OC(C1=O)CC(=O)N3CCC(CC3)CC(=O)O)C4=C(C(=CC=C4)OC)OC)CO	CC(C)(CN1C2=C(C=C(C=C2)Cl)[C@H](O[C@@H](C1=O)CC(=O)N3CCC(CC3)CC(=O)O)C4=C(C(=CC=C4)OC)OC)CO	CC(C)(CN1c2c(cc(cc2)Cl)[C@H](O[C@@H](C1=O)CC(=O)N3CCC(CC3)CC(=O)O)c4c(c(ccc4)OC)OC)CO	50	0	0	0	0	31	2	8	0	0	0	0	0	0	0	0	1	0	0	0	0	0	0	0	0	0	0	0	0	0	0	0	0	0
629	25	2007	57	levonadifloxacin	154357-42-3	antibacterial	NO					N/A	CC1CCC2=C3N1C=C(C(=O)C3=CC(=C2N4CCC(CC4)O)F)C(=O)O	C[C@H]1CCC2=C3N1C=C(C(=O)C3=CC(=C2N4CCC(CC4)O)F)C(=O)O	C[C@H]1CCc2c3n1cc(c(=O)c3cc(c2N4CCC(CC4)O)F)C(=O)O	27	0	0	0	0	19	2	4	1	0	0	0	0	0	0	0	0	0	0	0	0	0	0	0	0	0	0	0	0	0	0	0	0	0
630	26	2007	57	lificiguat	170632-47-0	guanylate cyclase activator	NO					N/A	C1=CC=C(C=C1)CN2C3=CC=CC=C3C(=N2)C4=CC=C(O4)CO	C1=CC=C(C=C1)CN2C3=CC=CC=C3C(=N2)C4=CC=C(O4)CO	c1ccc(cc1)Cn2c3ccccc3c(n2)c4ccc(o4)CO	28	0	0	0	0	19	2	2	0	0	0	0	0	0	0	0	0	0	0	0	0	0	0	0	0	0	0	0	0	0	0	0	0	0
631	27	2007	57	lobeglitazone	607723-33-1	antidiabetic	NO					N/A	CN(CCOC1=CC=C(C=C1)CC2C(=O)NC(=O)S2)C3=CC(=NC=N3)OC4=CC=C(C=C4)OC	CN(CCOC1=CC=C(C=C1)CC2C(=O)NC(=O)S2)C3=CC(=NC=N3)OC4=CC=C(C=C4)OC	CN(CCOc1ccc(cc1)CC2C(=O)NC(=O)S2)c3cc(ncn3)Oc4ccc(cc4)OC	36	0	0	0	0	24	4	5	0	0	0	0	0	0	0	1	0	0	0	0	0	0	0	0	0	0	0	0	0	0	0	0	0	0
632	28	2007	57	lorcaserin	616202-92-7	serotonin receptor agonist	YES	2012			2012	5	CC1CNCCC2=C1C=C(C=C2)Cl	C[C@H]1CNCCC2=C1C=C(C=C2)Cl	C[C@H]1CNCCc2c1cc(cc2)Cl	19	0	0	0	0	11	1	0	0	0	0	0	0	0	0	0	1	0	0	0	0	0	0	0	0	0	0	0	0	0	0	0	0	0
633	29	2007	57	mifamurtide	83461-56-7	antineoplastic	YES		2009		2009	2	CCCCCCCCCCCCCCCC(=O)OCC(COP(=O)([O-])OCCNC(=O)C(C)NC(=O)CCC(C(=O)N)NC(=O)C(C)NC(=O)C(C)OC(C(C=O)NC(=O)C)C(C(CO)O)O)OC(=O)CCCCCCCCCCCCCCC.O.[Na+]	CCCCCCCCCCCCCCCC(=O)OC[C@H](COP(=O)([O-])OCCNC(=O)[C@H](C)NC(=O)CC[C@H](C(=O)N)NC(=O)[C@H](C)NC(=O)[C@@H](C)O[C@H]([C@H](C=O)NC(=O)C)[C@@H]([C@@H](CO)O)O)OC(=O)CCCCCCCCCCCCCCC.O.[Na+]	CCCCCCCCCCCCCCCC(=O)OC[C@H](COP(=O)([O-])OCCNC(=O)[C@H](C)NC(=O)CC[C@H](C(=O)N)NC(=O)[C@H](C)NC(=O)[C@@H](C)O[C@H]([C@H](C=O)NC(=O)C)[C@@H]([C@@H](CO)O)O)OC(=O)CCCCCCCCCCCCCCC.O.[Na+]	128	0	0	0	0	59	6	20	0	0	1	0	0	0	1	0	0	0	0	0	0	0	0	0	0	0	0	0	0	0	0	0	0	0
634	30	2007	57	migalastat	108147-54-2	alpha-galactosidase A enzyme inhibitor	YES	2018	2016	2018	2016	9	C1C(C(C(C(N1)CO)O)O)O	C1[C@@H]([C@H]([C@H]([C@H](N1)CO)O)O)O	C1[C@@H]([C@H]([C@H]([C@H](N1)CO)O)O)O	22	0	0	0	0	6	1	4	0	0	0	0	0	0	0	0	0	0	0	0	0	0	0	0	0	0	0	0	0	0	0	0	0	0
635	31	2007	57	mirodenafil	862189-95-5	vasodilator	NO					N/A	CCCC1=CN(C2=C1N=C(NC2=O)C3=C(C=CC(=C3)S(=O)(=O)N4CCN(CC4)CCO)OCCC)CC	CCCC1=CN(C2=C1N=C(NC2=O)C3=C(C=CC(=C3)S(=O)(=O)N4CCN(CC4)CCO)OCCC)CC	CCCc1cn(c2c1nc([nH]c2=O)c3c(ccc(c3)S(=O)(=O)N4CCN(CC4)CCO)OCCC)CC	43	0	0	0	0	26	5	5	0	0	0	0	0	0	0	1	0	0	0	0	0	0	0	0	0	0	0	0	0	0	0	0	0	0
636	32	2007	57	naproxcinod	163133-43-5	anti-inflammatory	NO					N/A	CC(C1=CC2=C(C=C1)C=C(C=C2)OC)C(=O)OCCCCO[N+](=O)[O-]	C[C@@H](C1=CC2=C(C=C1)C=C(C=C2)OC)C(=O)OCCCCO[N+](=O)[O-]	C[C@@H](c1cc2c(cc1)cc(cc2)OC)C(=O)OCCCCO[N+](=O)[O-]	28	0	0	0	0	18	1	6	0	0	0	0	0	0	0	0	0	0	0	0	0	0	0	0	0	0	0	0	0	0	0	0	0	0
637	33	2007	57	omtriptolide	195883-06-8	antineoplastic	NO					N/A	CC(C)C12C(O1)C3C4(O3)C5(CCC6=C(C5CC7C4(C2OC(=O)CCC(=O)O)O7)COC6=O)C	CC(C)[C@@]12[C@@H](O1)[C@H]3[C@@]4(O3)[C@]5(CCC6=C([C@@H]5C[C@H]7[C@]4([C@@H]2OC(=O)CCC(=O)O)O7)COC6=O)C	CC(C)[C@@]12[C@@H](O1)[C@H]3[C@@]4(O3)[C@]5(CCC6=C([C@@H]5C[C@H]7[C@]4([C@@H]2OC(=O)CCC(=O)O)O7)COC6=O)C	35	0	0	0	0	24	0	9	0	0	0	0	0	0	0	0	0	0	0	0	0	0	0	0	0	0	0	0	0	0	0	0	0	0
638	34	2007	57	pafuramidine	186953-56-0	antiparasitic	NO					N/A	CON=C(C1=CC=C(C=C1)C2=CC=C(O2)C3=CC=C(C=C3)C(=NOC)N)N	CO/N=C(\N)/C1=CC=C(C=C1)C2=CC=C(O2)C3=CC=C(C=C3)/C(=N/OC)/N	CON=C(N)c1ccc(cc1)c2ccc(o2)c3ccc(cc3)C(=NOC)N	30	0	0	0	0	20	4	3	0	0	0	0	0	0	0	0	0	0	0	0	0	0	0	0	0	0	0	0	0	0	0	0	0	0
639	35	2007	57	pramiconazole	219923-85-0	antifungal	NO					N/A	CC(C)N1CCN(C1=O)C2=CC=C(C=C2)N3CCN(CC3)C4=CC=C(C=C4)OCC5OCC(O5)(CN6C=NC=N6)C7=C(C=C(C=C7)F)F	CC(C)N1CCN(C1=O)C2=CC=C(C=C2)N3CCN(CC3)C4=CC=C(C=C4)OC[C@H]5OC[C@](O5)(CN6C=NC=N6)C7=C(C=C(C=C7)F)F	CC(C)N1CCN(C1=O)c2ccc(cc2)N3CCN(CC3)c4ccc(cc4)OC[C@H]5OC[C@](O5)(Cn6cncn6)c7c(cc(cc7)F)F	54	0	0	0	0	35	7	4	2	0	0	0	0	0	0	0	0	0	0	0	0	0	0	0	0	0	0	0	0	0	0	0	0	0
640	36	2007	57	prinaberel	524684-52-4	beta estrogen receptor agonist	NO					N/A	C=CC1=C2C(=CC(=C1)O)N=C(O2)C3=CC(=C(C=C3)O)F	C=CC1=C2C(=CC(=C1)O)N=C(O2)C3=CC(=C(C=C3)O)F	C=Cc1c2c(cc(c1)O)nc(o2)c3cc(c(cc3)O)F	18	0	0	0	0	15	1	3	1	0	0	0	0	0	0	0	0	0	0	0	0	0	0	0	0	0	0	0	0	0	0	0	0	0
641	37	2007	57	rosabulin	501948-05-6	antineoplastic	NO					N/A	CC1=NSC(=C1)NC(=O)C(=O)C2=C3C=CC=CN3C(=C2)CC4=CC=C(C=C4)C#N	CC1=NSC(=C1)NC(=O)C(=O)C2=C3C=CC=CN3C(=C2)CC4=CC=C(C=C4)C#N	Cc1nsc(c1)NC(=O)C(=O)c2c3ccccn3c(c2)Cc4ccc(cc4)C#N	27	0	0	0	0	22	4	2	0	0	0	0	0	0	0	1	0	0	0	0	0	0	0	0	0	0	0	0	0	0	0	0	0	0
642	38	2007	57	sagopilone	305841-29-6	antineoplastic	NO					N/A	CC1CCCC2(C(O2)CC(OC(=O)CC(C(C(=O)C(C1O)CC=C)(C)C)O)C3=CC4=C(C=C3)SC(=N4)C)C	C[C@H]1CCC[C@@]2([C@@H](O2)C[C@H](OC(=O)C[C@@H](C(C(=O)[C@@H]([C@H]1O)CC=C)(C)C)O)C3=CC4=C(C=C3)SC(=N4)C)C	C[C@H]1CCC[C@@]2([C@@H](O2)C[C@H](OC(=O)C[C@@H](C(C(=O)[C@@H]([C@H]1O)CC=C)(C)C)O)c3cc4c(cc3)sc(n4)C)C	53	0	0	0	0	30	1	6	0	0	0	0	0	0	0	1	0	0	0	0	0	0	0	0	0	0	0	0	0	0	0	0	0	0
643	39	2007	57	sodelglitazar	447406-78-2	antidiabetic	NO					N/A	CC1=C(C=CC(=C1)SCC2=C(N=C(S2)C3=C(C=C(C=C3)C(F)(F)F)F)C)OC(C)(C)C(=O)O	CC1=C(C=CC(=C1)SCC2=C(N=C(S2)C3=C(C=C(C=C3)C(F)(F)F)F)C)OC(C)(C)C(=O)O	Cc1c(ccc(c1)SCc2c(nc(s2)c3c(cc(cc3)C(F)(F)F)F)C)OC(C)(C)C(=O)O	28	0	0	0	0	23	1	3	4	0	0	0	0	0	0	2	0	0	0	0	0	0	0	0	0	0	0	0	0	0	0	0	0	0
644	40	2007	57	sofigatran	187602-11-5	thrombin inhibitor	NO					N/A	CCCOC(=O)NC(C(=O)N1CCCC1C(=O)NCC2CCC(CC2)N)C(C)(C)SC(C)C	CCCOC(=O)N[C@@H](C(=O)N1CCC[C@H]1C(=O)NCC2CCC(CC2)N)C(C)(C)SC(C)C	CCCOC(=O)N[C@@H](C(=O)N1CCC[C@H]1C(=O)NCC2CCC(CC2)N)C(C)(C)SC(C)C	51	0	0	0	0	24	4	4	0	0	0	0	0	0	0	1	0	0	0	0	0	0	0	0	0	0	0	0	0	0	0	0	0	0
[truncated: 1,374 more rows]
[truncated: 123 more columns]

## Sheet: SMARTS
SMARTS	NAME
[OX1]=[C;!$(C(N)N)]([*;!O])[N;!$(N(C=O)C=O);!$(NO)]	amide
[OX2]([#6;!$(C=O)])[#6;!$(C=O)]	ether
[c][OX2H]	phenol
[C;!$(C=O)][OX2H]	aliphatic alcohol
[C;!$(C=N);!$(C=O)][NX3;H2,h2]	aliphatic amine (primary)
[truncated: 23 more rows]
